# Supplementary material for: Microsecond time-resolved X-ray scattering by utilizing MHz repetition rate at second-generation XFELs
Source: Nat Methods. 2024 Jul 5;21(9):1608–11. doi: 10.1038/s41592-024-02344-0 (PMC11399097; doi:10.1038/s41592-024-02344-0)
Supplement: Supplementary file 3 — Best fitted AlphaFold models of unfolded state of AsLOV2. [file 41592_2024_2344_MOESM3_ESM.zip]

Archive with 1 entries (1 files):
- all_structure_submission.pdb
