# Supplementary material for: Microsecond time-resolved X-ray scattering by utilizing MHz repetition rate at second-generation XFELs
Source: Nat Methods. 2024 Jul 5;21(9):1608–11. doi: 10.1038/s41592-024-02344-0 (PMC11399097; doi:10.1038/s41592-024-02344-0)
Supplement: Supplementary file 4 — Binned microsecond time-resolved difference scattering data. [file 41592_2024_2344_MOESM4_ESM.csv]

<0 microseconds	0-43 microseconds	45-87 microseconds	89-131 microseconds	133-176 microseconds	178-220 microseconds	222-264 microseconds	266-309 microseconds	q
-1.975605487985E-05	-2.93257084427365E-05	-0.000131082606312106	-0.000326266556978479	-0.000477012820969225	-0.000584641568477031	-0.000680356276328991	-0.000720581045104014	0.091957178124711
4.44857071348008E-06	-2.8079042464942E-05	-0.000111794548242027	-0.000272474977615042	-0.000391827017802466	-0.000478063475846034	-0.000561478419741002	-0.000593307579767087	0.100316921590594
-2.82331361818116E-07	-2.19953238247431E-05	-9.19366721750189E-05	-0.000217224900027684	-0.000310304591522493	-0.000378954026264223	-0.000440721207170025	-0.000462131078739294	0.108676665056477
-2.72745613450506E-06	-1.88885836371304E-05	-6.78880315515586E-05	-0.00016077989910371	-0.000231427073982962	-0.000281553762636071	-0.000326775429059554	-0.000348082367179318	0.11703640852236
2.397255154874E-06	-1.0678559520232E-05	-4.93149158167108E-05	-0.000115989152692626	-0.00016298411959412	-0.000199818223859687	-0.000231808151260723	-0.000245385387200763	0.125396151988242
2.95919462278898E-06	-8.03592367340163E-06	-2.98680735907806E-05	-7.63096880683265E-05	-0.000104837478326816	-0.00013054168518716	-0.000148309767283889	-0.000156869305802093	0.133755895454125
2.90136229474248E-06	-1.70501268515896E-06	-1.63557166056172E-05	-4.0783188397793E-05	-5.87074030002892E-05	-7.20379076295489E-05	-8.13944037650706E-05	-8.64178394444933E-05	0.142115638920008
-1.7845436155155E-06	2.34732549139466E-06	-7.65081723418995E-06	-1.60911073439233E-05	-2.3255808154161E-05	-2.76663365858147E-05	-3.13443845503921E-05	-3.46239610297298E-05	0.150475382385891
3.07268197240942E-06	3.32163452254511E-06	1.15688271756113E-06	1.94010006569597E-06	3.59037935057099E-06	4.85895023463208E-06	5.90206654841292E-06	6.05367618682893E-06	0.158835125851774
-1.23035612139313E-06	4.41448057739106E-05	6.7826366267932E-05	0.00014638636842655	0.000237249080064051	0.000258810908679222	0.000316539549256913	0.000332277638704592	0.167194869317656
-1.74635697844575E-05	3.96420011991017E-05	9.02997877100487E-05	0.000235520866766586	0.000346871667251987	0.000434835561167968	0.00050711379094537	0.00050375386531915	0.175554612783539
-1.88990161526724E-05	5.01226958157668E-05	0.000113858890351519	0.000274565172811543	0.000411038332346473	0.000494942614630704	0.00057995448082867	0.000605216270682	0.183914356249422
-8.76580952162137E-06	4.89073800601083E-05	0.000121866418591292	0.000302503091134141	0.000452551656103039	0.00052959238143144	0.000622561898225289	0.000649041940246816	0.192274099715305
-2.13876796695821E-05	4.95118427909359E-05	0.000129079268580264	0.000300726567172145	0.000442517521741788	0.000530890485851049	0.000610439226373997	0.000638546996490504	0.200633843181188
1.01958951617073E-05	4.99086465099925E-05	0.000120181481196314	0.000271475388034891	0.000414648996334562	0.000494431792045421	0.000582555433788863	0.000596828248710104	0.208993586647071
4.44816738723253E-06	4.44179909361904E-05	0.000109614885986607	0.000268152237500066	0.000384177693478286	0.000458102615267412	0.000534261999141821	0.000542424714049115	0.217353330112953
-2.21024648501616E-05	3.35919092062276E-05	0.000101076822740857	0.000238963616671842	0.000346235473631607	0.000405200635667852	0.00047227893955716	0.000494614492042602	0.225713073578836
-9.59607828630062E-06	3.94546088479102E-05	8.96987307262242E-05	0.000214911083298506	0.000310881210096266	0.000355254548865803	0.000416312820216949	0.000417893989269698	0.234072817044719
-1.46560149734072E-05	3.39847708032762E-05	7.32851860053028E-05	0.000190790709662968	0.000268463436924278	0.000313023396464192	0.00036477133579134	0.000361437610400979	0.242432560510602
-2.34176152628825E-05	2.5408948792488E-05	7.35741991738551E-05	0.000171495440682832	0.000242265104773522	0.000270901002794297	0.000313679245330396	0.000306162422995074	0.250792303976485
-1.49166853874103E-05	2.76812797053909E-05	6.91000959512859E-05	0.000153721521541279	0.00021632164763132	0.000232078827071423	0.000266388783521743	0.000267617680638631	0.259152047442367
-2.92698684776061E-06	2.6566780657328E-05	5.43664882819252E-05	0.000142420374473948	0.000186745715567759	0.000192604645731027	0.000227553040152309	0.000229541034723052	0.26751179090825
-2.79928833992332E-05	2.24955434972445E-05	4.59183377179796E-05	0.000121449608137715	0.000158687147025846	0.000176704302552391	0.000195969840529326	0.00018074209674292	0.275871534374133
-1.63597826368771E-05	1.78127837355978E-05	4.41579534675571E-05	0.000103278377450523	0.000144139327251112	0.000155060283650864	0.000174757464516057	0.000167297118792388	0.284231277840016
-2.79897837250093E-05	1.76920944393079E-05	3.49511581167347E-05	9.01819343193197E-05	0.000125397743803198	0.000138127773571439	0.000153834476077011	0.000135912563262718	0.292591021305899
2.53213769170726E-06	7.33481271887587E-06	3.39766290067607E-05	7.8581928832911E-05	0.000110699357978997	0.000119870960393309	0.000132655186318234	0.000130199689860924	0.300950764771782
-4.28264308881133E-06	1.58981060057927E-05	2.99684976023682E-05	7.11011961655231E-05	9.60773610820176E-05	0.000110271990211282	0.000122832844620854	0.000119340760615056	0.309310508237664
-3.09797313746725E-06	1.30850708307134E-05	2.33645910745615E-05	6.00653950020493E-05	9.12114254632083E-05	9.1753096909111E-05	0.000118399400958537	0.000107533158578713	0.317670251703547
-1.37882475835919E-05	7.97257145461732E-06	1.85441160722903E-05	5.75584870129037E-05	8.1367411602512E-05	9.77380753417932E-05	0.000104991802122095	9.15613444343163E-05	0.32602999516943
-6.75884989941906E-06	1.00383227985678E-05	1.72932625939129E-05	5.51469670280871E-05	7.72921106359721E-05	8.82561827371525E-05	9.92519913889384E-05	9.63153798007901E-05	0.334389738635313
1.2345817281848E-06	6.78564266581912E-06	2.55681454101461E-06	4.58879737974853E-05	7.3846785084993E-05	7.53932822520771E-05	0.000103638444638191	8.85922398213051E-05	0.342749482101196
-1.31445539962334E-06	1.92534818594039E-06	1.19224942406564E-05	4.15162539600967E-05	7.28423650985314E-05	7.78805949103371E-05	8.44139354935351E-05	8.55223581816813E-05	0.351109225567079
2.928066290444E-06	8.03251831900131E-06	1.05113288933372E-05	4.48217633182747E-05	6.95795376284098E-05	7.95297531104688E-05	0.000102515336507087	8.38704467081961E-05	0.359468969032961
-1.40696230017257E-06	-1.00265737524214E-06	1.00577677665931E-05	3.70187352820194E-05	6.72388990020078E-05	7.63538910319475E-05	9.69317661971159E-05	7.89390009342606E-05	0.367828712498844
-1.54240820455345E-05	6.20875428953584E-06	5.75675214171473E-06	4.12899832222412E-05	6.77152763110541E-05	7.38189817141732E-05	9.91300116925562E-05	9.30445148259642E-05	0.376188455964727
8.34627908793256E-06	4.08177853971705E-06	1.08696616600562E-05	4.28790853445484E-05	6.8316658362024E-05	7.94361580183217E-05	9.9947221529459E-05	9.65643624336887E-05	0.38454819943061
-1.55580454445079E-06	1.2434289773875E-05	1.01507370248826E-05	3.84743602970484E-05	7.30154473100513E-05	8.71119085133826E-05	9.9330804956533E-05	9.66389151475723E-05	0.392907942896493
7.23298293783013E-06	3.35305545984749E-06	9.38531717664837E-06	4.76373274201325E-05	7.78753002604581E-05	8.01572044798782E-05	0.00010269083949397	0.000104184765814172	0.401267686362375
1.14952014693667E-05	1.25586211734208E-05	1.80495115435924E-05	4.6875686352464E-05	7.67992546013087E-05	8.22872430354527E-05	0.00010182245431674	0.000104532870625075	0.409627429828258
8.92795766231996E-06	1.26448251500596E-05	1.33859872148677E-05	5.08032259202326E-05	7.53431635649386E-05	8.68349377152289E-05	0.000103462977602919	0.00010071941790737	0.417987173294141
-3.55601001210469E-06	1.45755296372444E-05	1.71034790268102E-05	4.77926813807034E-05	7.84212119435528E-05	7.96545166860768E-05	0.000100275545486369	9.81431516235373E-05	0.426346916760024
8.11761727707393E-06	1.88383537872336E-05	1.10566305458509E-05	4.5776757953157E-05	7.56072529124527E-05	7.56366276763809E-05	0.000106153210124098	9.66457126566087E-05	0.434706660225907
-1.16087909364391E-05	1.41681999361673E-05	9.70398117487167E-06	3.97577060134018E-05	6.22862962869434E-05	7.25575119822766E-05	9.33691557409625E-05	8.21214636694083E-05	0.44306640369179
6.55855411291173E-06	1.71654230128786E-05	7.67868509401984E-06	4.33194842701425E-05	6.38858064967674E-05	6.78029378768448E-05	7.60511219203367E-05	7.36133169186889E-05	0.451426147157672
9.29950973100135E-06	1.57223898968042E-05	1.00079551523969E-05	3.49107263946548E-05	5.73079674825781E-05	5.49001366788008E-05	7.41060362390181E-05	6.30737055682866E-05	0.459785890623555
8.58631514854654E-06	2.74041724931415E-05	1.13984412620141E-05	3.28894421382177E-05	4.88559981845184E-05	5.14232447281653E-05	6.29267267477607E-05	5.20781682704807E-05	0.468145634089438
1.82389582087682E-05	1.95086922997701E-05	9.2844547291792E-06	2.59820011376962E-05	4.00542354656507E-05	4.09326364932041E-05	5.01437660233784E-05	3.89492064129922E-05	0.476505377555321
-2.02543241287417E-05	1.63407433057249E-05	5.07109825293195E-06	1.97559273123127E-05	3.04114489422368E-05	3.06958395737699E-05	3.48052179216032E-05	2.64496783125509E-05	0.484865121021204
-1.13270125624007E-06	1.44222215090298E-05	1.16058013370825E-05	8.97506620358289E-06	2.10735974375779E-05	1.75122428784975E-05	2.95731261548169E-05	8.99227611030996E-06	0.493224864487087
9.89843244782923E-06	2.69471534433691E-05	8.57336886374935E-06	5.62495207325968E-06	5.99743037899369E-06	4.03645402910777E-06	1.54506516700571E-05	-5.217202781563E-06	0.501584607952969
-3.68357647305405E-06	1.63274968134155E-05	1.78557792539421E-06	5.65437040976181E-06	8.10213584279512E-06	-6.74260690847009E-06	-1.01280165008631E-06	-2.08423808177305E-05	0.509944351418852
6.20331778032884E-06	1.91688139074047E-05	-3.68071795117337E-06	-6.89186734847737E-06	-1.75415296895027E-06	-1.48422257475851E-05	-1.65712756109941E-05	-3.23957173948339E-05	0.518304094884735
-5.5732244914537E-06	2.42821030364334E-05	-3.94466904060239E-06	-8.96606462524798E-06	-1.6332896450766E-05	-2.4098610978898E-05	-2.68878609349495E-05	-3.93505804908009E-05	0.526663838350618
-1.02232992426774E-05	8.5671605388082E-05	-1.8303764085911E-05	-4.10109436242024E-05	-6.45381784531511E-05	-0.000100395480273134	-0.000114045958066632	-0.000186962084069718	0.535023581816501
-1.39177262678075E-05	6.71789616044323E-05	-1.0431793232515E-05	-0.0000767070938425998	-7.78741334710364E-05	-0.000124206805187559	-0.000138080519656945	-0.000183976945712391	0.543383325282383
-2.22168482417483E-05	8.44636862306287E-05	-7.63203916462418E-06	-8.95272649895572E-05	-7.46010038231571E-05	-0.000156956695119576	-0.000153595748516545	-0.000222957203185567	0.551743068748266
3.15215209232105E-05	8.82585789183228E-05	-1.42490810445141E-05	-7.38311730893756E-05	-9.50804965191747E-05	-0.000149889390764118	-0.000166120124024348	-0.000213212274696423	0.560102812214149
-2.48102409430662E-05	8.95758286778432E-05	-3.55407327381776E-06	-8.05988378357977E-05	-0.000100179936867487	-0.000182374230088658	-0.000181936484898179	-0.000224493115075447	0.568462555680032
-9.44326479298722E-06	0.000100974060659963	-1.34759409380966E-05	-5.72899401104593E-05	-0.000108206041866813	-0.000148085955253936	-0.000196080072067882	-0.00025381177099624	0.576822299145915
1.10550069320179E-05	8.30582211360979E-05	4.54575544632565E-07	-8.41407409235657E-05	-8.22837875461917E-05	-0.000142010442675724	-0.000169527182061058	-0.000241060634816634	0.585182042611798
-2.56505818464617E-05	9.47563636004292E-05	-4.03220035983914E-06	-6.66230507035973E-05	-8.21511250303867E-05	-0.000166062442338566	-0.000148711044572414	-0.00023825380377638	0.59354178607768
-1.28270656172085E-05	0.00010463606607128	9.91099392142073E-06	-5.09983550743435E-05	-9.562173771756E-05	-0.000132347191490518	-0.000123853483058048	-0.000200855740834485	0.601901529543563
1.71024441185432E-05	9.00385454235598E-05	1.0478918328559E-05	-3.84844477467745E-05	-6.69457194708074E-05	-0.000124617846850892	-0.000124858109961934	-0.000185864357430181	0.610261273009446
-3.31699093818666E-05	9.29497372823391E-05	-1.10304878927581E-05	-2.93497842305701E-05	-4.15073673527286E-05	-0.000114435602689916	-0.000114859506077369	-0.000163338147075344	0.618621016475329
2.41810703193731E-05	0.000106159643809421	3.1060839387827E-05	-3.63161904852591E-05	-2.57174253652416E-05	-7.01738954776377E-05	-6.39130399347533E-05	-0.000143916184080048	0.626980759941212
7.4437147149662E-05	9.5810394336181E-05	4.25030622615621E-05	1.59996052087054E-05	-8.83284332729378E-06	-4.51669739904981E-05	-5.50242408835602E-05	-0.00010752607329383	0.635340503407095
3.65434724683139E-05	0.000116015538596617	3.58302727236247E-05	4.86503285204198E-06	1.70618447461306E-05	-6.63922829859509E-05	-3.3257537726242E-05	-0.000109871380068546	0.643700246872977
-3.46678890051065E-05	0.000106967314177664	4.06736560276504E-05	2.39186858687586E-05	9.42363902399058E-06	-1.95089175740633E-05	-1.08861118332383E-05	-7.97789739352878E-05	0.65205999033886
1.30003460943863E-05	0.000106093475930619	3.27120542614431E-05	4.07234252477546E-05	7.54142497933007E-06	-8.20196164811146E-06	-3.39223697850431E-06	-4.5563401432979E-05	0.660419733804743
0.00000764238256690001	0.000108244507617695	5.26314174147599E-05	4.52199144723866E-05	6.83993893783493E-05	4.30504835662008E-06	2.58708572960631E-05	-5.30545106327568E-05	0.668779477270626
1.76348190734908E-05	0.000121331619240156	5.44794338943895E-05	4.78736090096851E-05	8.17223694003197E-05	1.20985007959726E-05	4.29005871507381E-05	-2.79560970258927E-05	0.677139220736509
1.85710638688687E-06	0.000126187154719547	6.75569312974442E-05	7.04151316584259E-05	6.57650098630881E-05	4.3709353159786E-05	5.84399303022199E-05	-1.1464963780067E-05	0.685498964202391
3.45147897129316E-05	0.000133751290657735	7.99235428748554E-05	7.54420531076391E-05	7.82551500011782E-05	4.84921315773833E-05	5.94279160861926E-05	2.33073541568695E-05	0.693858707668274
5.34280925603642E-05	0.000128205524347044	5.25822057269955E-05	7.1370521447248E-05	8.28746516911359E-05	3.55655921329714E-05	7.77894347682267E-05	-2.16800912428161E-05	0.702218451134157
7.10110253842641E-06	0.000123917577021007	7.62125804558633E-05	9.0495561668971E-05	8.06834103738919E-05	5.16953909217987E-05	8.56507732761232E-05	2.2739468986713E-05	0.71057819460004
-1.96438470326125E-05	0.000130253610386886	8.6504773088847E-05	8.14916432322534E-05	8.09783646742634E-05	7.32909568184622E-05	8.20899548991038E-05	2.78680072969589E-05	0.718937938065923
-5.20047958264619E-06	0.000140878357004453	6.7982906721485E-05	7.25553637214202E-05	9.80683841020495E-05	6.78127037795667E-05	8.44961187869952E-05	1.51630280110131E-05	0.727297681531806
2.42330139095359E-05	0.000146361163657891	7.60410238887636E-05	6.43084882083695E-05	0.000100434673590331	6.57010700065754E-05	9.53910060970291E-05	9.70519175604627E-06	0.735657424997688
-1.61383543012673E-05	0.000133284226393442	8.45324143293516E-05	9.06514021316045E-05	9.69888278039961E-05	7.43464160780536E-05	9.64510231612837E-05	2.37430059255379E-05	0.744017168463571
2.42891553371929E-05	0.000131129491592019	6.2081464120485E-05	8.05598521818487E-05	9.26445107447921E-05	5.58513714101657E-05	8.50191597305024E-05	2.47617860309989E-06	0.752376911929454
4.01448402467066E-05	0.000123187420169215	7.60123545068855E-05	8.37469383227542E-05	8.99859955769399E-05	7.14736738564786E-05	7.69440197387779E-05	2.00499591357875E-05	0.760736655395337
2.20473094439499E-05	0.000124355427102102	6.3120332092661E-05	7.8237604212875E-05	8.89049752096838E-05	5.30277412942778E-05	8.60982027700797E-05	7.4272555450404E-06	0.76909639886122
-7.43235982794783E-06	0.000120476757259136	7.3561960465282E-05	6.78098119641886E-05	8.87205580832984E-05	5.59061122555425E-05	8.84854060600524E-05	1.28731342276211E-05	0.777456142327103
-1.96348447509602E-05	0.000130897054942269	5.44624408248806E-05	8.85580218472498E-05	8.97341704098688E-05	7.15860283848197E-05	7.30872883962848E-05	2.1386057829688E-05	0.785815885792985
-2.81239746875399E-05	0.00011653119634081	4.80885744010467E-05	0.0000677230564928001	9.50228628086166E-05	4.94345562348547E-05	7.67295513215678E-05	2.91518626846849E-05	0.794175629258868
-4.1312849685917E-05	0.000111471913342615	6.33304453647423E-05	5.27975850588289E-05	9.1165655109195E-05	6.90257703858422E-05	7.297949625966E-05	2.11337718190614E-05	0.802535372724751
-1.41580673876049E-05	0.000108800453391862	5.23839287567919E-05	6.28241983928458E-05	6.75676879151668E-05	7.12752437171926E-05	0.0000598485093136002	1.86791323422113E-05	0.810895116190634
-4.16559985004229E-05	0.000113919914534334	3.96805325222448E-05	5.93819008319225E-05	7.76215744598732E-05	6.22769606461226E-05	7.91998106891137E-05	2.31424298988962E-05	0.819254859656517
-9.24696160448345E-07	8.97438149941087E-05	5.54929317258268E-05	5.82882759227631E-05	6.76249855870456E-05	5.35363746254576E-05	7.98708010731517E-05	1.7687941467293E-05	0.827614603122399
-1.94050832953618E-06	9.3280321623171E-05	2.91890740447099E-05	6.1864092393979E-05	6.32682183425658E-05	5.74898956081085E-05	6.98781046867832E-05	2.18265441846696E-05	0.835974346588282
-3.37229593084891E-05	8.84416585848731E-05	4.39091161917232E-05	3.65434013416388E-05	6.85306589395967E-05	6.87842868145784E-05	6.69651710333745E-05	2.0650005437599E-05	0.844334090054165
-2.15049713448671E-05	8.75264158797192E-05	2.06963815601611E-05	5.59720181587658E-05	9.01483590354461E-05	5.41931987662589E-05	8.35603784041315E-05	1.45586937971016E-05	0.852693833520048
2.36861366151781E-05	7.06833526832659E-05	2.58930826795171E-05	5.04494128329929E-05	4.50180791503441E-05	6.51131667164191E-05	8.03766574133266E-05	3.02563756024493E-05	0.861053576985931
-1.08635204287601E-05	6.26942092669483E-05	1.90743583247669E-05	4.60724113222213E-05	8.00917436979242E-05	5.86947170561891E-05	7.7245366959705E-05	3.98520578155591E-05	0.869413320451814
-4.54218487772459E-05	6.30723586827285E-05	1.35399680741083E-05	4.4296039916583E-05	7.2638173302894E-05	4.92756182408237E-05	7.7748310838743E-05	4.04204655259769E-05	0.877773063917696
-1.30351545798029E-05	4.8704584288509E-05	1.3357964173121E-05	4.06659894764562E-05	7.59939082705982E-05	6.97492121300087E-05	8.75825543863057E-05	5.48890776138744E-05	0.886132807383579
-2.6182187872918E-05	6.03573410750948E-05	5.65181380933295E-06	3.1462481773287E-05	7.88836785363961E-05	5.63152170152507E-05	0.000104049019389281	6.65135873606209E-05	0.894492550849462
-1.06817189562058E-05	4.19676445432528E-05	1.83808441721812E-05	4.09424921796986E-05	6.90834479659315E-05	5.86241544019723E-05	9.1223456074584E-05	5.93669357015892E-05	0.902852294315345
-4.32018870835622E-05	3.90687048624438E-05	1.5814893220816E-05	4.47771505499904E-05	8.32947276946473E-05	7.91760556165538E-05	0.000102968669795561	6.04856090242878E-05	0.911212037781228
-5.3759793661793E-05	4.45143481061333E-05	-5.96670405569947E-06	3.76011647368743E-05	7.91872251383932E-05	7.36067835570533E-05	0.000116982447903233	5.65170353405879E-05	0.919571781247111
-2.51654483806551E-05	4.93055373749336E-05	1.18053298729975E-05	3.60094537171697E-05	8.93940759479485E-05	7.19199489648509E-05	0.000116537347804927	5.65518326102452E-05	0.927931524712993
-8.08064685674934E-06	4.48385252023383E-05	-5.41186862212927E-06	3.91029761843568E-05	9.44492396753567E-05	7.44012802269122E-05	0.000109821703630683	8.5452897771659E-05	0.936291268178876
-2.88457096063043E-05	1.03661913049971E-05	4.76244177547658E-06	3.86547713739787E-05	9.69742400813692E-05	8.65296903607803E-05	0.000142880486662613	6.50539660142943E-05	0.944651011644759
-5.73353183573218E-05	4.57890035367806E-05	3.17083123350634E-06	4.66139566231609E-05	9.66837080699279E-05	7.87677319748623E-05	0.000119862279861215	7.70337421940812E-05	0.953010755110642
-2.88942038762588E-05	5.08647146353091E-05	1.62081282977824E-05	5.78139405085946E-05	0.000109997662257531	9.74107091800524E-05	0.000141207205452512	8.31304907970917E-05	0.961370498576525
-2.85640762355957E-05	4.33961968226189E-05	1.84154306186092E-05	7.59739634471466E-05	0.000117821320800139	0.000102061275756972	0.000137552141911441	0.00011413897352258	0.969730242042407
-4.81562983572138E-05	5.80183439646415E-05	2.30477768951453E-05	7.20900700806731E-05	0.000108107915483305	9.43545108535087E-05	0.000150508493300943	9.91402382961836E-05	0.97808998550829
1.56028889453243E-05	7.44190282126939E-05	3.56140422438379E-05	8.40621694240799E-05	0.000115719422715845	0.000105684662361006	0.000154320070473378	0.000123016167003687	0.986449728974173
-5.83540376867561E-05	6.11581545407703E-05	4.07577784736755E-05	7.7498611010151E-05	0.000138383059855984	0.000141611172613935	0.00017400079579878	0.000134776712916167	0.994809472440056
1.03648717667722E-05	7.61944441500982E-05	3.4908304021468E-05	9.6533367828579E-05	0.000136023105070135	0.000143727932647128	0.000171159415611396	0.000150915299124643	1.00316921590594
1.2986217411442E-05	8.22108577758088E-05	5.6865045221515E-05	8.92257502522532E-05	0.000144581448038471	0.000149052021329231	0.000199806636411621	0.000158811753906114	1.01152895937182
6.10559828237822E-06	8.38349744341525E-05	5.22055023818172E-05	0.000111205570262893	0.000155923585804044	0.000161743254769129	0.000207032688022131	0.000150289924758247	1.0198887028377
4.46576385747966E-05	0.00010589487111997	5.61309815973908E-05	0.000117439864924021	0.000174276879495637	0.000178860878844001	0.000233066015678062	0.000173589726391455	1.02824844630359
-1.34811333856406E-06	0.000100846096389034	4.85760653452688E-05	0.000106897200684462	0.000174000728723608	0.00017534467289469	0.000227153895852138	0.000187043345825259	1.03660818976947
6.63985970809963E-05	0.000102713298302916	7.41041650381977E-05	0.000145339794703006	0.000183935495027376	0.000187681655707713	0.000225295009071288	0.000189950175373756	1.04496793323535
1.47446564403454E-05	8.99387151811992E-05	5.82609438329495E-05	0.000141153158930326	0.00019224817507244	0.000187713621528585	0.000248326902478873	0.000179167407293802	1.05332767670124
4.19751315156253E-05	0.000118295155365211	8.3309861562548E-05	0.000132858792930492	0.000187992752951883	0.000205984673101657	0.00025033621979022	0.000198637770136467	1.06168742016712
3.75080792771398E-05	0.000111212694898413	6.50492730910215E-05	0.000141251033795294	0.000198725287698305	0.000200209305036735	0.000256398589405614	0.000184969653746439	1.070047163633
2.7992109026529E-05	0.000109188293840735	9.39133378227091E-05	0.000141513637079354	0.000205211818548409	0.000210103560498962	0.000250554892497058	0.000182104908093025	1.07840690709888
1.62410789321846E-05	0.000108042120378677	8.50100084320672E-05	0.000151163520025672	0.00020238790163762	0.000209279865820357	0.00023605634741432	0.000190369654235798	1.08676665056477
-6.41648715283676E-06	0.000107045100016937	8.40584540906348E-05	0.000145018569099613	0.000211255941919198	0.000232298937596446	0.000237869404189264	0.000211804842429281	1.09512639403065
1.48484455291587E-05	9.84612096385542E-05	7.54704161272026E-05	0.000136961649001445	0.000211007399671603	0.000224377294496151	0.000245274878428318	0.000190836627827562	1.10348613749653
2.13401292887709E-05	0.000104384369232189	6.92899326170744E-05	0.000143629252665142	0.000212239129305953	0.000208470496907905	0.00023685265965685	0.000199684617102694	1.11184588096242
1.91543346830972E-05	0.000104793157013042	8.77516502904354E-05	0.000139916915205918	0.000184246538635179	0.000202262735462783	0.000228282066205961	0.000182809213299214	1.1202056244283
4.02735083661109E-05	0.000112040270162033	7.27556877081868E-05	0.000131232441185348	0.000185992218147434	0.000202493330345403	0.000225557416116307	0.000179229991184006	1.12856536789418
4.7615030041625E-05	0.000112681193165869	6.97437575805661E-05	0.000143719981251801	0.000210270474513915	0.000198746883075458	0.000208895935776997	0.0002061998859027	1.13692511136006
4.93893114387676E-05	0.00011320146575126	7.51099576809334E-05	0.000137321925621111	0.00018495972292635	0.000174750115041678	0.000223984700013541	0.00017482148374685	1.14528485482595
3.08099372535749E-05	8.86400733987048E-05	7.62820896667769E-05	0.000124784883299562	0.000186079354150104	0.000164786512787101	0.000218164853773002	0.000151757059745849	1.15364459829183
-4.55762377188263E-07	9.61059847554349E-05	5.54757297304151E-05	0.000124910592963351	0.00017488178116855	0.000168332546339204	0.000201944498391141	0.000165843808618602	1.16200434175771
5.08705869538419E-05	0.000103184189875687	7.30155024164626E-05	0.000108247496718174	0.00017372846878343	0.000155548809249317	0.000176950778312116	0.000157321221157782	1.1703640852236
-1.211135125121E-06	9.46486551160017E-05	5.43540387198631E-05	0.000106744454795435	0.000148814674168721	0.00014629789741886	0.000184211639711387	0.00011975543385671	1.17872382868948
5.42121714354057E-05	8.69251095582131E-05	7.41052966738674E-05	0.000114856154048734	0.00015543002778154	0.000140238398582855	0.000178108235881881	0.000109852346244295	1.18708357215536
1.55359222631112E-05	8.11059170330565E-05	6.15766944803518E-05	0.000104346758874982	0.000154277066939321	0.000133897916747753	0.000169526174269347	0.000124505900842607	1.19544331562124
2.02814038026115E-05	0.000102610395328533	6.01799380742926E-05	9.76290135384326E-05	0.000142621477611388	0.000145569792874418	0.000149567760185601	8.40538360126298E-05	1.20380305908713
6.23377124307019E-06	9.20363589813515E-05	4.80456730252117E-05	9.41382407423091E-05	0.000125843213941735	0.000126616748881834	0.000154600231545102	0.000100088622152487	1.21216280255301
1.42059367883929E-05	9.08120156986423E-05	4.16086528438168E-05	9.35632152743632E-05	0.000130307398386893	0.000114484551135299	0.000150709311982035	8.07019536465265E-05	1.22052254601889
3.12165273690308E-05	7.78681075270619E-05	5.02519556671647E-05	8.84376394445305E-05	0.000116034085866391	0.00010224893181659	0.000142633386912926	7.92316352675951E-05	1.22888228948477
1.30753222569621E-05	7.78509470950094E-05	4.52990189465401E-05	8.40201897268536E-05	0.000111762818079316	9.97626409560368E-05	0.00012607408310834	6.69186958656393E-05	1.23724203295066
6.45731052107363E-05	7.18057523425205E-05	6.10947508814146E-05	7.76856231387833E-05	0.0001137319206752	9.68928025942074E-05	0.00013076943562403	8.13496045630935E-05	1.24560177641654
9.0229139931157E-06	8.07942942544917E-05	3.73039357622564E-05	6.99195018364324E-05	0.000112664613153459	0.000113694889968204	0.000125491940260748	8.84542406364329E-05	1.25396151988242
-2.62070855504606E-06	6.751159134152E-05	4.26873385227944E-05	7.54399661533836E-05	0.000112200283468372	9.5919985788766E-05	0.000135936644028381	7.92211732938142E-05	1.26232126334831
6.45668504534419E-05	7.71820670289979E-05	5.37420324643962E-05	7.4019592060669E-05	0.000134362389198712	0.000102349940718091	0.00013102736255658	8.70036410178565E-05	1.27068100681419
4.98787094984458E-05	6.96065570895444E-05	3.93061131058327E-05	8.10657201616495E-05	0.000105229503903328	0.000124959773965634	0.000128810495848571	6.33898515737794E-05	1.27904075028007
4.66722648513247E-05	4.57401597588415E-05	3.55515574679266E-05	7.09567121655763E-05	0.000119323006658493	0.000107521305223398	0.000130689723102028	9.06176541148229E-05	1.28740049374595
-7.80543049143523E-06	6.79511347912062E-05	3.60680107130123E-05	6.64996870492951E-05	0.000109021486758287	0.000106982364448683	0.000118645327268321	9.5173519087475E-05	1.29576023721184
-1.59207253290011E-06	5.14006020388104E-05	5.96530337344153E-05	8.77415167701057E-05	0.000129664839651212	0.000122944105853924	0.000142625303137483	8.11801863667173E-05	1.30411998067772
4.31442377172292E-05	6.09190883406842E-05	5.45951134977229E-05	7.10342398897214E-05	0.000118886328571949	0.000101944534087151	0.000128575071825843	8.86680260025741E-05	1.3124797241436
9.66466194827363E-06	6.69333010895752E-05	2.62246520974239E-05	8.11672258922976E-05	0.000134565908137049	0.000107254706358952	0.00013120779102136	5.69080299100033E-05	1.32083946760949
5.73584167975449E-05	7.59020658774568E-05	3.73697083662601E-05	8.93397137780418E-05	0.000121731079849859	0.000105792657050476	0.000126801149593329	5.74439063515046E-05	1.32919921107537
-1.00083395849024E-05	6.94542846214523E-05	3.0642358670134E-05	6.63337593904556E-05	0.000116457625707408	0.000127429545652101	0.000124570527397181	6.20042264349035E-05	1.33755895454125
4.87546734747745E-05	3.30673899707648E-05	1.57378776083069E-05	5.70915654648843E-05	0.000123594261037953	9.19640321266397E-05	0.000129429437810399	8.34861243062719E-05	1.34591869800713
-1.3294234398941E-05	6.45414812707894E-05	1.82151408864852E-05	7.1398554691661E-05	0.000107840544445296	0.000111088624971822	0.000129185249005742	8.78819387601483E-05	1.35427844147302
4.56453040348441E-05	3.61276541162976E-05	1.51424672018943E-05	5.40320863246243E-05	0.000113725189777631	0.000106960610047852	0.000100579499311547	5.01306804711962E-05	1.3626381849389
6.6525005380816E-05	4.30141417949686E-05	3.06568932010467E-05	5.2109534816583E-05	9.77597667751969E-05	0.000103656480810141	8.770582681481E-05	7.57043812257846E-05	1.37099792840478
2.31517179182184E-05	2.18505882217385E-05	2.27467769467932E-05	5.58412811225896E-05	7.80149048942783E-05	9.96801630400296E-05	8.87476045191688E-05	5.96031370965911E-05	1.37935767187067
-6.21234851570743E-06	1.03687423027411E-05	1.94818379205637E-05	4.139717586589E-05	8.70985321690659E-05	7.66742890099243E-05	8.50494998373078E-05	4.9045529129422E-05	1.38771741533655
-2.77244290844958E-05	2.51344967700021E-05	3.18226862144189E-05	3.93782717755377E-05	7.73836585310646E-05	6.57007532982767E-05	0.000102973806208243	5.31344630756829E-05	1.39607715880243
-2.26976489622477E-05	3.87947283936611E-06	-4.94964944899779E-06	5.92930782939074E-05	6.91847373658376E-05	7.09083066772009E-05	7.14126707653279E-05	2.13805087751191E-05	1.40443690226831
-2.10445968635279E-05	2.29327518572289E-06	-1.47928167366292E-06	2.54186938485587E-05	6.41909494823396E-05	7.31014964922522E-05	4.91096863419213E-05	3.7097072743374E-05	1.4127966457342
2.78497582394406E-05	-2.27265956620752E-05	-1.40555912719535E-06	1.95960672581468E-05	5.3370783900307E-05	5.01803514906903E-05	4.39073779857359E-05	-1.53108161094271E-05	1.42115638920008
-3.34032166665071E-06	-4.1174380776323E-05	-1.60700180249163E-05	-4.3250329525137E-06	4.21118647794094E-05	3.4333219011648E-05	3.86525758010849E-05	5.31751659946065E-06	1.42951613266596
-4.67102511451294E-05	-5.71497613935389E-05	-4.06202827108758E-05	-2.54342777920596E-06	2.219633913564E-05	-1.48557208752637E-05	1.52964084119127E-05	-5.53968897350255E-05	1.43787587613185
-5.94704415094982E-05	-3.5895229794025E-05	-4.04838805588312E-05	-1.41889708896706E-05	1.14317145549142E-05	-4.93625644380601E-06	1.21880307890941E-05	-3.68890337715122E-05	1.44623561959773
-3.60712054477962E-05	-5.86275111750966E-05	-4.7020990134673E-05	-3.26674540387262E-05	-1.31119301025876E-05	-8.83490480959953E-06	-1.98188397839301E-06	-6.27597666727552E-05	1.45459536306361
-3.48362122142058E-05	-7.9953632261765E-05	-6.32352019150398E-05	-2.00359881894464E-05	-2.69496914387132E-05	-4.67566324115362E-05	2.82043167281402E-07	-0.000101599597832398	1.46295510652949
-2.94658093568527E-05	-8.80386079549526E-05	-6.24946481087629E-05	-7.82505596301775E-05	-4.46018832181746E-05	-5.66737632702444E-05	-5.31622501004514E-05	-0.0000625374752839999	1.47131484999538
-2.38332341396034E-05	-7.69252347090607E-05	-7.44562933156211E-05	-8.32923456494369E-05	-3.85498950162945E-05	-6.05999051192163E-05	-5.90781501622008E-05	-0.000107341194825963	1.47967459346126
-2.33114225694807E-05	-8.87503674813674E-05	-7.39095865291602E-05	-8.54626007589464E-05	-4.51046052011835E-05	-5.96858981368856E-05	-7.46842237019326E-05	-9.56424071965256E-05	1.48803433692714
2.35292876587461E-05	-0.000111723519536651	-0.000100725517331548	-0.000112599939174582	-0.000111979720918743	-7.04212195940655E-05	-6.73379244619315E-05	-0.000123155612827224	1.49639408039303
2.07965806230785E-06	-0.000110259047126663	-0.00010886610708573	-9.57284384114049E-05	-5.80239391225577E-05	-7.74248356253248E-05	-8.2968267374413E-05	-0.000115010810695279	1.50475382385891
-3.00203997985693E-05	-0.000108500767223541	-0.000101757470696932	-9.5992898224388E-05	-0.000109132885468861	-7.31482592010203E-05	-5.92200940498977E-05	-0.000145526033801605	1.51311356732479
1.14947709926025E-05	-9.97438546832953E-05	-0.000123857049789577	-0.000107202901757644	-6.64655958672699E-05	-8.93493715370815E-05	-9.14753210665428E-05	-0.000133735402863631	1.52147331079067
-5.18320236938832E-05	-0.000120681131513602	-0.000107440320786822	-0.00011658491216267	-8.78924338314881E-05	-0.000111496350023882	-8.83948631505891E-05	-0.000144400006467188	1.52983305425656
5.61764647460309E-05	-0.000107432073570742	-0.000101523652780563	-0.000107853053983256	-8.34493102555827E-05	-0.000119494501297771	-0.000103965304192118	-0.000138884787338614	1.53819279772244
2.03919349578029E-05	-0.000116967635858593	-0.00010229015332986	-0.000132058004177469	-3.71286578749987E-05	-8.31037223631342E-05	-7.88615778505756E-05	-0.000146464076187321	1.54655254118832
-1.72967778286223E-05	-0.000129563651867607	-9.33831830361192E-05	-0.000112294922060692	-5.30861341202548E-05	-6.58889159685548E-05	-6.69932917788321E-05	-0.000111907300464381	1.55491228465421
6.25998683783334E-05	-0.00010561761777598	-9.67936384171122E-05	-9.53727248299882E-05	-7.28372575972399E-05	-7.76795981927738E-05	-8.12859096175311E-05	-8.9739512204354E-05	1.56327202812009
1.53935961068722E-05	-9.54096439878414E-05	-0.000101817041299266	-7.93352549145749E-05	-5.63013321964913E-05	-6.10749855129445E-05	-5.54673516655368E-05	-0.0001195675896778	1.57163177158597
7.26688166002121E-05	-0.000116849747217833	-0.000100616269039911	-6.870160754635E-05	-4.7068251739044E-05	-2.19465950369145E-05	-7.9387646949926E-05	-8.36822487064559E-05	1.57999151505185
6.79365365785956E-05	-9.01503401110078E-05	-0.000125122609677846	-4.9368694267781E-05	1.28005265049895E-05	-3.79551797300964E-05	-3.69615120068345E-05	-5.79265212146979E-05	1.58835125851774
3.98096528742235E-05	-0.000127632326281325	-9.55411355210276E-05	-6.53450934708951E-05	-2.56133964640912E-05	-4.20744610836258E-05	-4.59944489882381E-05	-8.45444653514939E-05	1.59671100198362
8.27498866774553E-05	-0.000111992798429886	-0.000101380475455411	-4.00053354498888E-05	-1.32829865568319E-05	1.29937876564531E-05	-4.92460058271444E-05	-0.000118651472392551	1.6050707454495
