# Supplementary material for: Microsecond time-resolved X-ray scattering by utilizing MHz repetition rate at second-generation XFELs
Source: Nat Methods. 2024 Jul 5;21(9):1608–11. doi: 10.1038/s41592-024-02344-0 (PMC11399097; doi:10.1038/s41592-024-02344-0)
Supplement: Supplementary file 5 — Result from kinetic modeling as well as result from structural modeling (Fig. 2d is incomplete due to size). [file 41592_2024_2344_MOESM5_ESM.xlsx]

## Sheet: Fig2a
State A	State B	State C	Delay times (microseconds)
1	0	0	0.25
0.973778	0.025875	0.000346836	2.02
0.948244	0.0503929	0.00136306	3.8
0.923379	0.0736073	0.00301334	5.57
0.911193	0.0847418	0.00406559	7.34
0.8873	0.106097	0.0066037	9.12
0.864033	0.126274	0.00969349	10.89
0.841376	0.145319	0.0133043	12.66
0.830272	0.154432	0.0152958	14.44
0.808501	0.171866	0.0196333	16.21
0.7873	0.188279	0.0244203	17.98
0.766656	0.203714	0.0296304	19.76
0.746553	0.218209	0.035238	21.53
0.7367	0.225117	0.0381833	23.3
0.717382	0.238276	0.0443417	25.07
0.698571	0.25059	0.0508386	26.85
0.680253	0.262095	0.0576518	28.62
0.671276	0.267554	0.0611704	30.39
0.653673	0.277908	0.068419	32.17
0.636533	0.287534	0.0759329	33.94
0.619842	0.296465	0.0836933	35.71
0.611661	0.300678	0.0876603	37.49
0.595622	0.308621	0.0957568	39.26
0.580004	0.31594	0.104056	41.03
0.564795	0.322663	0.112542	42.8
0.549985	0.328816	0.121198	44.58
0.542727	0.331687	0.125586	46.35
0.528496	0.337033	0.134472	48.12
0.514637	0.34187	0.143493	49.9
0.501143	0.346222	0.152636	51.67
0.494529	0.348222	0.157249	53.44
0.481561	0.351887	0.166551	55.22
0.468934	0.355121	0.175946	56.99
0.456638	0.357942	0.18542	58.76
0.444664	0.360372	0.194964	60.54
0.438795	0.361446	0.199759	62.31
0.427289	0.363322	0.209389	64.08
0.416085	0.364851	0.219065	65.85
0.405174	0.36605	0.228776	67.63
0.399827	0.366531	0.233642	69.4
0.389343	0.367265	0.243392	71.17
0.379133	0.367709	0.253158	72.95
0.369192	0.367877	0.262931	74.72
0.364319	0.367862	0.267819	76.49
0.354766	0.367643	0.277591	78.27
0.345463	0.367182	0.287354	80.04
0.336405	0.366493	0.297102	81.81
0.327584	0.365587	0.306829	83.59
0.32326	0.365057	0.311683	85.36
0.314784	0.363849	0.321367	87.13
0.30653	0.362453	0.331017	88.9
0.298492	0.36088	0.340628	90.68
0.294552	0.360031	0.345417	92.45
0.286829	0.358212	0.354959	94.22
0.279307	0.356241	0.364452	96
0.271984	0.354126	0.37389	97.77
0.264852	0.351878	0.38327	99.54
0.261356	0.350706	0.387937	101.32
0.254503	0.348273	0.397224	103.09
0.247829	0.345726	0.406445	104.86
0.241331	0.343073	0.415596	106.63
0.238146	0.341709	0.420145	108.41
0.231901	0.338911	0.429188	110.18
0.22582	0.336024	0.438155	111.95
0.219899	0.333056	0.447045	113.73
0.216997	0.331544	0.45146	115.5
0.211307	0.328465	0.460229	117.27
0.205766	0.325319	0.468915	119.05
0.20037	0.322113	0.477517	120.82
0.195116	0.318851	0.486033	122.59
0.192541	0.317201	0.490258	124.37
0.187492	0.313865	0.498642	126.14
0.182576	0.310487	0.506937	127.91
0.177788	0.307069	0.515142	129.68
0.175442	0.305348	0.51921	131.46
0.170842	0.30188	0.527278	133.23
0.166362	0.298385	0.535253	135
0.162	0.294865	0.543135	136.78
0.157752	0.291325	0.550923	138.55
0.15567	0.289549	0.554782	140.32
0.151588	0.285984	0.562428	142.1
0.147613	0.282407	0.56998	143.87
0.143742	0.278822	0.577436	145.64
0.141845	0.277026	0.581129	147.41
0.138126	0.273432	0.588442	149.19
0.134504	0.269836	0.59566	150.96
0.130977	0.266241	0.602782	152.73
0.127542	0.262649	0.609809	154.51
0.125859	0.260855	0.613286	156.28
0.122559	0.257271	0.62017	158.05
0.119345	0.253696	0.626959	159.83
0.116216	0.250132	0.633653	161.6
0.114682	0.248354	0.636964	163.37
0.111675	0.244809	0.643516	165.15
0.108746	0.24128	0.649974	166.92
0.105895	0.237767	0.656339	168.69
0.104497	0.236017	0.659486	170.46
0.101757	0.232532	0.665711	172.24
0.0990888	0.229068	0.671844	174.01
0.0964905	0.225625	0.677885	175.78
0.0939604	0.222205	0.683834	177.56
0.0927203	0.220505	0.686775	179.33
0.090289	0.217122	0.692589	181.1
0.0879215	0.213765	0.698314	182.88
0.085616	0.210434	0.70395	184.65
0.0844861	0.208779	0.706735	186.42
0.0822707	0.205491	0.712238	188.2
0.0801134	0.202231	0.717655	189.97
0.0780127	0.199001	0.722986	191.74
0.075967	0.195802	0.728231	193.51
0.0749644	0.194214	0.730822	195.29
0.0729987	0.191061	0.735941	197.06
0.0710846	0.18794	0.740976	198.83
0.0692206	0.184851	0.745929	200.61
0.068307	0.183319	0.748374	202.38
0.0665159	0.180279	0.753205	204.15
0.0647717	0.177273	0.757955	205.93
0.0630733	0.1743	0.762626	207.7
0.0622409	0.172827	0.764932	209.47
0.0606088	0.169906	0.769486	211.24
0.0590195	0.167019	0.773962	213.02
0.0574719	0.164166	0.778362	214.79
0.0559649	0.161349	0.782686	216.56
0.0552263	0.159953	0.784821	218.34
0.0537782	0.157188	0.789034	220.11
0.052368	0.154457	0.793175	221.88
0.0509948	0.151762	0.797243	223.66
0.0503218	0.150428	0.79925	225.43
0.0490023	0.147785	0.803212	227.2
0.0477173	0.145178	0.807104	228.98
0.0464661	0.142606	0.810928	230.75
0.0452477	0.140069	0.814683	232.52
0.0446505	0.138814	0.816536	234.29
0.0434797	0.136329	0.820191	236.07
0.0423396	0.133879	0.823781	237.84
0.0412293	0.131464	0.827306	239.61
0.0406852	0.13027	0.829045	241.39
0.0396184	0.127906	0.832475	243.16
0.0385795	0.125578	0.835843	244.93
0.0375679	0.123283	0.839149	246.71
0.0370721	0.122148	0.840779	248.48
0.0361	0.119905	0.843995	250.25
0.0351534	0.117695	0.847152	252.02
0.0342316	0.115518	0.85025	253.8
0.033334	0.113375	0.853291	255.57
0.032894	0.112316	0.85479	257.34
0.0320315	0.110222	0.857747	259.12
0.0311916	0.10816	0.860648	260.89
0.0303737	0.106131	0.863495	262.66
0.0299728	0.105129	0.864899	264.44
0.0291868	0.103147	0.867666	266.21
0.0284215	0.101198	0.870381	267.98
0.0276763	0.0992798	0.873044	269.76
0.0269505	0.0973926	0.875657	271.53
0.0265948	0.0964606	0.876945	273.3
0.0258975	0.0946193	0.879483	275.07
0.0252184	0.0928083	0.881973	276.85
0.0245571	0.0910273	0.884416	278.62
0.024233	0.0901478	0.885619	280.39
0.0235976	0.088411	0.887991	282.17
0.0229788	0.0867033	0.890318	283.94
0.0223763	0.0850244	0.892599	285.71
0.0220809	0.0841956	0.893723	287.49
0.0215019	0.0825592	0.895939	289.26
0.0209381	0.0809507	0.898111	290.78
0.0203891	0.0793698	0.900241	292.553
0.02012	0.0785896	0.90129	294.326
0.0195924	0.0770494	0.903358	296.099
0.0190787	0.075536	0.905385	297.872
0.0185784	0.074049	0.907373	299.645
0.0183332	0.0733153	0.908352	301.418
0.0178525	0.0718672	0.91028	303.191
0.0173843	0.0704446	0.912171	304.965
0.0169285	0.0690473	0.914024	306.738
0.0164846	0.0676747	0.915841	308.511

## Sheet: Fig2b
State A	State B	State C	q
-8.35042e-09	5.19066e-07	-3.50242e-06	0.0919572
-1.06288e-07	9.38789e-07	-3.59217e-06	0.100317
-1.07668e-07	7.23806e-07	-3.18563e-06	0.108677
-8.86634e-08	4.82592e-07	-2.67762e-06	0.117036
-1.18179e-07	4.5306e-07	-2.13953e-06	0.125396
-2.14756e-08	2.27623e-07	-1.59938e-06	0.133756
-1.23862e-08	1.14149e-07	-1.07919e-06	0.142116
9.40771e-09	7.78604e-08	-6.19118e-07	0.150475
4.97702e-08	-4.2529e-08	-2.32498e-07	0.158835
4.23511e-08	-8.14558e-08	8.60002e-08	0.167195
5.96715e-08	-1.31892e-07	3.28228e-07	0.175555
2.11288e-08	-1.49749e-07	5.15939e-07	0.183914
5.10241e-08	-1.95413e-07	6.2347e-07	0.192274
1.28756e-08	-1.28904e-07	6.89237e-07	0.200634
5.53841e-08	-1.79179e-07	7.11693e-07	0.208994
4.81307e-08	-1.73909e-07	6.95829e-07	0.217353
1.77903e-08	-8.8331e-08	6.6015e-07	0.225713
-4.58313e-09	-6.61367e-08	6.15927e-07	0.234073
4.15283e-09	-1.78306e-08	5.55334e-07	0.242433
4.27974e-09	-2.7073e-08	5.0637e-07	0.250792
-4.98038e-08	1.18315e-07	4.43979e-07	0.259152
-4.43726e-08	1.37837e-07	3.99985e-07	0.267512
-6.14587e-08	1.68729e-07	3.54577e-07	0.275872
-5.12708e-08	1.54647e-07	3.14634e-07	0.284231
-6.13279e-08	1.48944e-07	2.95426e-07	0.292591
-5.55593e-08	1.42155e-07	2.66014e-07	0.300951
-7.92989e-08	1.22641e-07	2.52646e-07	0.309311
-6.11835e-08	1.10272e-07	2.39812e-07	0.31767
-4.09219e-08	3.88412e-08	2.34069e-07	0.32603
-6.29705e-08	7.12595e-08	2.20884e-07	0.33439
-6.25859e-08	5.43839e-08	2.22597e-07	0.342749
-4.69283e-08	-5.8975e-08	2.28956e-07	0.351109
-8.35146e-08	3.40465e-08	2.13626e-07	0.359469
-7.30819e-08	2.19912e-08	2.28223e-07	0.367829
-1.00559e-07	1.64021e-08	2.25628e-07	0.376188
-4.8674e-08	-7.74551e-08	2.47984e-07	0.384548
-4.58171e-08	-8.55566e-08	2.6064e-07	0.392908
-2.1896e-08	-9.83332e-08	2.70093e-07	0.401268
-7.8221e-08	-4.33993e-08	2.80227e-07	0.409627
-2.91081e-08	-4.75815e-08	2.84335e-07	0.417987
-5.64718e-08	-5.61013e-09	2.86642e-07	0.426347
-3.19154e-08	-1.82904e-08	2.86007e-07	0.434707
1.62311e-08	-1.30204e-07	2.99973e-07	0.443066
-1.40972e-08	-9.18249e-08	2.74829e-07	0.451426
-2.56993e-08	4.10725e-09	2.4945e-07	0.459786
-1.60539e-08	-1.12643e-08	2.33389e-07	0.468146
4.05255e-08	-2.19286e-08	2.13437e-07	0.476505
2.50417e-10	1.75304e-08	1.83135e-07	0.484865
-1.96735e-08	3.27635e-08	1.5267e-07	0.493225
-1.40552e-08	5.59572e-08	1.19247e-07	0.501585
5.92291e-08	7.07131e-09	8.41773e-08	0.509944
-3.78347e-08	1.61486e-07	4.11319e-08	0.518304
2.29202e-08	4.32479e-08	1.67964e-08	0.526664
5.41913e-08	2.18626e-08	-9.60059e-09	0.535024
5.4079e-08	7.07796e-08	-4.21764e-08	0.543383
-2.88451e-09	1.04865e-07	-5.82529e-08	0.551743
6.74738e-08	6.3562e-08	-7.97545e-08	0.560103
5.90817e-08	9.26422e-08	-8.49821e-08	0.568463
7.23104e-08	9.29531e-08	-1.0153e-07	0.576822
7.21749e-08	1.5905e-07	-1.14027e-07	0.585182
5.68974e-08	1.3165e-07	-9.73239e-08	0.593542
6.49731e-08	1.54134e-07	-9.92319e-08	0.601902
8.77786e-08	1.27279e-07	-7.35965e-08	0.610261
5.40716e-08	1.69147e-07	-6.45217e-08	0.618621
8.61783e-08	8.06906e-08	-3.97946e-08	0.626981
7.67259e-08	1.63404e-07	-1.5641e-08	0.635341
5.74798e-08	2.43222e-07	4.75511e-09	0.6437
7.45248e-08	2.32287e-07	9.05827e-09	0.65206
5.89896e-08	2.3037e-07	3.87472e-08	0.66042
7.15225e-08	1.81414e-07	6.17844e-08	0.668779
3.62995e-08	3.1751e-07	7.10955e-08	0.677139
8.13996e-08	2.52665e-07	9.71182e-08	0.685499
8.15659e-08	2.91493e-07	1.12164e-07	0.693859
1.21145e-07	2.47976e-07	1.33805e-07	0.702218
8.64595e-08	2.61218e-07	1.22911e-07	0.710578
8.70563e-08	2.87622e-07	1.459e-07	0.718938
1.18368e-07	2.6662e-07	1.54385e-07	0.727298
1.11166e-07	2.64466e-07	1.54849e-07	0.735657
1.54799e-07	2.19558e-07	1.60284e-07	0.744017
1.07473e-07	3.23653e-07	1.63435e-07	0.752377
9.17841e-08	3.02492e-07	1.50008e-07	0.760737
5.95939e-08	3.73387e-07	1.54311e-07	0.769096
1.0318e-07	2.73987e-07	1.576e-07	0.777456
1.08227e-07	2.51679e-07	1.66195e-07	0.785816
9.32085e-08	2.95536e-07	1.6912e-07	0.794176
8.19308e-08	2.14914e-07	1.78454e-07	0.802535
8.41399e-08	2.27196e-07	1.79032e-07	0.810895
6.26474e-08	2.44428e-07	1.70162e-07	0.819255
1.00478e-07	1.4592e-07	1.89474e-07	0.827615
3.40707e-08	2.31648e-07	1.80464e-07	0.835974
6.39265e-08	1.22859e-07	1.91998e-07	0.844334
6.83967e-08	9.91139e-08	1.97992e-07	0.852694
3.16678e-08	1.33307e-07	2.05638e-07	0.861054
-2.64758e-08	1.49567e-07	2.06548e-07	0.869413
-3.10444e-08	1.07411e-07	2.24347e-07	0.877773
-2.62029e-08	8.2783e-08	2.24521e-07	0.886133
-5.48213e-08	4.52445e-08	2.50464e-07	0.894493
9.49706e-09	-1.12122e-07	2.76229e-07	0.902852
-7.09036e-08	4.46161e-08	2.57658e-07	0.911212
-9.25589e-08	8.58929e-08	2.72613e-07	0.919572
-6.03759e-08	-6.43826e-08	2.91632e-07	0.927932
-6.34007e-08	1.6853e-08	2.88187e-07	0.936291
-2.00421e-08	-1.64745e-07	3.24445e-07	0.944651
-1.82494e-07	5.06169e-08	3.20842e-07	0.953011
-5.61113e-08	-4.33466e-08	3.24237e-07	0.96137
-2.06507e-08	-5.92965e-08	3.54555e-07	0.96973
-2.01753e-08	-6.83621e-08	3.79766e-07	0.97809
-6.72848e-08	6.53002e-08	3.63352e-07	0.98645
4.12273e-08	-3.78526e-08	3.95753e-07	0.994809
1.55299e-08	-2.95362e-08	4.33399e-07	1.00317
3.13979e-08	-5.07216e-08	4.50847e-07	1.01153
8.17806e-08	-6.84865e-08	4.73941e-07	1.01989
7.5906e-08	2.24905e-10	4.82794e-07	1.02825
1.1326e-07	-2.96382e-08	5.26372e-07	1.03661
1.62942e-07	-1.95044e-07	5.48283e-07	1.04497
9.22828e-08	1.15534e-07	5.39383e-07	1.05333
2.35873e-08	1.25054e-07	5.54252e-07	1.06169
1.86175e-07	-2.3909e-08	5.84795e-07	1.07005
1.57506e-07	-2.79938e-08	5.91619e-07	1.07841
7.23214e-08	2.34239e-07	5.75722e-07	1.08677
7.06706e-08	2.35153e-07	5.79547e-07	1.09513
9.67775e-08	1.24178e-07	6.22301e-07	1.10349
1.12062e-07	3.57253e-08	6.27558e-07	1.11185
4.51575e-08	1.66643e-07	6.17473e-07	1.12021
6.96494e-08	2.09463e-07	5.92545e-07	1.12857
6.88472e-08	1.50566e-07	6.02644e-07	1.13693
1.05356e-07	1.2371e-07	6.27255e-07	1.14528
1.31674e-07	9.74684e-08	6.0747e-07	1.15364
2.0517e-08	2.10606e-07	5.85375e-07	1.162
4.79659e-08	9.31266e-08	6.00091e-07	1.17036
1.30125e-07	5.04563e-08	5.83457e-07	1.17872
7.28659e-08	6.61521e-08	5.60958e-07	1.18708
5.37816e-08	2.00527e-07	5.46617e-07	1.19544
-1.70934e-08	2.1737e-07	5.53718e-07	1.2038
8.36855e-08	1.75211e-07	5.28072e-07	1.21216
4.57622e-08	8.04269e-08	5.446e-07	1.22052
6.40166e-08	5.87235e-08	5.37141e-07	1.22888
2.14148e-08	8.53616e-08	5.28865e-07	1.23724
1.67227e-08	1.12149e-07	5.10505e-07	1.2456
2.66444e-08	9.72663e-08	5.26886e-07	1.25396
6.3398e-08	-9.09206e-08	5.65419e-07	1.26232
8.09015e-08	-1.30001e-07	5.71814e-07	1.27068
8.45906e-08	-4.96936e-08	5.85173e-07	1.27904
-2.01234e-08	6.33721e-08	5.71232e-07	1.2874
-4.30494e-08	-8.07406e-08	6.12049e-07	1.29576
5.86282e-08	-2.03286e-07	6.22478e-07	1.30412
-9.43937e-08	1.78426e-07	6.21095e-07	1.31248
1.36463e-08	-6.71642e-08	6.32703e-07	1.32084
-2.7034e-08	5.02744e-09	6.27855e-07	1.3292
2.2115e-08	1.768e-08	6.24834e-07	1.33756
6.78471e-08	-2.18481e-07	6.66842e-07	1.34592
-2.66738e-08	-3.70017e-07	7.00196e-07	1.35428
1.51952e-07	-5.16012e-07	7.26571e-07	1.36264
-1.09156e-07	-1.59641e-07	6.65924e-07	1.371
-5.37821e-08	-2.1838e-07	6.82493e-07	1.37936
-1.20786e-07	-2.17901e-07	6.78848e-07	1.38772
-2.17833e-07	-1.37233e-07	6.6711e-07	1.39608
-9.51176e-08	-2.93178e-07	6.95902e-07	1.40444
-2.5618e-07	-1.49798e-07	6.64106e-07	1.4128
-1.91215e-07	-4.13315e-07	6.92191e-07	1.42116
-2.60479e-07	-2.868e-07	6.34831e-07	1.42952
-2.75804e-07	-5.66218e-07	6.71799e-07	1.43788
-3.82775e-07	-4.54315e-07	5.88117e-07	1.44624
-2.68811e-07	-6.667e-07	6.28038e-07	1.4546
-3.56818e-07	-6.81291e-07	6.03098e-07	1.46296
-4.93446e-07	-5.49321e-07	5.59157e-07	1.47131
-4.58641e-07	-8.77466e-07	5.75451e-07	1.47967
-4.1292e-07	-9.04918e-07	5.55788e-07	1.48803
-4.56271e-07	-9.36741e-07	5.7192e-07	1.49639
-4.75515e-07	-1.32119e-06	5.74744e-07	1.50475

## Sheet: Fig2c
AF prediction 5N refined yield	AF prediction 5N R2	AF prediction 4N refined yield	AF prediction 4N R2	AF prediction 3N refined yield	AF prediction 3N R2	AF prediction 2N refined yield	AF prediction 2N R2	AF prediction 1N refined yield	AF prediction 1N R2	AF prediction 5 refined yield	AF prediction 5 R2	AF prediction 4 refined yield	AF prediction 4 R2	AF prediction 3 refined yield	AF prediction 3 R2	AF prediction 2 refined yield	AF prediction 2 R2	AF prediction 1 refined yield	AF prediction 1 R2
0.183594	0.926752	0.194688	0.90977	0.178359	0.949628	0.192344	0.974799	0.212031	0.910592	0.188047	0.931986	0.195078	0.880297	0.196797	0.934462	0.178984	0.867866	0.197734	0.917635
0.199531	0.952548	0.206719	0.899165	0.261484	0.791883	0.215	0.869288	0.213672	0.857754	0.183203	0.970415	0.233516	0.907842	0.208906	0.880503	0.246562	0.857601	0.200078	0.899714
0.217891	0.891939	0.226406	0.86992	0.2525	0.875206	0.203203	0.939449	0.209453	0.906963	0.181172	0.891032	0.216172	0.886242	0.184688	0.941282	0.180078	0.928531	0.1975	0.889352
0.234297	0.869562	0.192344	0.931172	0.374609	0.770734	0.192266	0.95276	0.520234	0.764378	0.196641	0.954166	0.218125	0.905588	0.184766	0.955917	0.221406	0.893224	0.193281	0.86934
0.200234	0.886551	0.222344	0.870857	0.212344	0.882575	0.207734	0.866567	0.182109	0.982623	0.189766	0.971885	0.19875	0.869534	0.200469	0.927662	0.174063	0.902973	0.178594	0.972844
0.195469	0.977389	0.212266	0.861645	0.194375	0.900537	0.220391	0.876951	0.193047	0.940649	0.198359	0.906096	0.20875	0.933302	0.18625	0.890983	0.195625	0.917138	0.181641	0.972302
0.200781	0.917726	0.188047	0.929439	0.181172	0.955452	0.208281	0.880965	0.194922	0.879273	0.196563	0.920058	0.163594	0.965808	0.191562	0.955191	0.193203	0.965788	0.194219	0.909578
0.203437	0.870863	0.191797	0.974111	0.184141	0.96598	0.193047	0.945162	0.206406	0.912414	0.189844	0.934644	0.190234	0.895986	0.205234	0.85678	0.240937	0.928224	0.194297	0.937509
0.22625	0.860691	0.185625	0.961307	0.222969	0.826977	0.198125	0.930426	0.197187	0.905915	0.202969	0.91322	0.192734	0.989936	0.188984	0.918915	0.18875	0.92677	0.181875	0.971772
0.195547	0.904846	0.223125	0.87212	0.180469	0.978313	0.198594	0.906389	0.190156	0.929494	0.186328	0.918986	0.1975	0.927029	0.207578	0.922088	0.197187	0.92284	0.182656	0.958682
0.203125	0.890481	0.196094	0.973333	0.187031	0.948869	0.37875	0.824258	0.189609	0.95251	0.186875	0.93632	0.186953	0.948019	0.214219	0.892564	0.203594	0.900622	0.222891	0.853765
0.185938	0.968792	0.191953	0.926009	0.31125	0.835886	0.191875	0.947795	0.181562	0.890054	0.186328	0.950862	0.232891	0.875476	0.179766	0.941659	0.196016	0.948305	0.201484	0.917021
0.214844	0.836231	0.240156	0.82508	0.196563	0.900869	0.193281	0.915719	0.201953	0.907241	0.186094	0.946041	0.215547	0.9009	0.190859	0.930546	0.190547	0.934606	0.208984	0.929721
0.1925	0.94701	0.217188	0.853099	0.215391	0.865643	0.199219	0.939526	0.237422	0.892405	0.179844	0.98715	0.204141	0.902938	0.182266	0.971355	0.188359	0.933778	0.196875	0.907707
0.22875	0.823852	0.238672	0.865132	0.227578	0.839226	0.187109	0.935949	0.1875	0.947743	0.200078	0.928915	0.217109	0.935199	0.210234	0.907693	0.169375	0.939686	0.213281	0.929231
0.194844	0.914909	0.26	0.842771	0.188906	0.930195	0.201094	0.914845	0.185781	0.942797	0.200781	0.912926	0.228437	0.8913	0.195312	0.885452	0.181719	0.948507	0.208281	0.894788
0.201094	0.856716	0.200547	0.98485	0.284062	0.820033	0.189922	0.972078	0.195469	0.911971	0.236016	0.884715	0.191562	0.954172	0.191172	0.915115	0.178984	0.977754	0.224141	0.921508
0.197656	0.935923	0.20125	0.895427	0.255937	0.801729	0.411797	0.835695	0.555703	0.829468	0.245547	0.855608	0.204063	0.91108	0.183125	0.930878	0.185547	0.974515	0.185469	0.918317
0.188438	0.906746	0.185234	0.965573	0.575	0.811966	0.183594	0.982719	0.218359	0.85254	0.204609	0.91237	0.196484	0.948756	0.190078	0.908938	0.186328	0.931715	0.202422	0.941014
0.427422	0.8181	0.297266	0.839817	0.239453	0.809495	0.207266	0.884044	0.207578	0.904875	0.216562	0.916367	0.193672	0.910888	0.189141	0.985709	0.186562	0.90126	0.171016	0.959379
0.250469	0.831574	0.210703	0.862648	0.198984	0.893541	0.187891	0.945895	0.199063	0.902633	0.182266	0.982022	0.20125	0.935281	0.202813	0.939404	0.229453	0.873732	0.193203	0.909587
0.515078	0.838056	0.229609	0.862083	0.211094	0.85457	0.199687	0.885085	0.214453	0.887761	0.201797	0.904559	0.226172	0.865386	0.203281	0.915625	0.190547	0.928369	0.180703	0.956164
0.222891	0.859419	0.185156	0.97443	0.211094	0.84516	0.1875	0.947499	0.225938	0.879598	0.178594	0.951843	0.218125	0.930334	0.197031	0.943531	0.178906	0.945841	0.173906	0.95959
0.194141	0.968892	0.358516	0.79928	0.212891	0.896571	0.207734	0.878128	0.385234	0.794434	0.184219	0.913838	0.191328	0.929763	0.190625	0.957904	0.202813	0.913375	0.189141	0.932349
0.197344	0.929827	0.196406	0.893074	0.204063	0.906858	0.221328	0.888789	0.209219	0.886756	0.192031	0.934675	0.171328	0.977774	0.200234	0.8857	0.218203	0.913011	0.181094	0.940106
0.206797	0.854035	0.524688	0.830277	0.229219	0.845869	0.195547	0.908885	0.335234	0.817097	0.184062	0.919405	0.175781	0.937208	0.199531	0.920661	0.183828	0.946728	0.188984	0.943794
0.404453	0.826761	0.289531	0.77542	0.189141	0.989424	0.234922	0.853642	0.192109	0.975307	0.201641	0.920231	0.206016	0.914813	0.201719	0.907556	0.195391	0.941217	0.183359	0.947443
0.214766	0.887971	0.407578	0.827042	0.219219	0.876127	0.487344	0.84991	0.245156	0.824742	0.173984	0.927592	0.196094	0.935858	0.193906	0.919027	0.197734	0.915841	0.187031	0.995488
0.539219	0.833831	0.230469	0.852074	0.551797	0.837864	0.422344	0.845256	0.238906	0.847712	0.192812	0.943364	0.215469	0.891865	0.190703	0.932047	0.190391	0.946846	0.208359	0.890051
0.459531	0.836011	0.542656	0.841056	0.273125	0.818607	0.189375	0.922089	0.231094	0.870031	0.199453	0.913684	0.184688	0.926888	0.197422	0.906179	0.176328	0.961133	0.184609	0.988462
0.509141	0.830647	0.199922	0.897683	0.492969	0.82105	0.507031	0.849002	0.561094	0.847264	0.176484	0.995858	0.198594	0.946451	0.203125	0.920724	0.191328	0.924301	0.180156	0.980253
0.337187	0.800547	0.204141	0.863699	0.430078	0.86305	0.408594	0.817617	0.353594	0.813684	0.196797	0.940407	0.215781	0.924192	0.200078	0.93532	0.179844	0.927022	0.207344	0.914067
0.183594	0.937685	0.194297	0.916644	0.421016	0.837696	0.192266	0.900886	0.456016	0.865855	0.190078	0.907656	0.247031	0.874085	0.193359	0.938404	0.1925	0.951983	0.206172	0.922626
0.439453	0.827082	0.213516	0.906836	0.411797	0.824938	0.284453	0.7839	0.200547	0.914908	0.192422	0.927259	0.215	0.895542	0.173281	0.969131	0.184844	0.927066	0.200859	0.972936
0.205937	0.879233	0.473281	0.82978	0.539375	0.82449	0.320078	0.80876	0.633984	0.833319	0.192578	0.901681	0.192812	0.948589	0.202031	0.91366	0.193125	0.950614	0.212031	0.904927
0.509219	0.838919	0.236797	0.873759	0.498047	0.854371	0.496953	0.85064	0.186484	0.938489	0.213047	0.899682	0.176797	0.956481	0.21	0.905725	0.224922	0.905451	0.196094	0.939674
0.213203	0.865975	0.620469	0.833732	0.189922	0.961512	0.187812	0.97302	0.196406	0.968454	0.207734	0.899658	0.187578	0.923391	0.196484	0.977768	0.196094	0.950054	0.187891	0.9823
0.213125	0.856513	0.212812	0.873093	0.196406	0.97274	0.209687	0.845782	0.1875	0.965664	0.184219	0.915426	0.188359	0.932308	0.19125	0.979067	0.209766	0.904275	0.196094	0.979554
0.410781	0.796229	0.189297	0.96154	0.195937	0.970796	0.305781	0.846682	0.192266	0.968243	0.206094	0.953894	0.201016	0.911427	0.199687	0.975059	0.186172	0.961525	0.197031	0.978996
0.196406	0.974997	0.217969	0.881649	0.18	0.966979	0.227578	0.817021	0.203437	0.97205	0.199922	0.970494	0.198203	0.942989	0.193906	0.98039	0.20375	0.923507	0.193281	0.980502
0.190625	0.967456	0.233906	0.847981	0.187422	0.9765	0.238203	0.848512	0.189531	0.977839	0.199063	0.980187	0.221328	0.874838	0.195391	0.976172	0.190781	0.970322	0.197656	0.98309
0.196953	0.972742	0.182578	0.938257	0.188203	0.970706	0.244922	0.828401	0.194688	0.970277	0.193984	0.97719	0.204531	0.921438	0.188516	0.983182	0.191172	0.924703	0.197656	0.983728
0.182969	0.972361	0.198906	0.994406	0.192422	0.97171	0.496953	0.828611	0.181953	0.967467	0.192188	0.975707	0.189688	0.974517	0.191016	0.980103	0.205547	0.910305	0.200156	0.973933
0.186562	0.968443	0.252891	0.805015	0.187969	0.970062	0.37	0.818581	0.192422	0.971543	0.198203	0.976321	0.200078	0.938362	0.192812	0.980119	0.182812	0.93893	0.190234	0.987379
0.192266	0.974063	0.188906	0.976422	0.189922	0.961694	0.282266	0.776092	0.195156	0.966217	0.193203	0.978408	0.194453	0.975702	0.194141	0.979245	0.184141	0.959355	0.19625	0.979368
0.184688	0.971138	0.194609	0.972013	0.202031	0.969025	0.188828	0.96629	0.186797	0.976018	0.198281	0.978189	0.192109	0.981454	0.190547	0.980797	0.191016	0.981276	0.185859	0.98254
0.191484	0.972247	0.189844	0.970176	0.187031	0.960706	0.185391	0.968795	0.198281	0.971539	0.196406	0.977378	0.191797	0.977252	0.193125	0.982246	0.189531	0.983535	0.202344	0.980298
0.193984	0.971183	0.181016	0.970186	0.190547	0.971253	0.182812	0.964412	0.184141	0.972656	0.19625	0.974606	0.199844	0.981322	0.195703	0.979489	0.200781	0.976723	0.193672	0.980498
0.193438	0.967774	0.196328	0.973562	0.179141	0.955053	0.195547	0.969122	0.195547	0.978232	0.199922	0.97881	0.197734	0.976034	0.192188	0.980124	0.201328	0.978968	0.195391	0.975435
0.188594	0.965651	0.198516	0.973032	0.193828	0.961573	0.197266	0.971473	0.197109	0.975754	0.195234	0.980814	0.193203	0.978375	0.196563	0.979632	0.194141	0.972284	0.197578	0.979211
0.194375	0.969893	0.189453	0.972637	0.195391	0.971509	0.187344	0.972801	0.201875	0.97106	0.198359	0.974994	0.1875	0.986798	0.196172	0.974882	0.201641	0.977328	0.194219	0.981743
0.194688	0.972389	0.199922	0.955331	0.194141	0.968073	0.195781	0.974894	0.187656	0.972133	0.191797	0.98127	0.192422	0.983529	0.195859	0.974331	0.199063	0.98034	0.197109	0.977635
0.185547	0.975093	0.195	0.969468	0.200391	0.971779	0.192891	0.966808	0.162656	0.978497	0.194531	0.972475	0.192266	0.982024	0.188516	0.983914	0.190391	0.984825	0.190469	0.984578
0.189297	0.951491	0.193047	0.967127	0.181797	0.961191	0.166016	0.965374	0.146563	0.983836	0.194688	0.976347	0.190469	0.979146	0.191797	0.977246	0.186719	0.979474	0.191875	0.979601
0.193438	0.974381	0.186016	0.98023	0.190703	0.974678	0.186953	0.966179	0.147422	0.982722	0.189062	0.982207	0.189297	0.975756	0.194219	0.97977	0.200781	0.978276	0.182109	0.988936
0.194375	0.975744	0.164297	0.962245	0.188125	0.972141	0.192188	0.975954	0.167422	0.967033	0.195781	0.976302	0.190078	0.977632	0.19625	0.974542	0.190312	0.978349	0.187891	0.979197
0.198203	0.970924	0.147578	0.98347	0.184375	0.968011	0.192188	0.978877	0.168984	0.974518	0.197109	0.980398	0.187969	0.979733	0.197031	0.982515	0.194844	0.976612	0.181094	0.988426
0.186094	0.966424	0.165937	0.960348	0.197109	0.973958	0.192891	0.974569	0.1525	0.974434	0.194297	0.977849	0.192266	0.980364	0.196641	0.980211	0.191641	0.982378	0.184922	0.983986
0.198984	0.964206	0.174297	0.967217	0.195391	0.969977	0.187031	0.979481	0.162891	0.967024	0.202578	0.964375	0.187969	0.982323	0.194219	0.981633	0.193984	0.975988	0.189375	0.979121
0.154375	0.973344	0.157812	0.973048	0.179297	0.967629	0.195703	0.973776	0.174922	0.967746	0.191328	0.980158	0.192891	0.982074	0.188594	0.974285	0.195234	0.979842	0.191094	0.980105
0.146875	0.9857	0.153672	0.973886	0.192656	0.971454	0.201328	0.974822	0.153438	0.973879	0.186172	0.981401	0.182266	0.987235	0.194297	0.984264	0.19125	0.982103	0.183281	0.981022
0.162578	0.968619	0.148594	0.981819	0.147969	0.979188	0.200937	0.972582	0.160938	0.970253	0.191094	0.980363	0.181875	0.989838	0.18	0.988376	0.192969	0.985915	0.189062	0.98294
0.149062	0.977562	0.159062	0.97424	0.168906	0.973795	0.194219	0.964622	0.1575	0.968366	0.183125	0.980782	0.18625	0.976912	0.179453	0.969411	0.199531	0.977507	0.190312	0.980565
0.149453	0.982228	0.144141	0.987932	0.148047	0.983123	0.190391	0.967725	0.168984	0.983375	0.184062	0.983279	0.187031	0.978752	0.173203	0.990922	0.198984	0.979428	0.188984	0.984163
0.152891	0.975749	0.145234	0.981951	0.146719	0.980322	0.185938	0.965071	0.148828	0.977486	0.189531	0.987125	0.182109	0.982414	0.187344	0.983754	0.191328	0.977014	0.191953	0.980355
0.149141	0.978544	0.160469	0.969282	0.147969	0.983637	0.195781	0.975394	0.149844	0.973955	0.187969	0.980652	0.182969	0.979899	0.188203	0.980927	0.193828	0.978546	0.184688	0.982831
0.148203	0.981242	0.154141	0.975127	0.156953	0.974361	0.193516	0.97036	0.173594	0.968525	0.190625	0.981528	0.183828	0.975372	0.192578	0.974916	0.197656	0.978114	0.183281	0.986652
0.154297	0.973133	0.176016	0.968884	0.1525	0.974347	0.188281	0.969277	0.149297	0.984986	0.183984	0.981254	0.194766	0.976681	0.188672	0.986042	0.194531	0.975914	0.187656	0.9813
0.153047	0.974292	0.147734	0.985053	0.145625	0.984424	0.187188	0.970918	0.218672	0.808622	0.19375	0.98182	0.183828	0.982276	0.191797	0.97798	0.192266	0.982146	0.294766	0.736911
0.164766	0.96827	0.173594	0.97063	0.152422	0.97686	0.198281	0.973033	0.27625	0.768868	0.18875	0.984434	0.187656	0.983458	0.192578	0.980388	0.195156	0.983612	0.196016	0.827072
0.151406	0.974183	0.164219	0.970384	0.160938	0.970922	0.191719	0.971037	0.397578	0.664131	0.187422	0.982831	0.196953	0.976469	0.185625	0.983477	0.199141	0.974723	0.339297	0.865678
0.149219	0.974672	0.154219	0.970044	0.146953	0.982909	0.191953	0.967497	0.432109	0.681123	0.189922	0.981019	0.188047	0.980018	0.189375	0.984571	0.196719	0.974717	0.274844	0.841489
0.171563	0.962602	0.150703	0.982199	0.158984	0.972253	0.198594	0.96896	0.697266	0.359193	0.187266	0.979055	0.183125	0.978531	0.193906	0.980332	0.188281	0.981566	0.262031	0.851408
0.154453	0.973303	0.148438	0.975253	0.156641	0.973857	0.166016	0.967341	1.0257	0.196422	0.186641	0.977909	0.196016	0.982994	0.188984	0.988037	0.189766	0.982042	0.214219	0.811437
0.194766	0.92617	0.148203	0.980389	0.15125	0.980503	0.148594	0.978397	1.09133	0.592075	0.296797	0.84972	0.190703	0.979674	0.185781	0.981922	0.184766	0.98717	0.243438	0.851167
0.337891	0.741865	0.145859	0.986869	0.146719	0.983711	0.152969	0.977435	0.818984	0.653706	0.247656	0.862123	0.191484	0.980773	0.187578	0.981969	0.190234	0.981468	0.37625	0.899202
0.205937	0.896193	0.155391	0.967975	0.164141	0.964692	0.175	0.963383	0.217266	0.837668	0.419063	0.866019	0.183281	0.982694	0.182656	0.98051	0.19125	0.978213	0.247344	0.903788
0.942031	0.60044	0.176484	0.975694	0.145391	0.98422	0.150078	0.97844	0.928125	0.865155	0.210469	0.965298	0.189453	0.985829	0.195703	0.983021	0.187812	0.988304	0.287187	0.847062
-0.383828	0.409549	0.150547	0.977467	0.158359	0.967226	0.150469	0.976811	0.965078	0.557584	0.305312	0.854935	0.192266	0.98734	0.186328	0.982858	0.183516	0.98717	0.248672	0.881782
1.56445	0.314483	0.144844	0.987991	0.151797	0.974338	0.144609	0.98132	0.381094	0.795178	0.196328	0.892028	0.187188	0.981567	0.195	0.98384	0.190391	0.981736	0.239375	0.92593
0.688672	0.86644	0.148594	0.98154	0.147813	0.984509	0.149141	0.977983	0.329844	0.866328	0.237656	0.887631	0.183906	0.982608	0.190859	0.980926	0.189219	0.985849	0.348203	0.884646
0.258984	0.798198	0.387578	0.744525	0.150391	0.978568	0.151016	0.980217	1.25219	0.217585	0.22375	0.787038	0.247656	0.827994	0.189141	0.980951	0.190234	0.982913	0.383594	0.887497
0.527656	0.762731	1.03695	0.579335	0.335703	0.827299	0.154219	0.970989	0.270547	0.772229	0.318906	0.895881	0.227187	0.94516	0.309609	0.896041	0.182969	0.975177	0.236563	0.772747
0.250156	0.793187	0.286484	0.825245	0.472188	0.657419	0.150938	0.978729	-0.923672	0.593581	0.472031	0.886331	0.299844	0.875876	0.360703	0.836799	0.190234	0.980466	0.285078	0.850244
-0.848437	0.645364	0.365	0.745954	0.266406	0.759692	0.15875	0.972233	0.483125	0.853491	0.193125	0.941488	0.425078	0.915463	0.210625	0.901365	0.181016	0.987015	0.223594	0.859209
0.220312	0.877451	0.370625	0.810892	0.328281	0.845949	0.154844	0.971051	0.307656	0.806193	0.195391	0.918951	0.294766	0.867204	0.295703	0.879086	0.187266	0.977568	0.234063	0.879857
-0.861875	0.147349	-1.05469	0.164533	1.08703	0.514	0.168047	0.978328	0.295547	0.747127	0.324766	0.863543	0.215312	0.90577	0.362813	0.847988	0.188672	0.976785	0.241094	0.883572
0.339453	0.821591	0.20125	0.946827	0.409844	0.692961	0.146172	0.986689	0.684141	0.783078	0.288984	0.869428	0.234453	0.899005	0.351406	0.82736	0.188828	0.98242	0.180078	0.956528
0.992422	0.657969	0.944453	0.162877	0.220156	0.839491	0.158203	0.969905	0.516719	0.820588	0.381953	0.790164	0.183906	0.926893	0.231406	0.891352	0.183984	0.988396	0.158672	0.973034
0.981797	0.64615	0.312188	0.732291	0.408906	0.808617	0.164062	0.977078	0.751172	0.809131	0.231719	0.877892	0.310547	0.883837	0.294453	0.864584	0.195	0.983538	0.18125	0.853216
0.315312	0.695525	0.463359	-0.00923215	0.645469	0.880621	0.151094	0.97948	0.630547	0.829873	0.292578	0.851746	0.246953	0.897899	0.211719	0.909266	0.190234	0.980229	0.152266	0.966685
0.427734	0.692073	0.50875	0.734122	0.658984	0.9368	0.148203	0.980178	0.771406	0.801826	0.237422	0.84737	0.287266	0.898566	0.302031	0.880012	0.188984	0.981873	0.152969	0.895664
0.313906	0.825204	0.438047	0.919088	0.657813	0.752669	0.149766	0.982483	0.551484	0.831962	0.1775	0.778839	0.267266	0.813655	0.302187	0.90877	0.187734	0.984895	0.157891	0.965471
1.19773	0.539797	0.38125	0.69799	0.668906	0.925427	0.175	0.967135	0.600078	0.814505	0.286953	0.794543	0.195156	0.883203	0.224531	0.846489	0.188438	0.980595	0.185781	0.944675
0.373281	0.826204	0.482109	0.778257	0.200859	0.942381	0.174922	0.949941	0.726875	0.788836	0.208828	0.917683	0.249609	0.844512	0.196328	0.974308	0.194297	0.978598	0.21	0.901557
0.854844	0.652452	0.71375	0.716453	0.467188	-0.0490396	0.284297	0.871023	0.605391	0.852342	0.202031	0.943487	0.4325	0.650584	0.2225	0.875561	0.232578	0.71186	0.1725	0.927489
0.335	0.765241	1.20828	0.290918	-0.567109	0.375302	1.30023	0.35697	0.47375	0.849031	0.189688	0.960428	0.210234	0.951248	0.330781	0.887298	0.19875	0.955326	0.216875	0.774459
0.591797	0.803927	0.861563	0.698514	0.229766	0.893105	0.329141	0.754638	0.592578	0.824742	0.160469	0.946659	0.227266	0.892856	0.264609	0.836565	0.270937	0.810824	0.158906	0.98839
0.688125	0.803563	0.6975	0.186403	1.32156	0.337455	0.268516	0.817537	0.659063	0.800622	0.194609	0.984573	0.481797	0.639629	0.258281	0.849755	0.283828	0.849149	0.188281	0.879496
0.608203	0.863417	0.723047	0.763337	0.312734	0.848087	0.430859	0.775347	0.541016	0.820924	0.187656	0.985997	0.171953	0.995814	0.397656	0.928487	0.203984	0.886757	0.158516	0.989729
0.536875	0.832011	0.715547	0.806698	0.713594	0.68915	0.658047	0.061183	0.658984	0.820084	0.1725	0.996061	0.157656	0.961148	0.221016	0.924529	0.248047	0.866019	0.161875	0.92547
0.588281	0.835542	0.726328	0.790368	0.604531	0.613107	0.461563	0.830615	0.559141	0.858692	0.228984	0.798007	0.176484	0.893336	0.311328	0.767239	0.317578	0.807923	0.234766	0.845949
0.701406	0.772683	0.490313	0.850256	0.885078	0.449978	0.555313	0.803575	0.694531	0.800181	0.173984	0.979708	0.185391	0.884719	0.257344	0.855638	0.366641	0.877264	0.1775	0.929701
0.667188	0.807965	0.601719	0.815006	0.480781	0.85367	-0.702266	0.464458	0.695625	0.815719	0.172891	0.997301	0.17375	0.901837	0.267031	0.831156	0.319141	0.89546	0.154531	0.974357
0.668906	0.813059	0.708672	0.839348	0.247734	0.768598	0.424219	0.783313	0.707422	0.793722	0.160703	0.954877	0.160078	0.953458	0.252578	0.85516	0.218359	0.822523	0.162656	0.931663
0.760078	0.780187	0.581563	0.810945	0.273203	0.784978	0.460625	0.675096	0.566016	0.839055	0.189766	0.815091	0.165313	0.910787	0.213359	0.93935	0.209063	0.852024	0.199375	0.862903
0.654453	0.805118	0.631641	0.824994	1.27109	0.445374	0.407266	0.857566	0.591797	0.830028	0.154531	0.940925	0.183359	0.859753	0.200859	0.996669	0.267344	0.873402	0.156562	0.910788
0.649063	0.812076	0.534219	0.821409	0.305937	0.804005	0.230937	0.839613	0.625156	0.842544	0.177422	0.983011	0.177344	0.995628	0.261094	0.808512	0.250312	0.865794	0.183047	0.927939
0.767344	0.791012	0.739453	0.748596	0.541797	0.831228	0.652266	0.649989	0.622109	0.837839	0.177891	0.994974	0.168281	0.992888	0.196406	0.889356	0.451563	0.920495	0.147969	0.939144
0.576094	0.80803	0.559297	0.845137	0.737422	0.818875	0.662266	0.813016	0.179219	0.967657	0.168828	0.99289	0.195781	0.901792	0.218125	0.838486	0.17	0.918669	0.193516	0.981566
0.541797	0.842504	0.681328	0.814494	0.619531	0.821313	0.58625	0.823582	0.19	0.969181	0.167734	0.880348	0.233672	0.825815	0.170078	0.994505	0.161797	0.973268	0.194062	0.98116
0.549531	0.843469	0.493438	0.822267	0.562188	0.843264	0.898906	0.773173	0.196328	0.977754	0.176563	0.969307	0.178906	0.98848	0.161875	0.987705	0.174141	0.976884	0.192969	0.977353
0.185938	0.978739	0.658906	0.800652	0.596563	0.805941	0.616484	0.811472	0.148594	0.977543	0.199766	0.97773	0.165859	0.932989	0.182734	0.987986	0.171875	0.987766	0.198281	0.986582
0.178594	0.973324	0.628438	0.832969	0.661953	0.820977	0.622422	0.84834	0.175	0.972984	0.192578	0.979409	0.162734	0.980609	0.183594	0.991396	0.168828	0.847101	0.197891	0.971751
0.179297	0.979707	0.769766	0.793298	0.636563	0.792419	0.584688	0.823965	0.182656	0.991942	0.202031	0.97693	0.163359	0.937351	0.180859	0.99143	0.165391	0.914648	0.196563	0.980981
0.145469	0.989097	0.596406	0.844835	0.563984	0.838655	0.621641	0.822104	0.167422	0.962975	0.198828	0.975742	0.172187	0.992638	0.182109	0.991981	0.172656	0.969759	0.188672	0.98078
0.195156	0.982448	0.603125	0.835262	0.586328	0.83995	0.742031	0.807214	0.185078	0.984901	0.192344	0.986039	0.207578	0.890436	0.163203	0.996073	0.175234	0.875515	0.174766	0.996651
0.170469	0.968699	0.184375	0.979158	0.65625	0.819232	0.644922	0.823017	0.185156	0.986269	0.190156	0.987862	0.194844	0.985083	0.201094	0.805982	0.172344	0.923883	0.181953	0.989146
0.187812	0.975046	0.182109	0.972699	0.705547	0.821879	0.688203	0.765507	0.178594	0.969725	0.187578	0.989014	0.192969	0.971144	0.195703	0.864662	0.178281	0.992945	0.195312	0.984214
0.18875	0.979718	0.190781	0.979717	0.668203	0.818427	0.665	0.815011	0.194844	0.978447	0.182969	0.980742	0.18625	0.991706	0.169922	0.938198	0.175547	0.989973	0.195469	0.978168
0.200234	0.973168	0.156562	0.984953	0.672734	0.802334	0.579141	0.826582	0.175156	0.979172	0.202266	0.976601	0.197187	0.984173	0.173437	0.993757	0.168125	0.986307	0.1875	0.988436
0.164531	0.965808	0.19625	0.972851	0.712891	0.781461	0.624688	0.8435	0.178281	0.97675	0.183125	0.98075	0.19625	0.985912	0.330391	0.699584	0.186172	0.986293	0.196563	0.985874
0.188516	0.971033	0.1725	0.970536	0.668047	0.795419	0.484609	0.844769	0.190391	0.97308	0.174531	0.995039	0.191641	0.980906	0.185703	0.986934	0.176719	0.914574	0.190312	0.981476
0.191016	0.976161	0.186328	0.972122	0.651484	0.808603	0.635469	0.830418	0.181641	0.973403	0.197656	0.975895	0.1925	0.980659	0.179766	0.814355	0.179141	0.896656	0.203281	0.980257
0.192812	0.982652	0.196719	0.980823	0.716484	0.77471	0.51875	0.810418	0.180547	0.976048	0.194141	0.979748	0.195859	0.979161	0.172266	0.934667	0.182031	0.995049	0.189922	0.985291
0.193516	0.970031	0.199766	0.973703	0.655859	0.817975	0.642422	0.836166	0.177734	0.976573	0.186719	0.991151	0.189375	0.988329	0.169453	0.969198	0.168594	0.907036	0.194453	0.986934
0.167813	0.962309	0.168984	0.96946	0.735625	0.812548	0.724688	0.81472	0.183203	0.971596	0.194141	0.98363	0.199531	0.982763	0.177109	0.991221	0.169453	0.992434	0.192656	0.983624
0.186406	0.978454	0.161953	0.971453	0.57625	0.839498	0.538828	0.845529	0.193516	0.969809	0.192812	0.978743	0.191484	0.988113	0.160078	0.961222	0.151641	0.905497	0.188906	0.990687
0.159766	0.974614	0.160469	0.966054	0.735938	0.777945	0.727266	0.787336	0.188984	0.980687	0.191719	0.981727	0.198828	0.977444	0.166719	0.97581	0.173281	0.814931	0.181953	0.984165
0.158281	0.969422	0.178203	0.979664	0.646172	0.803076	0.200781	0.973719	0.159766	0.973575	0.190156	0.980647	0.193594	0.98502	0.216484	0.77936	0.200703	0.97985	0.190234	0.986116
0.168594	0.961727	0.187812	0.976398	0.645625	0.821952	0.189062	0.971757	0.177891	0.975957	0.18625	0.982319	0.185	0.990945	0.168281	0.996424	0.192266	0.979202	0.194141	0.986662
0.160859	0.970129	0.191016	0.973908	0.582813	0.838854	0.174063	0.970465	0.148594	0.983256	0.187969	0.983109	0.189688	0.975762	0.174219	0.918493	0.195391	0.982415	0.194219	0.98026
0.146484	0.983806	0.188672	0.976013	0.66875	0.794706	0.187656	0.972448	0.151797	0.975826	0.161484	0.969518	0.187812	0.987129	0.17375	0.950968	0.190781	0.990888	0.193203	0.983542
0.153906	0.981305	0.169766	0.982495	0.185078	0.984968	0.172109	0.975812	0.154219	0.978107	0.188047	0.984715	0.173437	0.985911	0.199297	0.978861	0.201719	0.984625	0.188281	0.984988
0.147266	0.989425	0.194219	0.971121	0.189297	0.977228	0.188047	0.978195	0.165234	0.964899	0.189609	0.978985	0.192422	0.986239	0.184297	0.985643	0.192734	0.984718	0.172422	0.980484
0.149297	0.982495	0.183594	0.961723	0.177109	0.969186	0.189297	0.968496	0.172266	0.967587	0.185781	0.988174	0.204531	0.982278	0.187344	0.988607	0.195937	0.982951	0.179766	0.990727
0.146563	0.984265	0.175547	0.960364	0.188203	0.979939	0.181016	0.974363	0.153047	0.980463	0.186719	0.978843	0.195234	0.981275	0.187266	0.98634	0.195937	0.986848	0.18875	0.982537
0.165313	0.975494	0.157969	0.970163	0.2	0.97418	0.196172	0.978295	0.152891	0.97901	0.187266	0.982667	0.191172	0.979264	0.1975	0.981819	0.193672	0.98499	0.195703	0.979237
0.162734	0.968501	0.169297	0.96214	0.1775	0.972755	0.182266	0.964049	0.156484	0.975088	0.195234	0.977403	0.198594	0.978633	0.188672	0.987486	0.197578	0.982456	0.190938	0.984469
0.151406	0.984278	0.156328	0.982977	0.184766	0.974121	0.1875	0.979305	0.155859	0.972263	0.193203	0.986966	0.194297	0.977478	0.182031	0.993689	0.185312	0.983868	0.193281	0.977412
0.156953	0.973757	0.16625	0.967726	0.189766	0.981101	0.181875	0.975904	0.153438	0.971514	0.187188	0.983416	0.178672	0.988959	0.1925	0.990422	0.1875	0.990685	0.18625	0.976347
0.157656	0.969449	0.152344	0.973923	0.181406	0.96411	0.188438	0.969977	0.169844	0.971581	0.190078	0.980207	0.193047	0.987554	0.192109	0.981859	0.201484	0.979253	0.192812	0.978481
0.471406	0.676611	0.168984	0.965785	0.192031	0.974836	0.187188	0.977445	0.175547	0.961234	0.186797	0.931199	0.166641	0.983957	0.195156	0.981308	0.181016	0.99612	0.19125	0.976616
0.213594	0.851188	0.153047	0.972522	0.182734	0.980591	0.185938	0.974741	0.165391	0.96179	0.195937	0.906111	0.167109	0.970026	0.182344	0.994709	0.188984	0.979956	0.195234	0.981357
0.235	0.797273	0.163281	0.963669	0.189062	0.980476	0.159766	0.967785	0.155078	0.982435	0.223281	0.802175	0.19375	0.981687	0.191641	0.984555	0.187578	0.982982	0.197109	0.981373
0.3125	0.770922	0.1475	0.983454	0.176484	0.964616	0.162109	0.981511	0.1675	0.959798	0.2775	0.802114	0.19125	0.986575	0.193672	0.97709	0.191094	0.981266	0.194062	0.984018
0.196953	0.830771	0.152891	0.97644	0.183281	0.969739	0.189297	0.969339	0.155938	0.974911	0.232031	0.846321	0.189062	0.986898	0.192891	0.977401	0.191953	0.983869	0.188594	0.980368
0.46	0.744317	0.16625	0.971429	0.16875	0.967607	0.164453	0.990243	0.166484	0.966689	0.209609	0.845065	0.187812	0.985952	0.192734	0.983796	0.2	0.976422	0.188125	0.981542
0.255859	0.741341	0.172266	0.968786	0.196328	0.973115	0.151328	0.978136	0.161484	0.970348	0.192422	0.874691	0.182891	0.99208	0.196797	0.98331	0.198672	0.979666	0.1875	0.979757
0.214453	0.823936	0.15625	0.972632	0.192812	0.975752	0.148828	0.984927	0.151719	0.979774	0.342734	0.800269	0.188203	0.983041	0.190391	0.984555	0.195547	0.978145	0.186484	0.98327
0.5425	0.710995	0.174453	0.966978	0.184219	0.975541	0.152969	0.973729	0.289375	0.78128	0.202344	0.900599	0.199766	0.983665	0.178516	0.989105	0.190703	0.981873	0.286484	0.863851
0.220859	0.851497	0.182031	0.964462	0.178906	0.98338	0.160781	0.968708	0.236094	0.804389	0.194609	0.829134	0.198125	0.984504	0.194922	0.98314	0.188125	0.976849	0.181953	0.92312
0.226328	0.8417	0.15375	0.977072	0.163516	0.969003	0.151719	0.983732	0.404297	0.770445	0.269609	0.791273	0.188047	0.975007	0.178594	0.995044	0.191875	0.98277	0.206484	0.820628
0.265234	0.786442	0.166797	0.964229	0.175469	0.973971	0.15125	0.983391	0.232266	0.81613	0.190859	0.927331	0.196484	0.978091	0.189844	0.992746	0.187656	0.984676	0.253359	0.867898
0.275703	0.75999	0.160078	0.973389	0.169766	0.976048	0.150547	0.982271	0.230937	0.804199	0.228984	0.833599	0.184375	0.988849	0.199453	0.979912	0.200859	0.978916	0.244688	0.832591
0.775	0.667139	0.245	0.806756	0.174766	0.97395	0.150859	0.97876	0.239609	0.760562	0.240781	0.814092	0.202031	0.859377	0.183906	0.994288	0.188125	0.982991	0.364844	0.738848
0.282187	0.743093	0.338203	0.778981	0.156641	0.980044	0.160938	0.969104	0.171875	0.813063	0.244375	0.815649	0.2975	0.824472	0.168359	0.974793	0.190703	0.983987	0.205703	0.913247
0.307969	0.775745	0.268594	0.779502	0.158828	0.976979	0.167969	0.968349	0.205	0.843158	0.210469	0.858237	0.225156	0.853614	0.193281	0.981134	0.199609	0.978004	0.260625	0.806067
0.22375	0.807743	0.245781	0.793309	0.158828	0.967326	0.170313	0.973798	0.231641	0.798289	0.239609	0.833619	0.208672	0.880002	0.190312	0.987894	0.191016	0.984558	0.191484	0.869183
0.428203	0.753019	0.300703	0.790564	0.173828	0.966746	0.171328	0.967298	0.181953	0.959683	0.215547	0.874991	0.198203	0.858597	0.191875	0.977185	0.194141	0.980644	0.264531	0.77468
0.248594	0.788677	0.342578	0.754036	0.154141	0.976208	0.142344	0.991412	0.238516	0.775282	0.22875	0.835583	0.200547	0.849114	0.191719	0.980067	0.196016	0.97903	0.175781	0.901758
0.570391	0.829142	0.216172	0.883702	0.161094	0.961533	0.152734	0.974464	0.242344	0.762252	0.27375	0.853469	0.199609	0.936753	0.188203	0.978169	0.198359	0.983742	0.254297	0.819416
0.452109	0.793663	0.310078	0.736716	0.153984	0.970798	0.176875	0.961818	0.235469	0.792277	0.242031	0.847618	0.193047	0.902004	0.198281	0.983231	0.196875	0.980506	0.208906	0.89481
0.444766	0.819998	0.444922	0.784441	0.149062	0.981968	0.172969	0.967692	0.2175	0.845645	0.214219	0.877335	0.194922	0.869211	0.192578	0.984967	0.182422	0.988609	0.213906	0.882818
0.404531	0.84206	0.313125	0.794691	0.166563	0.966882	0.170078	0.974596	0.31625	0.787145	0.221953	0.857023	0.210391	0.843945	0.196875	0.9809	0.177266	0.988665	0.255078	0.844383
0.460625	0.855047	0.209219	0.869872	0.164922	0.96622	0.155938	0.97373	0.221797	0.841219	0.379219	0.874668	0.183984	0.929561	0.192812	0.979263	0.196797	0.980264	0.228828	0.828467
0.704922	0.782684	0.24625	0.780031	0.151328	0.982872	0.151094	0.980433	0.373125	0.79244	0.271641	0.81768	0.200547	0.895809	0.177734	0.975182	0.185625	0.986627	0.245938	0.838737
0.449219	0.823866	0.466016	0.684253	0.169375	0.964499	0.16875	0.973931	0.449141	0.776277	0.177344	0.903755	0.230937	0.820983	0.190156	0.979247	0.195781	0.978305	0.293594	0.839451
0.498125	0.815185	0.406953	0.723162	0.151484	0.989192	0.158672	0.972339	0.445156	0.826924	0.330703	0.881006	0.233984	0.846644	0.186172	0.976152	0.195234	0.981139	0.302187	0.858395
0.492188	0.827002	0.561484	0.696112	0.149141	0.981394	0.164062	0.967596	0.428125	0.823265	0.34625	0.86102	0.219453	0.863238	0.187031	0.984913	0.162422	0.988982	0.283125	0.845949
0.482813	0.817383	0.602656	0.727156	0.157188	0.977158	0.174844	0.966253	0.468047	0.835728	0.223516	0.845508	0.210313	0.856322	0.189219	0.984474	0.194141	0.98129	0.286797	0.829148
0.543672	0.824881	0.246094	0.858574	0.160312	0.966459	0.206016	0.860734	0.575859	0.782449	0.386563	0.894383	0.196328	0.890232	0.187578	0.977162	0.192578	0.872168	0.337734	0.845446
0.517188	0.802656	0.70125	0.529494	0.157734	0.970378	0.218281	0.800035	0.418594	0.818468	0.305469	0.852285	0.220859	0.90612	0.190547	0.979575	0.224609	0.820223	0.213516	0.857031
0.474141	0.815968	0.253125	0.789254	0.156016	0.964704	0.400391	0.771441	0.472031	0.807084	0.253984	0.862911	0.179922	0.955651	0.19125	0.98184	0.225156	0.859373	0.328672	0.844098
0.441797	0.814596	0.385234	0.799554	0.159375	0.969376	0.445391	0.804446	0.535313	0.824891	0.339531	0.880754	0.226406	0.884596	0.186953	0.986144	0.244062	0.865916	0.325156	0.866442
0.455781	0.820432	0.430938	0.784568	0.150078	0.97828	0.208906	0.867453	0.475469	0.806433	0.342734	0.859974	0.186484	0.921639	0.189531	0.983083	0.192969	0.883149	0.329609	0.857523
0.448594	0.800306	0.199766	0.870644	0.162812	0.968171	0.192891	0.823867	0.47875	0.842902	0.208047	0.828016	0.201563	0.920571	0.184609	0.985672	0.254844	0.805042	0.364688	0.855223
0.540781	0.822919	0.686094	0.724086	0.153672	0.981562	0.342734	0.759479	0.498281	0.828995	0.227578	0.836539	0.25375	0.804756	0.187266	0.98285	0.191562	0.923547	0.410156	0.856579
0.388438	0.818473	0.210938	0.871659	0.162266	0.972244	0.266094	0.707774	0.483828	0.835152	0.234219	0.833744	0.200859	0.904629	0.192188	0.986467	0.168359	0.841862	0.247109	0.823543
0.461641	0.857538	0.292187	0.718625	0.165703	0.969169	0.18375	0.836683	0.575391	0.780819	0.315156	0.855234	0.225547	0.81956	0.167891	0.981531	0.246562	0.762863	0.457656	0.875149
0.4725	0.820015	0.21875	0.900262	0.164219	0.969916	0.287656	0.748789	0.429063	0.82617	0.337813	0.861368	0.188281	0.883854	0.165234	0.973413	0.199453	0.914643	0.303281	0.840649
0.591875	0.836105	0.243984	0.765998	0.165234	0.966825	0.448984	0.673043	0.531953	0.820342	0.26625	0.81928	0.184766	0.91955	0.189375	0.976109	0.192656	0.863431	0.396719	0.867426
0.547266	0.84138	0.472344	0.851811	0.380469	0.700285	0.212812	0.80618	0.626094	0.815794	0.368516	0.846259	0.282109	0.826658	0.195078	0.901819	0.182109	0.897244	0.334062	0.857118
0.176172	0.969519	0.465469	0.80861	0.200703	0.858289	0.310469	0.744824	0.476875	0.822777	0.192266	0.983252	0.167031	0.994995	0.223438	0.784929	0.210703	0.82602	0.227109	0.859323
0.165937	0.971173	0.392031	0.809546	0.328828	0.739662	0.240547	0.783216	0.702891	0.808098	0.202969	0.981759	0.449375	0.862093	0.198516	0.868399	0.235234	0.835214	0.327109	0.844223
0.173672	0.970365	0.356719	0.813132	0.270781	0.752309	0.2225	0.785825	0.179375	0.973735	0.202266	0.980925	0.340859	0.821671	0.207578	0.892497	0.281953	0.732674	0.191875	0.978649
0.168437	0.974394	0.476875	0.818704	0.439141	0.78475	0.428906	0.743558	0.168281	0.972256	0.197266	0.977777	0.346719	0.851518	0.199141	0.917273	0.187344	0.805585	0.196797	0.982617
0.174063	0.976216	0.472266	0.793653	0.274531	0.787892	0.404219	0.822029	0.171172	0.9678	0.200469	0.983996	0.441875	0.879253	0.241719	0.819142	0.281016	0.853367	0.199531	0.984987
0.169375	0.976691	0.501641	0.809109	0.188438	0.864899	0.436172	0.831396	0.167578	0.974703	0.195391	0.985519	0.321484	0.83857	0.269922	0.802715	0.251953	0.872246	0.197031	0.984191
0.177187	0.972676	0.458672	0.840904	0.232969	0.761121	0.461797	0.832881	0.180625	0.968856	0.200781	0.98141	0.223984	0.867734	0.365938	0.815693	0.235781	0.850416	0.197187	0.981683
0.174297	0.970139	0.608125	0.809737	0.216328	0.832226	0.447578	0.833558	0.180547	0.979308	0.198047	0.982008	0.225156	0.85577	0.216875	0.886552	0.239453	0.837002	0.201016	0.977437
0.163281	0.969459	0.413125	0.839354	0.286875	0.744583	0.491016	0.811267	0.178516	0.971252	0.194531	0.976399	0.217188	0.848631	0.191016	0.931746	0.308281	0.838315	0.192969	0.983368
0.171797	0.974049	0.815938	0.724733	0.215547	0.844764	0.411406	0.760729	0.167813	0.976082	0.191016	0.981312	0.177969	0.923825	0.218281	0.864415	0.346328	0.866164	0.197656	0.983179
0.165703	0.966723	0.44875	0.853764	0.383516	0.643567	0.480156	0.808609	0.177891	0.970243	0.2	0.983017	0.299922	0.867097	0.226797	0.813942	0.217734	0.86516	0.196719	0.976641
0.177969	0.977168	0.643906	0.75629	0.259922	0.739467	0.459922	0.797087	0.165	0.969248	0.203047	0.982178	0.279453	0.85682	0.210625	0.877606	0.390938	0.837643	0.198437	0.978441
0.164766	0.96667	0.466016	0.828857	0.242109	0.751335	0.493594	0.807575	0.186953	0.97113	0.201484	0.977276	0.427188	0.883335	0.207344	0.917733	0.224688	0.842927	0.196406	0.985255
0.177266	0.968577	0.481641	0.805687	0.411172	0.74166	0.504375	0.844771	0.171797	0.974745	0.192109	0.983476	0.277187	0.844359	0.208594	0.785099	0.221562	0.826049	0.197344	0.983421
0.185234	0.974951	0.521641	0.803975	0.550625	0.721562	0.463672	0.7996	0.166172	0.971726	0.191172	0.97788	0.265859	0.843456	0.198437	0.899425	0.27	0.836018	0.196016	0.980505
0.171641	0.967784	0.565	0.79994	0.190469	0.907159	0.66125	0.808804	0.174375	0.975368	0.197578	0.985424	0.393359	0.880741	0.184297	0.908635	0.340234	0.870943	0.199063	0.980684
0.171797	0.97327	0.556641	0.789999	0.332656	0.789588	0.578438	0.823391	0.179141	0.975224	0.201328	0.979632	0.351328	0.879265	0.213047	0.856363	0.280547	0.855604	0.198516	0.981937
0.16625	0.975724	0.501172	0.809578	0.349844	0.6861	0.498047	0.837936	0.182031	0.975037	0.196953	0.977472	0.310078	0.858497	0.209219	0.877766	0.318594	0.855866	0.197266	0.980879
0.164609	0.973664	0.467422	0.805917	0.355156	0.748191	0.628516	0.820057	0.176953	0.968168	0.190859	0.977783	0.304844	0.829177	0.193125	0.899941	0.260625	0.845814	0.194609	0.982186
0.180391	0.968588	0.570938	0.767255	0.374766	0.672833	0.439297	0.818391	0.175625	0.970032	0.200391	0.979705	0.280547	0.852241	0.201719	0.83375	0.231328	0.818938	0.200234	0.981002
0.168125	0.971738	0.404531	0.806382	0.364219	0.828511	0.506484	0.807624	0.168672	0.965696	0.202813	0.980864	0.309141	0.868135	0.364297	0.867983	0.372188	0.846587	0.207813	0.979623
0.162812	0.970835	0.555	0.778205	0.470234	0.817079	0.184688	0.968966	0.178516	0.968438	0.193906	0.983259	0.234063	0.858847	0.174531	0.914887	0.195703	0.984215	0.196641	0.979857
0.166484	0.969517	0.172031	0.975362	0.478594	0.830827	0.175078	0.96865	0.173516	0.972022	0.203516	0.979931	0.196172	0.985179	0.303438	0.869956	0.197578	0.981534	0.195781	0.979378
0.178672	0.964962	0.177109	0.971467	0.470938	0.8103	0.166016	0.971189	0.173047	0.977968	0.200937	0.983216	0.192656	0.984482	0.265	0.817985	0.205859	0.981322	0.202578	0.982564
0.173516	0.956903	0.170313	0.966303	0.563047	0.835288	0.181328	0.965539	0.163438	0.969208	0.195312	0.979566	0.197187	0.981374	0.300469	0.846228	0.196641	0.983361	0.206484	0.979307
0.163438	0.971703	0.172109	0.965388	0.570547	0.815667	0.179219	0.964944	0.157266	0.969451	0.190938	0.979147	0.192656	0.982006	0.346719	0.853585	0.195391	0.977909	0.186562	0.978271
0.162266	0.974358	0.159219	0.972074	0.428203	0.816022	0.159297	0.970685	0.157656	0.975077	0.193984	0.98455	0.197031	0.981378	0.209844	0.849991	0.202031	0.982068	0.197031	0.981646
0.15375	0.973054	0.168125	0.964435	0.439766	0.776115	0.170078	0.964974	0.150312	0.980623	0.187188	0.978633	0.200469	0.981494	0.280469	0.84158	0.199531	0.98022	0.202266	0.983276
0.149766	0.982297	0.171016	0.96937	0.614531	0.761431	0.175313	0.975508	0.157188	0.975582	0.198203	0.981653	0.195703	0.982031	0.379219	0.882528	0.196172	0.979189	0.181875	0.974545
0.15	0.981419	0.170937	0.967021	0.451016	0.837177	0.179688	0.970536	0.151484	0.979914	0.194531	0.980472	0.194141	0.982967	0.360391	0.872568	0.202109	0.97928	0.192344	0.982295
0.151875	0.979928	0.170469	0.960247	0.584453	0.831018	0.155625	0.975779	0.151406	0.978559	0.190859	0.978701	0.200469	0.979758	0.248672	0.880289	0.198047	0.983845	0.195078	0.978413
0.149609	0.983811	0.168984	0.973478	0.650859	0.815628	0.176328	0.972482	0.154844	0.976262	0.202578	0.980456	0.201563	0.983657	0.308437	0.856046	0.201875	0.98043	0.189688	0.982398
0.15	0.984643	0.164219	0.973158	0.480234	0.806488	0.174531	0.972849	0.153125	0.97414	0.190391	0.97931	0.194609	0.981527	0.323281	0.842268	0.198828	0.983356	0.189688	0.982983
0.156172	0.98033	0.163516	0.968709	0.518125	0.847306	0.176406	0.974449	0.146719	0.982303	0.194766	0.981068	0.196484	0.980206	0.282344	0.832936	0.199063	0.98225	0.197266	0.978669
0.154297	0.978449	0.173672	0.976958	0.455547	0.838527	0.178203	0.967903	0.153516	0.977188	0.192969	0.982774	0.195547	0.983436	0.301328	0.844865	0.19875	0.986257	0.194766	0.981713
0.149531	0.982008	0.167266	0.970711	0.396328	0.820813	0.173906	0.972751	0.158281	0.974403	0.195	0.981002	0.193203	0.982483	0.286641	0.827977	0.192891	0.98656	0.193516	0.980087
0.154922	0.975568	0.174609	0.975431	0.428047	0.837089	0.171094	0.974369	0.155156	0.979728	0.20125	0.983702	0.191875	0.98153	0.327813	0.848655	0.195703	0.980375	0.192578	0.98082
0.148594	0.983808	0.174687	0.974477	0.48625	0.829353	0.156328	0.973479	0.148828	0.984454	0.188047	0.979981	0.204063	0.980756	0.229375	0.848095	0.200391	0.981529	0.191562	0.977612
0.158359	0.969564	0.167187	0.97	0.482891	0.809544	0.14875	0.981181	0.153047	0.974688	0.197656	0.978808	0.196719	0.980229	0.2475	0.807613	0.205703	0.982269	0.198516	0.985438
0.152656	0.982026	0.150703	0.977637	0.441953	0.811968	0.154297	0.974209	0.154375	0.973635	0.190469	0.975937	0.192422	0.98288	0.348672	0.86676	0.195547	0.981994	0.198281	0.982006
0.151094	0.980716	0.154922	0.973579	0.175469	0.964269	0.15125	0.97865	0.153047	0.978529	0.195781	0.980658	0.194453	0.983501	0.194766	0.980796	0.195	0.983694	0.180156	0.971877
0.1525	0.981239	0.155859	0.975987	0.165	0.967568	0.149219	0.980713	0.152656	0.977592	0.193828	0.979066	0.189531	0.97464	0.197578	0.98117	0.194062	0.983284	0.192734	0.983633
0.153203	0.974705	0.152812	0.976952	0.184531	0.974655	0.153359	0.975973	0.158203	0.971688	0.197891	0.978488	0.191953	0.98322	0.200703	0.986024	0.185703	0.9813	0.194688	0.978691
0.156406	0.972007	0.154062	0.979793	0.169297	0.972526	0.153359	0.980142	0.202734	0.993265	0.196641	0.984433	0.192344	0.983147	0.203594	0.977302	0.194531	0.978633	0.201719	0.990618
0.156797	0.977115	0.153359	0.97989	0.178984	0.97541	0.153281	0.975347	0.200078	0.995978	0.188984	0.981395	0.185703	0.976506	0.194922	0.982712	0.19125	0.983594	0.202734	0.995933
0.15375	0.975526	0.150781	0.98045	0.16375	0.974477	0.150391	0.980892	0.201406	0.995588	0.190703	0.981616	0.182031	0.973311	0.195937	0.978868	0.193516	0.981048	0.178203	0.995392
0.150703	0.982652	0.158438	0.967589	0.180547	0.978418	0.158672	0.972862	0.201094	0.99104	0.195234	0.978868	0.188281	0.983812	0.196094	0.982149	0.187891	0.98145	0.175625	0.982206
0.150312	0.980955	0.152891	0.974394	0.183594	0.975274	0.158203	0.979164	0.20625	0.991586	0.189062	0.979654	0.187734	0.974282	0.203281	0.981774	0.195078	0.979527	0.208516	0.99683
0.191172	0.99322	0.156016	0.976558	0.168281	0.965915	0.154453	0.972971	0.206875	0.996482	0.189844	0.996265	0.198281	0.981658	0.199922	0.981811	0.195078	0.983548	0.204766	0.99357
0.195625	0.994246	0.15375	0.977554	0.176875	0.975817	0.154609	0.97925	0.197656	0.995783	0.191484	0.994692	0.1975	0.980157	0.198828	0.982488	0.199453	0.982856	0.205234	0.993832
0.200391	0.995765	0.155391	0.967335	0.166484	0.975357	0.150625	0.981825	0.193281	0.995312	0.194766	0.996316	0.1925	0.980883	0.197266	0.980634	0.189531	0.980141	0.190391	0.990315
0.200469	0.994989	0.151797	0.976652	0.16	0.967466	0.150312	0.984163	0.197422	0.991673	0.195781	0.996056	0.190469	0.977134	0.194609	0.982976	0.195937	0.979885	0.197813	0.991009
0.202031	0.996106	0.153438	0.980867	0.168359	0.961979	0.154688	0.974068	0.196875	0.996166	0.197187	0.996087	0.194375	0.982049	0.199453	0.981534	0.195391	0.981793	0.211094	0.968942
0.191953	0.994401	0.152266	0.978922	0.157188	0.979467	0.152188	0.979203	0.219453	0.994802	0.197734	0.993899	0.193594	0.978697	0.192812	0.982365	0.198984	0.982659	0.194531	0.994292
0.194297	0.971978	0.152031	0.981085	0.164375	0.974298	0.152734	0.971852	0.186328	0.995297	0.174297	0.982415	0.185156	0.983191	0.191797	0.981513	0.191797	0.981359	0.192812	0.995568
0.211953	0.990758	0.14875	0.980013	0.167734	0.971351	0.1525	0.976355	0.191328	0.975091	0.183672	0.990985	0.201797	0.981749	0.202109	0.980607	0.195859	0.978004	0.206563	0.908794
0.200781	0.993463	0.152266	0.975623	0.178203	0.972674	0.192109	0.997864	0.183047	0.991261	0.210234	0.993399	0.194766	0.981971	0.193516	0.98336	0.179609	0.940665	0.190469	0.996889
0.192578	0.97685	0.154609	0.973534	0.152422	0.979903	0.204141	0.989717	0.204141	0.994828	0.196563	0.993777	0.200625	0.982146	0.188672	0.980257	0.195547	0.956329	0.195234	0.993384
0.195312	0.996106	0.150469	0.978372	0.148984	0.981151	0.20375	0.993149	0.198437	0.996299	0.173125	0.981583	0.196406	0.981766	0.194062	0.982337	0.191797	0.992777	0.194219	0.996348
0.212969	0.995544	0.154531	0.974226	0.14875	0.979679	0.195625	0.996485	0.195078	0.996147	0.201953	0.996252	0.193125	0.980406	0.199844	0.981711	0.183984	0.975341	0.199141	0.995037
0.198047	0.990388	0.190781	0.988432	0.152891	0.975686	0.200703	0.995573	0.209531	0.991345	0.19125	0.975384	0.171016	0.970229	0.197187	0.982089	0.19125	0.958011	0.1975	0.994811
0.200625	0.994357	0.199141	0.988896	0.156719	0.975025	0.211875	0.996507	0.198047	0.997449	0.200391	0.995381	0.213516	0.90941	0.192266	0.982348	0.196016	0.993997	0.177813	0.988335
0.189922	0.996922	0.204141	0.997491	0.152734	0.972577	0.194375	0.995458	0.195625	0.99693	0.194609	0.951807	0.185547	0.990018	0.196875	0.982756	0.191406	0.996922	0.204375	0.994486
0.19875	0.994933	0.20125	0.996228	0.152812	0.975284	0.195391	0.99605	0.1975	0.992577	0.196875	0.991042	0.187109	0.992642	0.189453	0.979802	0.1975	0.99569	0.194141	0.996272
0.182812	0.993904	0.191953	0.995915	0.1475	0.984145	0.202734	0.993256	0.208828	0.99112	0.190625	0.976711	0.175313	0.992344	0.177109	0.969089	0.201719	0.995468	0.183203	0.994696
0.226406	0.956349	0.198203	0.994125	0.150859	0.980682	0.196094	0.988468	0.181406	0.992393	0.191172	0.996151	0.19375	0.996244	0.201875	0.980848	0.192812	0.994876	0.183906	0.99142
0.196875	0.995608	0.203906	0.996082	0.148359	0.981426	0.195156	0.994265	0.200781	0.991755	0.183906	0.997471	0.203828	0.991753	0.193203	0.981738	0.188906	0.981194	0.183672	0.995979
0.202813	0.990815	0.199453	0.994585	0.154141	0.976193	0.208906	0.970997	0.193516	0.995863	0.187266	0.992424	0.189141	0.996663	0.189531	0.982831	0.191641	0.995721	0.182109	0.995116
0.208203	0.993331	0.181484	0.977085	0.1475	0.982959	0.191484	0.994293	0.212578	0.995484	0.195156	0.992289	0.196484	0.995476	0.195391	0.979753	0.18875	0.938041	0.184844	0.995156
0.196563	0.994064	0.193906	0.996116	0.156641	0.97531	0.212031	0.991854	0.190781	0.996214	0.188984	0.995483	0.193594	0.995167	0.190312	0.980299	0.178047	0.99588	0.184453	0.99614
0.207891	0.995244	0.220312	0.996387	0.151641	0.97992	0.201094	0.99181	0.199453	0.995106	0.193281	0.995163	0.194688	0.983154	0.194688	0.978578	0.195469	0.994525	0.185234	0.996286
0.209297	0.995058	0.195703	0.997584	0.149141	0.982255	0.187188	0.993522	0.182891	0.995546	0.1825	0.995172	0.209687	0.992801	0.198906	0.980199	0.197187	0.997478	0.180547	0.995679
0.200313	0.996407	0.200781	0.99495	0.152656	0.975839	0.202109	0.995205	0.198594	0.995451	0.186016	0.994402	0.192578	0.995113	0.194844	0.983764	0.185938	0.991668	0.195234	0.99502
0.210078	0.995081	0.189219	0.980214	0.155703	0.974761	0.201797	0.993836	0.194609	0.979366	0.188125	0.991184	0.194766	0.974882	0.184609	0.973307	0.195547	0.990925	0.189062	0.992958
0.190781	0.995662	0.187031	0.990675	0.155703	0.97536	0.21375	0.993883	0.198437	0.99444	0.196328	0.993122	0.201406	0.989062	0.190547	0.976862	0.194375	0.995021	0.191172	0.995079
0.194844	0.989122	0.193438	0.997079	0.161719	0.97278	0.190234	0.995692	0.205469	0.995157	0.184922	0.993458	0.186797	0.997321	0.185078	0.975385	0.18125	0.997228	0.1825	0.992452
0.210313	0.991169	0.205703	0.996192	0.151406	0.978819	0.200234	0.99474	0.2075	0.994906	0.188594	0.996219	0.198906	0.991688	0.191562	0.980359	0.194844	0.994715	0.185234	0.996103
0.203125	0.988984	0.210391	0.993738	0.149453	0.979463	0.204219	0.99444	0.19875	0.994742	0.190156	0.994618	0.188438	0.99487	0.196328	0.976422	0.195	0.993808	0.186875	0.996207
0.197891	0.993714	0.206875	0.989684	0.202031	0.995507	0.201797	0.995367	0.195234	0.986788	0.176953	0.99695	0.275547	0.903314	0.191797	0.995503	0.184062	0.997056	0.190703	0.99261
0.196953	0.996176	0.195937	0.996614	0.200703	0.996556	0.200703	0.983214	0.197422	0.996431	0.181562	0.995115	0.174531	0.991839	0.209922	0.928765	0.183672	0.996765	0.194375	0.993565
0.185781	0.988719	0.194219	0.995806	0.191875	0.9887	0.211016	0.992324	0.188359	0.974264	0.175937	0.989206	0.187656	0.955945	0.208359	0.991413	0.18125	0.994988	0.195547	0.981133
0.190703	0.996607	0.186328	0.988181	0.182422	0.965144	0.189531	0.993984	0.189609	0.967365	0.187969	0.988736	0.239922	0.970567	0.201328	0.995866	0.180234	0.987478	0.200234	0.976401
0.194531	0.98577	0.195703	0.997981	0.203906	0.996506	0.199609	0.993581	0.184219	0.969037	0.184844	0.990589	0.210938	0.993252	0.193203	0.995851	0.192891	0.991854	0.196328	0.984218
0.193281	0.984878	0.194141	0.98518	0.196797	0.996377	0.197891	0.986055	0.187734	0.971358	0.192969	0.995279	0.223047	0.936354	0.216328	0.884739	0.196563	0.990573	0.195937	0.980251
0.208594	0.994347	0.198672	0.994519	0.188438	0.994521	0.210625	0.991836	0.184844	0.971758	0.191719	0.99406	0.195781	0.988735	0.193125	0.855396	0.189688	0.993295	0.193828	0.976559
0.211484	0.994761	0.200937	0.991734	0.200313	0.979295	0.204141	0.996801	0.190391	0.968794	0.186719	0.995135	0.180312	0.993792	0.182188	0.967708	0.175078	0.996586	0.195547	0.978238
0.185703	0.973003	0.201328	0.995297	0.187578	0.996292	0.201797	0.978955	0.180391	0.960884	0.197344	0.98228	0.189141	0.994392	0.187891	0.993948	0.190781	0.993693	0.192734	0.98118
0.174375	0.97014	0.200078	0.986057	0.196719	0.98017	0.193125	0.99638	0.187031	0.968049	0.197734	0.983093	0.19	0.993927	0.188594	0.994542	0.185781	0.997333	0.196953	0.981279
0.186797	0.971332	0.215156	0.994229	0.189844	0.997382	0.200937	0.996534	0.18625	0.970893	0.19375	0.980664	0.185703	0.994229	0.191016	0.997082	0.179844	0.99617	0.189297	0.982482
0.178047	0.963264	0.196016	0.989458	0.199219	0.99729	0.208047	0.995529	0.185391	0.974526	0.198984	0.97522	0.187891	0.995976	0.190156	0.99184	0.182969	0.996729	0.197344	0.97706
0.186875	0.972523	0.207344	0.9929	0.189062	0.994878	0.196016	0.995958	0.167578	0.973097	0.197422	0.977979	0.188438	0.988983	0.191172	0.988401	0.185078	0.994155	0.194844	0.976359
0.195	0.967763	0.196406	0.993595	0.201094	0.995604	0.201328	0.996349	0.190703	0.97214	0.195469	0.9815	0.186484	0.996561	0.197031	0.995059	0.194141	0.994388	0.193047	0.976041
0.189297	0.967438	0.186562	0.992695	0.205078	0.993251	0.193281	0.9737	0.191016	0.973509	0.197734	0.979692	0.188516	0.995709	0.193984	0.994223	0.199687	0.981194	0.196172	0.982462
0.186719	0.969372	0.210313	0.993527	0.209063	0.986657	0.186797	0.970211	0.185	0.967385	0.194609	0.980599	0.191328	0.993378	0.212656	0.961631	0.198594	0.977077	0.193203	0.98025
0.189062	0.970698	0.205156	0.991581	0.200234	0.997146	0.19125	0.972851	0.181094	0.967565	0.197734	0.978147	0.185781	0.99353	0.196406	0.996073	0.200156	0.977352	0.192969	0.980093
0.185781	0.971934	0.204297	0.989446	0.1975	0.99547	0.183281	0.968635	0.185	0.973076	0.195781	0.97663	0.186719	0.992318	0.190391	0.991772	0.193594	0.981878	0.194844	0.977792
0.178203	0.961099	0.199453	0.993055	0.197266	0.996244	0.187969	0.972859	0.177578	0.964984	0.1975	0.978011	0.188906	0.994223	0.195156	0.995585	0.189688	0.977277	0.19875	0.979319
0.184062	0.969414	0.202031	0.995469	0.202734	0.995936	0.189453	0.972574	0.1625	0.966468	0.193359	0.9761	0.19375	0.995155	0.178359	0.986217	0.195703	0.97896	0.192109	0.980814
0.192109	0.971286	0.189531	0.979448	0.211562	0.994867	0.18375	0.963998	0.16625	0.966864	0.196953	0.977908	0.194531	0.992781	0.178516	0.996593	0.195078	0.979253	0.194453	0.982178
0.193125	0.965703	0.196094	0.976322	0.196016	0.996406	0.185547	0.971047	0.166641	0.96383	0.196563	0.979429	0.186719	0.988141	0.191016	0.993783	0.201563	0.979329	0.199063	0.977121
0.189766	0.973034	0.190547	0.995267	0.204219	0.991869	0.171797	0.96755	0.175078	0.961802	0.196641	0.976762	0.18375	0.996793	0.180859	0.994175	0.198516	0.98071	0.195781	0.979461
0.184062	0.967966	0.202109	0.994256	0.195781	0.993197	0.192109	0.969015	0.163047	0.957967	0.195312	0.979387	0.189531	0.994647	0.190859	0.99136	0.19625	0.979203	0.197422	0.981629
0.187578	0.967602	0.208516	0.995306	0.210859	0.99283	0.18125	0.974036	0.181641	0.966542	0.195391	0.977661	0.190625	0.995979	0.184531	0.995618	0.191641	0.97876	0.191797	0.982209
0.180781	0.969051	0.192188	0.994598	0.188516	0.983716	0.191094	0.973179	0.158125	0.965998	0.203047	0.976003	0.192344	0.995751	0.184688	0.989973	0.202656	0.977492	0.195312	0.979651
0.182578	0.966048	0.206641	0.995779	0.2025	0.988038	0.180391	0.962991	0.172578	0.965045	0.2	0.979475	0.181953	0.997802	0.188984	0.993445	0.200234	0.980844	0.198047	0.980379
0.178516	0.961664	0.187109	0.962568	0.194531	0.99518	0.192266	0.971581	0.173281	0.964324	0.192578	0.979859	0.192266	0.981656	0.187344	0.993683	0.198359	0.978758	0.177422	0.965518
0.166797	0.960432	0.191328	0.973908	0.188672	0.993399	0.179766	0.966555	0.171797	0.965959	0.188906	0.977041	0.202969	0.97995	0.181953	0.996342	0.196719	0.976319	0.187422	0.976043
0.169219	0.959554	0.182812	0.967441	0.207969	0.992324	0.188828	0.967497	0.166797	0.973914	0.198125	0.982493	0.196641	0.985007	0.183047	0.986804	0.196094	0.979724	0.196797	0.980037
0.173437	0.962132	0.195469	0.968557	0.200234	0.992218	0.187578	0.971139	0.164609	0.96208	0.195859	0.979937	0.200469	0.982783	0.198437	0.992899	0.197187	0.976988	0.199766	0.982192
0.158906	0.96233	0.195469	0.97294	0.195781	0.984689	0.176016	0.974388	0.153984	0.969277	0.192969	0.978176	0.192344	0.97814	0.180781	0.994051	0.194141	0.979436	0.191719	0.977996
0.166719	0.962673	0.184688	0.976103	0.193281	0.994428	0.189062	0.968515	0.15375	0.963929	0.166406	0.965289	0.196484	0.976716	0.184922	0.992435	0.200156	0.977717	0.198047	0.984257
0.168594	0.961312	0.18625	0.962535	0.198125	0.995437	0.191328	0.969181	0.162734	0.963152	0.162266	0.9692	0.196172	0.977429	0.183438	0.994431	0.192422	0.978325	0.193203	0.981428
0.165937	0.960513	0.186484	0.969863	0.200313	0.994371	0.163359	0.965283	0.154922	0.965269	0.190938	0.97956	0.196875	0.983327	0.192422	0.98983	0.186094	0.979955	0.177656	0.970015
0.160547	0.963875	0.194766	0.969954	0.204141	0.992636	0.160469	0.961161	0.201328	0.924568	0.171406	0.968508	0.199922	0.975679	0.189375	0.995253	0.193125	0.981209	0.253516	0.954675
0.175625	0.961389	0.190312	0.967667	0.189453	0.985338	0.164766	0.96562	0.200313	0.922362	0.162266	0.96302	0.190547	0.982629	0.178203	0.996148	0.195937	0.980334	0.198281	0.980467
0.164531	0.955673	0.192734	0.976607	0.191562	0.993601	0.156094	0.966103	0.182578	0.912693	0.192266	0.978277	0.201719	0.977133	0.181172	0.996299	0.198047	0.980918	0.214688	0.948996
0.165859	0.963048	0.190938	0.965929	0.207187	0.99532	0.165313	0.96249	0.258047	0.935764	0.195937	0.981496	0.200625	0.979384	0.186328	0.995425	0.188359	0.982858	0.191562	0.931266
0.163359	0.959115	0.181562	0.967327	0.198047	0.995616	0.160391	0.963885	0.186016	0.929536	0.165703	0.969459	0.198281	0.982423	0.183203	0.996524	0.192031	0.980075	0.2	0.959656
0.164609	0.965423	0.187344	0.961413	0.193516	0.995485	0.157422	0.968229	0.229922	0.880906	0.195625	0.980788	0.202266	0.979885	0.186719	0.994765	0.189766	0.976327	0.217031	0.926752
0.160938	0.966322	0.186406	0.963446	0.203359	0.996218	0.168594	0.959735	0.198437	0.976694	0.193438	0.979625	0.193438	0.980952	0.196797	0.991964	0.193438	0.982378	0.207031	0.973288
0.172422	0.961109	0.185547	0.968073	0.212109	0.993304	0.157109	0.970088	0.201406	0.884037	0.162656	0.969793	0.204609	0.980182	0.189375	0.994876	0.169063	0.97249	0.281484	0.837551
0.165469	0.961967	0.191016	0.966698	0.199453	0.996553	0.164766	0.963463	0.214766	0.905266	0.164453	0.969739	0.199141	0.978959	0.1775	0.997494	0.188203	0.981029	0.21625	0.974559
0.167109	0.968276	0.187656	0.965601	0.19125	0.972089	0.177969	0.96551	0.202422	0.959309	0.194609	0.980012	0.192656	0.982997	0.199609	0.977196	0.161641	0.969921	0.205859	0.970395
0.179219	0.968293	0.155781	0.967804	0.193359	0.968923	0.171328	0.963425	0.267813	0.800292	0.187969	0.97843	0.185	0.977616	0.197031	0.977175	0.193984	0.978477	0.220859	0.915651
0.198594	0.84942	0.163906	0.966879	0.183516	0.969172	0.166797	0.965105	0.232031	0.918252	0.190234	0.932053	0.164453	0.968422	0.192422	0.979238	0.194297	0.982882	0.219141	0.991173
0.189922	0.922076	0.165391	0.963629	0.179063	0.967122	0.165156	0.964001	0.205156	0.914539	0.17375	0.974387	0.178281	0.973796	0.194453	0.979177	0.190156	0.976916	0.189531	0.957996
0.266484	0.93506	0.163125	0.95677	0.166797	0.973063	0.175156	0.956811	0.173828	0.920152	0.233594	0.94599	0.193359	0.979436	0.192969	0.979753	0.18625	0.977028	0.282109	0.930521
0.194688	0.93701	0.172266	0.962521	0.185859	0.970987	0.169531	0.958792	0.225078	0.878567	0.217578	0.940169	0.1675	0.966598	0.199922	0.97947	0.194688	0.980559	0.194531	0.988373
0.230234	0.825349	0.165156	0.96404	0.182891	0.969119	0.172266	0.963258	0.246406	0.902941	0.25125	0.858949	0.177031	0.973572	0.192578	0.977039	0.183672	0.9762	0.177656	0.940632
0.293281	0.84799	0.168359	0.961482	0.179219	0.96659	0.148516	0.975541	0.188984	0.942935	0.261094	0.953335	0.194922	0.979764	0.194453	0.979101	0.18625	0.977698	0.214297	0.911399
0.316328	0.817791	0.166953	0.963014	0.189844	0.971932	0.172734	0.963265	0.184297	0.943577	0.203516	0.976932	0.168203	0.968795	0.194688	0.981032	0.186875	0.979267	0.183516	0.965362
0.273672	0.910743	0.172109	0.961003	0.177969	0.964037	0.166563	0.963194	0.214766	0.933627	0.284141	0.894096	0.194453	0.979579	0.196016	0.978655	0.160625	0.968473	0.219922	0.955762
0.207266	0.940448	0.168516	0.958663	0.182031	0.967697	0.169844	0.959681	0.166563	0.951464	0.300938	0.915579	0.197266	0.981898	0.192656	0.979151	0.193281	0.980532	0.192891	0.965141
0.175313	0.942772	0.161406	0.964702	0.186328	0.968818	0.161406	0.963179	0.179844	0.927916	0.197344	0.981325	0.191875	0.978509	0.190547	0.979646	0.195391	0.981829	0.169844	0.969621
0.183281	0.968517	0.170156	0.957277	0.182344	0.970876	0.161484	0.959332	0.179688	0.975867	0.255859	0.898617	0.202734	0.983424	0.195391	0.98107	0.187344	0.97653	0.181953	0.97434
0.202031	0.939943	0.161797	0.958217	0.19	0.961354	0.190234	0.955808	0.198984	0.991602	0.204219	0.986391	0.184766	0.971173	0.201641	0.982501	0.179063	0.934191	0.186562	0.98842
0.182188	0.933853	0.169141	0.964715	0.193672	0.971139	0.195469	0.972913	0.176875	0.973354	0.181172	0.968367	0.199063	0.98323	0.190938	0.982384	0.22125	0.931865	0.180859	0.96656
0.278125	0.852017	0.161094	0.962197	0.185625	0.974253	0.212344	0.899004	0.17625	0.939201	0.237266	0.905676	0.195859	0.98224	0.195859	0.980381	0.199219	0.917817	0.184453	0.966233
0.177266	0.890713	0.16375	0.967859	0.189141	0.969551	0.199219	0.966703	0.195547	0.941669	0.192188	0.955213	0.195625	0.979615	0.202031	0.982356	0.195781	0.978152	0.197813	0.994011
0.248438	0.911722	0.162656	0.963318	0.186094	0.971066	0.207813	0.967083	0.175937	0.962312	0.229844	0.829206	0.193594	0.980278	0.197266	0.979425	0.209687	0.952649	0.18	0.995364
0.248984	0.871435	0.161016	0.964622	0.184062	0.968336	0.215234	0.933482	0.182656	0.968436	0.173594	0.937881	0.1975	0.98125	0.199687	0.980265	0.21	0.925189	0.169297	0.941994
0.189766	0.935313	0.165469	0.964339	0.188125	0.964453	0.289766	0.842437	0.183281	0.980725	0.282422	0.932919	0.167187	0.963612	0.204922	0.979179	0.213594	0.982031	0.195391	0.987999
0.234297	0.889119	0.150859	0.973759	0.186953	0.971305	0.197187	0.976196	0.177422	0.955063	0.203984	0.985462	0.187266	0.975932	0.204141	0.979967	0.199687	0.896883	0.181719	0.988121
0.215078	0.87122	0.161953	0.964274	0.188672	0.972368	0.225	0.840122	0.174219	0.960898	0.177656	0.961509	0.172344	0.965829	0.199453	0.978786	0.165	0.950038	0.187422	0.984985
0.228594	0.903174	0.163672	0.960836	0.184766	0.960005	0.222734	0.882131	0.193281	0.980802	0.210781	0.910519	0.160234	0.972706	0.195781	0.980762	0.205703	0.935028	0.180469	0.987083
0.193516	0.935404	0.188438	0.940548	0.178281	0.958637	0.199922	0.950769	0.183672	0.928004	0.206016	0.953172	0.176875	0.960408	0.188906	0.980455	0.193594	0.942613	0.176875	0.91669
0.216953	0.931087	0.202969	0.882209	0.183203	0.966254	0.212266	0.943947	0.168516	0.95232	0.211484	0.902164	0.234297	0.946317	0.193281	0.980959	0.172031	0.943977	0.187578	0.980094
0.292812	0.83642	0.191641	0.941842	0.162109	0.964358	0.182891	0.924058	0.179375	0.924423	0.224766	0.988064	0.207109	0.916669	0.198437	0.98197	0.191328	0.955348	0.182812	0.983875
0.223125	0.844646	0.209297	0.952116	0.156875	0.964516	0.221953	0.937449	0.181953	0.977869	0.223125	0.923553	0.209063	0.960536	0.188203	0.974395	0.229766	0.941759	0.180391	0.96578
0.208828	0.893572	0.209531	0.925354	0.157891	0.963642	0.194453	0.930354	0.184297	0.991515	0.235547	0.981248	0.226797	0.918935	0.194766	0.982174	0.224844	0.914648	0.190156	0.996532
0.257578	0.895804	0.180625	0.919824	0.168203	0.963557	0.198516	0.961657	0.178203	0.952292	0.193125	0.972278	0.229063	0.977009	0.190234	0.978976	0.220156	0.92851	0.180469	0.97677
0.180625	0.971354	0.224609	0.905674	0.152734	0.963525	0.211016	0.916696	0.187109	0.968514	0.194141	0.994184	0.193672	0.976784	0.199922	0.981262	0.186953	0.977634	0.205156	0.988041
0.176563	0.947056	0.194141	0.943223	0.155312	0.961159	0.252578	0.874454	0.191641	0.959846	0.179375	0.994914	0.186328	0.982116	0.183984	0.973867	0.200156	0.978353	0.200547	0.977761
0.179141	0.963628	0.188281	0.932998	0.172656	0.962821	0.191328	0.956593	0.198906	0.975127	0.184844	0.952577	0.192578	0.972049	0.189375	0.976766	0.207031	0.979766	0.206875	0.976784
0.195547	0.939593	0.213438	0.922432	0.167734	0.962862	0.181875	0.964686	0.210156	0.976051	0.192266	0.995313	0.567031	0.938877	0.162734	0.972415	0.183906	0.991701	0.201953	0.976746
0.191172	0.966354	0.199219	0.918789	0.157344	0.96613	0.192734	0.978976	0.193594	0.973024	0.180859	0.953798	0.208828	0.967617	0.185781	0.975271	0.191953	0.979159	0.1975	0.974551
0.179609	0.985406	0.193906	0.973713	0.174063	0.965702	0.186641	0.992461	0.183906	0.967583	0.176094	0.933563	0.212266	0.996063	0.185703	0.977327	0.185391	0.979808	0.2	0.982006
0.184609	0.983445	0.182891	0.935753	0.172344	0.965061	0.186406	0.953661	0.194375	0.973541	0.177813	0.973193	0.197187	0.9612	0.190312	0.977885	0.161875	0.932545	0.20125	0.980858
0.180781	0.964026	0.184922	0.982267	0.167344	0.962766	0.179453	0.940004	0.20125	0.972741	0.193516	0.991935	0.229297	0.873427	0.161875	0.970192	0.180078	0.949635	0.201484	0.98404
0.182422	0.961853	0.209063	0.871394	0.153516	0.970244	0.178672	0.949439	0.185938	0.977696	0.169922	0.97888	0.191562	0.972637	0.187188	0.977544	0.171094	0.978953	0.2075	0.979264
0.175703	0.986528	0.244922	0.768859	0.16125	0.96674	0.188984	0.974236	0.184922	0.960757	0.193594	0.985378	0.203047	0.982823	0.200078	0.979628	0.185938	0.99408	0.201953	0.98541
0.188516	0.967688	0.177422	0.913338	0.169375	0.957305	0.174766	0.955682	0.189141	0.972991	0.180078	0.970203	0.323125	0.926132	0.165234	0.967735	0.183359	0.993084	0.200547	0.984455
0.173594	0.969342	0.188594	0.870278	0.163516	0.965588	0.172734	0.961036	0.189531	0.967965	0.190469	0.992749	0.200469	0.950945	0.194766	0.981713	0.174531	0.968891	0.201641	0.984633
0.179766	0.960429	0.217422	0.85948	0.159219	0.964856	0.185625	0.979348	0.185938	0.976887	0.187188	0.991378	0.260469	0.903643	0.183516	0.973548	0.190625	0.994113	0.2025	0.976781
0.182266	0.9774	0.197891	0.934056	0.166719	0.96554	0.172266	0.944772	0.195	0.964537	0.202109	0.990009	0.225547	0.903787	0.199219	0.980315	0.184375	0.988957	0.195234	0.98302
0.183672	0.954584	0.196875	0.911365	0.170156	0.959124	0.180156	0.973488	0.199922	0.980421	0.186875	0.994606	0.211797	0.936982	0.194297	0.981859	0.177813	0.985843	0.2025	0.982014
0.188438	0.985421	0.180156	0.932158	0.165156	0.962618	0.190625	0.976339	0.188906	0.96973	0.185859	0.978106	0.193047	0.993237	0.186719	0.975096	0.179609	0.98262	0.190391	0.988126
0.178359	0.966709	0.175547	0.976962	0.174922	0.961801	0.183203	0.982443	0.199687	0.976518	0.171719	0.99124	0.175781	0.927278	0.195937	0.979246	0.196328	0.984157	0.200937	0.981156
0.19	0.927731	0.178125	0.952417	0.180625	0.969491	0.177109	0.968286	0.19875	0.978039	0.184844	0.989051	0.186406	0.994752	0.188594	0.988475	0.176016	0.980929	0.211016	0.983902
0.180938	0.980667	0.178516	0.914673	0.196016	0.958028	0.187891	0.916653	0.174219	0.975791	0.170547	0.972433	0.186719	0.988462	0.203906	0.954644	0.192812	0.995235	0.207109	0.979724
0.182188	0.928923	0.179453	0.947758	0.189688	0.935093	0.172891	0.972109	0.203437	0.975253	0.18	0.973021	0.180547	0.985133	0.278594	0.93256	0.185078	0.990227	0.207969	0.97815
0.178047	0.962552	0.18	0.949654	0.188594	0.956005	0.198828	0.982028	0.1925	0.979687	0.193672	0.990206	0.194844	0.994826	0.208828	0.965061	0.197969	0.981831	0.206953	0.977722
0.186562	0.950974	0.178203	0.946366	0.229766	0.962684	0.192188	0.978768	0.178437	0.968013	0.187969	0.992983	0.180625	0.994102	0.213828	0.936697	0.191797	0.984191	0.195312	0.977371
0.181328	0.947337	0.183125	0.972462	0.199063	0.877829	0.187734	0.972509	0.168594	0.969109	0.183203	0.98568	0.187578	0.994859	0.233984	0.983883	0.208828	0.9801	0.201875	0.980349
0.195781	0.9955	0.183359	0.978022	0.196797	0.864514	0.197187	0.971311	0.176797	0.974952	0.176172	0.968737	0.186719	0.847709	0.178203	0.965048	0.202578	0.980142	0.200391	0.982041
0.183828	0.95898	0.177187	0.960942	0.190547	0.913128	0.193906	0.978111	0.166797	0.967299	0.189688	0.994902	0.195703	0.994446	0.199375	0.98158	0.199063	0.986008	0.200781	0.980274
0.174141	0.968028	0.177578	0.923681	0.177109	0.954212	0.191406	0.979575	0.162266	0.968978	0.190078	0.985126	0.183125	0.990592	0.191328	0.926353	0.200781	0.981651	0.202109	0.982351
0.193516	0.980338	0.175703	0.973481	0.218594	0.902026	0.200547	0.971763	0.182031	0.968312	0.206719	0.982104	0.202578	0.991057	0.202891	0.971436	0.200313	0.9798	0.207969	0.982573
0.190312	0.97789	0.183047	0.990162	0.222031	0.818093	0.199141	0.973774	0.157891	0.975676	0.199219	0.983245	0.175391	0.968593	0.185703	0.970559	0.203828	0.982563	0.201406	0.978411
0.193906	0.98337	0.188516	0.922722	0.185547	0.91693	0.188438	0.973765	0.167109	0.961355	0.206953	0.983222	0.189453	0.996303	0.280703	0.941497	0.19375	0.988301	0.198672	0.98257
0.201094	0.97095	0.176094	0.955387	0.191328	0.968102	0.186797	0.982891	0.172734	0.968247	0.202422	0.977476	0.169766	0.966935	0.219844	0.985383	0.197969	0.983702	0.203594	0.981288
0.177891	0.977035	0.176719	0.962437	0.203516	0.969788	0.194922	0.962636	0.169063	0.967359	0.204453	0.982132	0.195	0.99328	0.197109	0.930279	0.202891	0.984544	0.198125	0.980328
0.187266	0.969479	0.178984	0.971804	0.186016	0.962849	0.186172	0.971264	0.182109	0.968235	0.200156	0.985507	0.177344	0.983591	0.188984	0.992858	0.203516	0.979273	0.198047	0.981896
0.199453	0.966963	0.182578	0.962263	0.184453	0.985101	0.189922	0.976789	0.159297	0.972569	0.207031	0.98337	0.2	0.980604	0.165859	0.99587	0.198984	0.982092	0.198984	0.981861
0.193984	0.971668	0.194062	0.978423	0.181328	0.955073	0.200234	0.977898	0.162734	0.96737	0.203203	0.981537	0.196953	0.978142	0.187578	0.994909	0.197187	0.984094	0.201953	0.981759
0.195391	0.972277	0.192656	0.981067	0.183672	0.972422	0.199375	0.972824	0.171797	0.966675	0.200625	0.982539	0.203984	0.977682	0.183828	0.981591	0.205937	0.981661	0.19625	0.980846
0.197656	0.975559	0.182344	0.983422	0.171484	0.937506	0.17	0.968901	0.164687	0.970635	0.206875	0.979495	0.205781	0.974423	0.179375	0.992435	0.203047	0.981462	0.201016	0.978926
0.194766	0.970598	0.194531	0.965408	0.191406	0.980268	0.164141	0.968072	0.170547	0.970759	0.198516	0.972549	0.196719	0.985023	0.186406	0.995394	0.199141	0.981534	0.194844	0.978035
0.195	0.969786	0.200469	0.976333	0.177109	0.973707	0.167656	0.968977	-1.65195	0.681706	0.204375	0.982863	0.205234	0.974905	0.17875	0.966962	0.196563	0.98062	-3.37484	0.419512
0.192031	0.972959	0.176953	0.963265	0.175547	0.941225	0.171484	0.963723	-2.01445	0.573513	0.201484	0.989438	0.195156	0.965465	0.179844	0.993491	0.204687	0.979912	-4.80297	0.412857
0.185859	0.964111	0.193125	0.972253	0.175781	0.93945	0.175	0.970021	-1.3493	0.693344	0.194609	0.983024	0.209375	0.980521	0.180547	0.984254	0.202266	0.978715	-1.54523	-0.0130896
0.196797	0.97767	0.184688	0.972593	0.183203	0.976913	0.18625	0.966022	-1.87102	0.653054	0.202187	0.979905	0.202422	0.976547	0.184531	0.99313	0.196563	0.979314	-9.06312	0.774857
0.196484	0.96509	0.194766	0.96978	0.177891	0.974373	0.160547	0.969845	-2.11359	0.694886	0.190781	0.980929	0.201406	0.976743	0.187109	0.993705	0.20875	0.980608	-2.93453	0.492188
0.194844	0.979215	0.184688	0.965991	0.19625	0.978033	0.161797	0.966697	-1.44547	0.670407	0.201875	0.980143	0.196641	0.985277	0.181406	0.992198	0.195547	0.97961	-6.41055	0.673317
0.194531	0.974709	0.200391	0.977461	0.18125	0.977351	0.172734	0.965712	-2.64562	0.618493	0.194375	0.979733	0.207266	0.976803	0.187578	0.971401	0.197656	0.982072	-4.42422	0.46217
0.185391	0.97088	0.189844	0.975958	0.179844	0.972986	0.164141	0.962191	-1.53125	0.626612	0.205937	0.983342	0.200547	0.978064	0.184219	0.982124	0.195156	0.981235	-5.06789	0.61581
0.185469	0.970204	0.195234	0.970444	0.180391	0.985243	0.169141	0.967383	-1.81375	0.588632	0.208047	0.97272	0.204141	0.976885	0.186641	0.995229	0.200469	0.982745	-4.20883	0.203768
0.159688	0.97212	0.199141	0.975938	0.179844	0.944151	0.168203	0.966492	-1.20352	0.631598	0.198594	0.979774	0.199141	0.975426	0.182578	0.889233	0.194297	0.979813	-2.66711	0.341478
0.177344	0.968023	0.193438	0.980802	0.184766	0.978191	0.167266	0.96501	-2.47687	0.468612	0.199922	0.979755	0.200391	0.984098	0.18875	0.979985	0.195625	0.978589	-3.51	0.503764
0.166719	0.964861	0.19375	0.965384	0.186875	0.94189	0.151875	0.975877	-1.88359	0.702833	0.200234	0.979514	0.200234	0.977911	0.177578	0.977244	0.194297	0.979813	-3.91773	0.0975001
0.161172	0.97098	0.168984	0.967102	0.180391	0.925065	0.172266	0.970589	-1.78289	0.66401	0.199766	0.980271	0.201328	0.980119	0.1875	0.982149	0.201094	0.979798	-3.8175	0.400772
0.173047	0.973335	0.169297	0.961732	0.175781	0.937732	0.182656	0.962235	-1.65094	0.625888	0.199141	0.979231	0.198828	0.980742	0.185234	0.991658	0.198203	0.981869	5.09	0.0170393
0.150234	0.976975	0.166797	0.969042	0.198672	0.972005	0.15875	0.968114	-1.50906	0.651577	0.199687	0.98099	0.195391	0.979305	0.200703	0.979481	0.204219	0.980655	-7.62859	0.715385
0.148438	0.972501	0.182969	0.967212	0.199297	0.975286	0.164687	0.963517	-1.59219	0.626489	0.192344	0.981396	0.190469	0.9811	0.200703	0.974416	0.197813	0.97848	-3.05516	0.200036
0.167734	0.971543	0.16125	0.976476	0.181562	0.983465	0.166797	0.966744	-1.80602	0.649027	0.202578	0.981561	0.200937	0.98113	0.196563	0.980987	0.196719	0.979394	-4.29602	0.711647
0.158125	0.965255	0.159297	0.968342	0.189062	0.977673	0.160625	0.963621	-1.72031	0.727709	0.194844	0.982266	0.201016	0.982911	0.205937	0.980074	0.202813	0.98194	-4.55055	0.385076
0.166875	0.966229	0.164844	0.959162	0.207969	0.978982	0.166172	0.959415	-1.84875	0.596963	0.197031	0.981595	0.202266	0.982677	0.198125	0.981872	0.204844	0.983719	-4.17352	0.511513
0.181328	0.967909	0.156797	0.968888	0.179453	0.959465	0.162344	0.967715	-1.50609	0.696482	0.196406	0.979426	0.206875	0.979329	0.204063	0.98461	0.198203	0.98384	-6.81891	0.399634
0.164766	0.9651	0.167422	0.971986	0.183281	0.980269	0.17125	0.964299	-2.38453	0.707675	0.193047	0.980093	0.205234	0.978488	0.197656	0.98034	0.205469	0.979707	-3.15477	0.728449
0.186875	0.975282	0.155469	0.969353	0.193672	0.966048	-1.51586	0.604332	1.52859	0.851666	0.198984	0.978858	0.196094	0.979156	0.196172	0.983331	-4.75898	0.666939	-2.46172	0.51449
0.164766	0.965509	0.183359	0.961886	0.190781	0.976343	-2.22359	0.49717	-0.933437	0.398416	0.199297	0.978713	0.19625	0.977917	0.201016	0.98465	-3.6582	0.377176	-2.47117	0.595026
0.170078	0.963557	0.171797	0.973224	0.196406	0.968106	-1.54125	0.689128	-1.66367	0.794036	0.204766	0.982315	0.201406	0.981035	0.199375	0.982504	-3.71211	0.461142	-4.52047	0.234692
0.168516	0.960908	0.170391	0.963074	0.200313	0.977217	-2.12297	0.67373	-1.65602	0.613876	0.197969	0.979476	0.199609	0.981249	0.200781	0.98284	-4.58266	0.530764	-2.76242	0.564296
0.17125	0.962612	-1.73352	0.606257	0.198594	0.9708	-1.94148	0.704333	-1.51641	0.664174	0.194453	0.97992	-2.79852	0.39604	0.202891	0.980404	-2.81906	0.57537	-4.04406	0.533626
0.156641	0.978681	-1.83039	0.636015	0.196641	0.975151	-1.45281	0.703166	-1.47625	0.829435	0.202891	0.980786	-5.25602	0.663819	0.208047	0.982195	-7.96492	0.528275	0.662188	-0.0642613
0.161484	0.970727	-2.21836	0.601052	0.186953	0.979561	-1.67672	0.697737	-3.81094	0.512131	0.203437	0.982222	-8.93914	0.382742	0.209141	0.980102	-3.1725	0.0663017	-2.31391	0.583694
0.156172	0.972699	-2.43047	0.533442	0.178359	0.968541	-1.68609	0.698805	-1.78391	0.505328	0.204844	0.978918	-4.85844	0.640973	0.210156	0.97983	-3.3782	0.177085	-2.60359	0.808177
0.177422	0.968835	-1.69719	0.680562	0.192266	0.985071	-2.06234	0.598782	6.82813	0.345011	0.201328	0.977507	-3.77789	0.793953	0.201016	0.983103	-4.50797	0.398035	-1.95828	-0.0378499
0.156562	0.972301	-1.78602	0.547069	0.195781	0.968029	-1.89813	0.697312	-1.63461	0.655775	0.198594	0.979773	-5.85352	0.513456	0.202266	0.978671	-5.74844	0.853368	-1.26336	0.468099
0.159219	0.972193	-1.82141	0.701497	0.192578	0.968915	-1.73687	0.582054	-1.56375	0.605048	0.193203	0.977923	-4.32672	0.35639	0.196328	0.984134	-4.27508	0.501139	-2.35484	0.585195
0.162188	0.968171	-1.66922	0.667534	0.191562	0.969182	-1.50406	0.598996	1.21008	0.845166	0.199844	0.978825	-3.39133	0.57207	0.207813	0.979328	-7.59977	0.660742	-2.40703	0.338163
0.182422	0.973619	-1.39969	0.685865	0.198359	0.975446	-1.63133	0.551214	1.5957	0.856765	0.197578	0.982903	-4.11625	0.59064	0.202656	0.978821	-3.75297	0.537669	-6.28492	0.601134
0.162578	0.965325	-1.87523	0.662901	0.190703	0.968102	-2.17781	0.645484	2.1807	0.746359	0.194062	0.980569	-3.90711	0.707534	0.201328	0.987291	-3.64039	0.658453	-4.63445	0.282818
0.155078	0.968111	-1.77109	0.63704	0.199531	0.972854	-1.89703	0.624953	-1.8043	0.585508	0.205781	0.978595	-5.91914	0.785067	0.192109	0.983713	-4.41211	0.591638	-3.71055	0.547852
0.156094	0.971627	-1.54648	0.667771	0.198828	0.979292	-1.73422	0.648782	5.21977	0.0762011	0.204531	0.979214	-4.92859	0.688926	0.199375	0.977787	-5.44719	0.428444	-1.85523	0.0122092
-2.04359	0.599304	-1.59727	0.649139	0.196016	0.975155	-1.57867	0.531386	1.70102	0.827592	-3.94531	0.595776	-3.61609	0.5717	0.198203	0.985253	-3.29	0.467973	-2.23336	0.638887
-1.59219	0.711365	-2.25039	0.479536	0.1875	0.970099	-1.48844	0.613169	-1.97531	0.543894	-3.23656	0.588891	-5.77398	0.533201	0.204453	0.97872	-2.61797	0.217197	-3.37922	0.475664
-1.68773	0.621221	-1.81461	0.660729	0.203984	0.976278	-1.45891	0.547068	5.77422	0.205601	-3.65086	0.60508	-3.91523	0.403658	0.200547	0.979269	-2.19492	0.552306	-3.4375	0.62698
-1.95	0.682404	-1.70297	0.584313	0.201406	0.974546	1.65617	0.834744	3.72438	0.630469	-3.24766	0.48849	-4.63219	0.681009	0.19625	0.980802	-2.16617	0.441924	-1.93617	0.5677
-1.81484	0.57417	-1.52625	0.637249	0.194531	0.979424	1.52062	0.814801	-3.59703	0.580865	-6.62086	0.197028	-3.50383	0.347573	0.204219	0.982143	-2.96492	0.631302	-2.92875	0.593655
-1.83156	0.503052	-1.98516	0.566283	0.183516	0.966959	-1.77844	0.63755	-5.09383	0.47452	-2.8093	0.471092	-2.69109	0.115287	0.203906	0.980039	-2.25539	0.450072	-2.57391	0.72759
-1.71375	0.573161	-1.55742	0.532048	0.163516	0.974931	1.8193	0.812771	-2.55758	0.407748	-4.50297	0.534692	-7.32797	0.355697	0.191562	0.980335	-2.76031	0.814813	-2.18109	0.550944
-1.47617	0.60956	-2.43648	0.675221	0.162344	0.969059	-0.898906	0.334681	-3.84906	0.643484	-8.38875	0.331793	-5.36648	0.651331	0.200547	0.977163	-3.12414	0.671473	-2.45781	0.475627
-1.53281	0.613596	-2.20164	0.665572	0.158906	0.971464	-1.6775	0.639561	-3.27508	0.661027	-2.98281	-0.0432683	-8.64734	0.708347	0.201016	0.980414	-3.71602	0.360791	-3.54531	0.385547
-2.09805	0.698091	-1.54391	0.553767	0.162812	0.968865	-1.79172	0.666108	-2.45227	0.640065	-5.38945	0.613902	-3.80344	0.576828	0.197422	0.981657	-1.88227	0.0147169	-2.32258	0.482628
-1.56625	0.608948	-1.88008	0.642036	0.1525	0.975894	-1.94898	0.342895	-4.83445	0.535013	-6.80984	0.788776	-3.66625	0.579962	0.199531	0.97644	-3.47914	0.338449	-4.57414	0.552627
-1.56328	0.564804	-1.32688	0.604717	0.1725	0.966683	-1.96844	0.449095	-2.5257	0.572658	-2.59	0.445178	-3.70391	0.567818	0.198281	0.978862	-3.95859	0.39564	-2.97344	0.538025
-1.94805	0.745129	-1.78164	0.578631	0.153047	0.976169	3.85602	0.655227	-4.09555	0.241661	-3.85281	0.377448	-4.34133	0.569648	0.201719	0.97747	-1.92281	0.475849	-3.05484	0.642301
-1.47266	0.77941	-0.497578	-0.0577537	0.181016	0.962096	1.59984	0.816781	-4.14195	0.743212	-3.77805	0.597117	-2.99469	0.494133	0.20375	0.978249	-2.19516	0.862118	-2.15773	0.463865
-1.86867	0.620187	1.75063	0.799369	0.167578	0.970638	1.60586	0.850517	-2.43297	0.759782	-4.80187	0.384848	-6.13008	0.386008	0.203828	0.977	-2.40586	0.296719	-3.94758	0.608575
-1.33937	0.653258	1.92461	0.810181	0.168359	0.961525	4.54453	0.526628	-2.01938	-0.0371735	-3.93797	0.438473	-3.62117	0.326089	0.198203	0.977649	-2.77328	0.578941	-2.4075	0.635857
-1.3632	0.564548	-3.57078	0.56001	0.165234	0.96272	-1.89328	0.629684	-2.76641	0.456792	-7.75461	0.419096	-3.2893	0.539135	0.194922	0.983643	-4.9425	0.329299	-2.36078	0.58836
-1.60219	0.614784	1.61766	0.869461	0.172266	0.966463	-3.04102	0.552328	-2.43656	0.575368	-2.46445	0.443639	-2.43102	0.550953	0.197969	0.97885	-1.79758	0.548664	-2.55914	0.552629
1.48586	0.841968	1.58875	0.83584	0.168125	0.966779	-3.28117	0.465662	-3.48695	0.675105	-2.11773	0.503393	-2.82359	0.167471	0.198984	0.985326	-2.40477	0.518982	-3.17336	0.623443
-2.08156	0.569915	1.66711	0.813049	0.175078	0.970227	-3.83953	0.465142	-3.14977	0.34022	-4.18094	0.584138	-1.47766	0.49609	0.200703	0.98472	-2.25492	0.619885	-3.98219	0.583156
7.04805	0.622277	1.48	0.823303	0.165313	0.966642	-2.27156	0.60141	-3.68	0.327805	-2.28703	0.810009	-2.90062	0.370547	0.203359	0.977789	-2.86578	0.552036	-5.02125	0.750529
1.51711	0.848051	1.80297	0.805061	0.15625	0.977046	-6.11695	0.654649	0.542813	0.756498	-3.89234	0.385757	-2.82305	0.779325	0.199687	0.979764	-2.42742	0.516824	0.396094	-0.0585557
1.41953	0.864517	1.63578	0.809388	0.161484	0.961919	-3.75859	0.589548	0.586563	0.726511	-3.93078	0.270694	-6.10195	0.358197	0.203594	0.98075	-2.08391	0.63258	-6.42852	0.286805
2.02281	0.804625	-1.09062	-0.0458957	0.171328	0.970431	-3.68836	0.529525	0.52875	0.733325	-7.70836	0.363981	-4.00062	0.335549	0.200703	0.97718	-3.23008	0.621309	-4.43578	0.077986
-2.16117	0.746158	-4.64258	0.462529	0.184922	0.979274	-2.79906	0.691513	0.92875	0.835834	-2.14664	0.637434	-1.8668	0.485231	0.198516	0.982533	-2.61312	0.543363	-7.57562	0.74875
3.16859	0.430139	5.9832	0.595587	-1.8475	0.684338	-2.47898	0.350282	0.846719	0.751708	-2.75031	0.84554	-2.52633	0.537943	-5.09125	0.53371	-2.31391	0.550549	1.48945	0.274588
-2.07695	0.780024	-3.63969	0.456786	-1.81	0.721245	-2.7207	0.347418	1.51	0.640102	-2.91398	0.375579	-4.18703	0.652665	-4.58273	0.28698	-3.73602	0.66383	1.2968	0.153049
-1.37539	0.752678	-1.65914	0.571086	-1.63102	0.602659	-3.87414	0.307444	0.5525	0.751595	-2.54844	0.635515	-2.73898	0.542933	-3.79398	0.536927	-2.84594	0.466874	1.66391	0.213853
1.48984	0.813132	-4.94727	0.32482	-1.63109	0.573801	-3.54172	0.00295462	0.510703	0.674732	-4.90352	0.341787	-2.95875	0.617158	-7.76945	0.868673	-3.59375	0.563242	1.51586	0.208646
1.40578	0.811787	1.93711	0.703899	-2.46977	0.549819	-3.06375	-0.0404966	0.491172	0.746039	-2.21602	0.609879	-3.42641	0.278504	-3.13391	0.392342	-2.26203	0.712337	-7.92031	0.503314
-1.90227	-0.0385909	0.458203	0.874671	-1.60602	0.66286	-4.53648	0.324114	0.539531	0.723154	-1.99344	0.411213	-4.76805	0.537012	-5.05273	0.38631	-2.84992	0.444253	-4.22961	0.286683
1.93398	0.694731	1.62648	0.849472	-1.7243	0.70394	-2.2557	0.728202	1.13219	0.76753	-2.30008	0.491746	-2.14875	0.536915	-4.10625	0.396738	-2.64328	0.543774	1.06641	0.00561995
-5.86172	0.660531	-2.09031	0.517182	-2.04172	0.633204	-4.82227	0.708886	0.802734	0.743318	-2.72039	0.865874	-2.88727	0.376061	-8.6718	0.673841	-2.41367	0.620491	-0.801406	-0.0602939
1.67633	0.814902	-3.42219	0.570778	-1.67711	0.673254	-3.34711	0.209896	0.795156	0.721905	-4.70023	0.238863	-2.69102	0.775401	-4.55414	0.599988	-2.18602	0.665034	-6.9943	0.812633
5.51172	0.286238	1.72688	0.812423	-2.21	0.643433	-4.69336	0.739587	0.640859	0.705668	-3.21945	0.775273	-3.38187	0.327244	-3.13578	0.355151	-2.64344	0.629565	-5.63836	0.171639
3.92258	0.288373	2.99477	0.827831	-1.3868	0.686939	-17.3912	0.494339	1.25656	0.763376	-6.26078	0.150523	-2.80258	0.383253	-5.20422	0.45007	-2.2682	0.561909	-10.4481	0.681378
2.09523	0.777786	-1.88984	0.748561	-1.35898	0.654658	-3.11195	0.529707	-1.34055	0.696161	-2.30852	0.475929	-2.41039	0.880628	-2.85687	0.455185	-2.41266	0.583647	-3.49719	0.252224
2.44602	0.740032	-8.55984	0.708653	-1.63711	0.690466	9.00617	0.242165	-1.5475	0.718563	-3.2207	0.0659789	-3.22641	0.582819	-5.1675	0.416226	-4.19531	0.71579	-4.36539	0.723632
-3.9125	0.344284	-3.58398	0.620645	-2.00016	0.554678	0.538906	0.712284	-1.44148	0.622848	-5.1493	0.709948	-3.74398	0.542659	-3.48883	0.184688	3.65766	0.085732	-3.75406	0.631881
-3.03211	0.587792	-3.66898	0.581281	-1.52937	0.626515	0.500391	0.6906	-1.10625	0.707248	-2.31117	0.545864	-3.04516	0.543041	-3.51031	0.290186	-5.5568	0.491015	-3.19273	0.554473
-3.27031	0.288857	2.06406	-0.0363934	-1.99602	0.72918	0.536953	0.707797	-1.30727	0.666717	-2.76859	0.678075	-2.46172	0.557771	-5.06398	0.590256	3.15789	0.0669579	-3.10164	0.423139
-2.99406	0.517164	-6.33781	0.62086	-1.77258	0.63153	1.18719	0.717921	-1.52211	0.729994	-2.06648	0.380405	-2.43523	0.521245	-3.34672	0.537616	-6.01352	0.925545	-3.52383	0.438356
-3.97875	0.551485	-2.70352	0.604253	-1.70086	0.632497	0.537109	0.697045	-1.11047	0.632964	-3.01969	0.609091	-2.32883	0.502106	-4.63102	0.875256	-0.779219	-0.0406744	-2.58836	0.668329
-3.39008	0.452939	-3.05594	0.557746	-1.60719	0.59896	0.489922	0.712416	-1.44258	0.578339	-2.48758	0.549624	-2.33805	0.557029	-3.81969	0.210058	3.48781	0.115921	-3.3243	0.514532
-3.46273	0.682236	-2.38375	0.714447	-1.47945	0.755143	0.609063	0.693327	-1.53359	0.702645	-3.06359	0.674442	-2.90445	0.651588	-6.19773	0.758381	-1.45633	-0.0551419	-3.27742	0.546474
-2.59617	0.570996	-1.93555	0.610605	-1.64867	0.661044	0.529844	0.692741	-1.43133	0.652857	-3.95523	0.567365	-2.54539	0.618257	-3.61359	0.498869	0.693281	-0.0607336	-4.61352	0.539828
-3.95281	0.494002	-2.84039	0.501013	-1.59758	0.669139	1.09867	0.789793	-1.45242	0.720624	-2.31648	0.567019	-3.26664	0.725081	-5.07187	0.839398	1.39219	0.147781	-3.45672	0.371208
-4.88562	0.446757	-3.55398	0.412965	-1.71102	0.640199	0.516328	0.735574	-1.34555	0.682657	-2.55328	0.565604	-3.15492	0.645962	-4.04437	0.51612	1.69711	0.542396	-3.74898	0.689809
9.33703	0.401255	-2.45078	0.58908	2.41672	0.231892	0.584844	0.723187	-3.07359	0.861021	-3.98219	0.606151	-2.52148	0.563978	-4.3207	0.489974	1.5493	0.108535	-3.52836	0.387707
-2.8718	0.796553	-3.96844	0.557484	-2.00047	0.544135	0.570391	0.743173	-1.49266	0.668731	-2.60727	0.555671	-3.83367	0.57261	-1.98906	0.281083	-2.91984	-0.0315772	-2.50789	0.649421
-2.9243	0.537423	-3.12867	0.736281	-2.89391	0.641101	1.27867	0.708506	-1.0857	0.662725	-2.38672	0.620324	-2.06078	0.553231	-3.5493	0.479369	1.34336	-0.0472015	-3.31859	0.408696
-4.45867	0.114926	-3.51125	0.593519	-1.86461	0.619534	0.54625	0.713543	-1.55352	0.678072	-4.2718	0.618537	-2.72047	0.622905	-4.82781	0.369181	-3.56328	0.0310912	-4.65172	0.565982
-2.47742	0.682023	-1.68398	-0.0196896	-1.07836	0.323809	0.503984	0.740356	-1.33242	0.646325	-2.92594	0.55856	-2.5582	0.635681	-2.94219	0.615644	-9.37211	0.741449	-8.3243	0.646466
-5.93437	0.562616	-3.3475	0.472524	1.91883	0.7833	0.892031	0.730505	-1.46188	0.658728	-2.33203	0.442842	-2.38727	0.565432	-2.21258	0.425101	1.11594	-0.051239	-2.57531	0.619772
-2.46562	0.463182	-2.96266	0.722968	1.71648	0.796076	0.542188	0.695235	-1.90102	0.65963	-2.60328	0.553551	-2.22703	0.572846	-2.58562	0.571335	-0.408984	-0.0669571	-4.25852	0.433401
-4.21539	0.534264	-2.79008	0.62458	-3.41625	0.511305	0.544063	0.728933	-1.35367	0.660663	-3.60031	0.585998	-3.19242	0.498281	-3.05586	0.535043	0.715391	-0.0325493	-3.23	0.494668
-3.78977	0.714444	-3.64516	0.56195	4.10711	0.55733	0.577344	0.677942	-1.57727	0.673922	-2.58055	0.672774	-2.54375	0.611136	-2.24797	0.371271	-6.24047	0.158906	-2.3982	0.549305
-3.55414	0.554558	1.14508	0.712383	-1.56953	0.600249	0.903203	0.754478	-6.0675	0.914627	-2.12102	0.559484	1.36852	0.108352	-2.35055	0.824778	-7.13359	0.699217	-4.07141	0.735752
-2.41094	0.662153	0.473594	0.680703	-1.81359	0.0399169	1.22016	0.731299	-1.45461	0.631348	-2.54016	0.464812	0.139609	-0.0677862	-2.66883	0.646651	-4.2857	0.0194666	-2.48664	0.649531
-2.72352	0.722099	0.5975	0.726657	1.43031	0.883337	-1.6332	0.666065	-1.92844	0.571787	-3.56414	0.603753	1.41656	-0.0573296	-2.28383	0.607964	-3.10305	0.54853	-4.52695	0.634996
-3.40547	0.404303	0.580938	0.705111	-1.70492	0.384237	-1.51758	0.713278	-1.49195	0.664674	-2.91719	0.507013	-4.71414	0.81408	-5.23789	0.659914	-2.09047	0.612359	-1.90359	0.420141
-3.55758	0.615282	0.495313	0.713215	-5.26461	0.433868	-1.30125	0.591757	-1.76289	0.621851	-2.38391	0.573123	-7.4818	0.114159	-3.37148	0.629223	-2.90328	0.643646	-4.68648	0.45372
-2.22227	0.697007	0.881328	0.727387	-3.23695	0.650313	-1.31477	0.654585	-1.81305	0.590256	-3.28375	0.658365	1.24969	0.118473	-3.84312	0.528739	1.81906	-0.0468201	-2.91617	0.413003
-5.82328	0.568169	1.04727	0.746322	-2.47836	0.438605	-1.62469	0.649048	1.79078	0.843572	-3.05773	0.574702	2.23906	-0.0340756	-3.32055	0.578622	-3.33352	0.5858	-2.57125	0.799353
-4.79734	0.0329041	0.640703	0.697266	-4.28117	0.819422	-1.40695	0.672896	2.04445	0.0303631	-3.16531	0.535413	1.68367	-0.0104429	-2.22102	0.646942	-3.74008	0.444077	-3.74758	0.502098
-7.37937	0.355538	1.37484	0.732776	-2.45594	0.683233	-1.11867	0.574881	1.58008	0.865005	-3.14281	0.571161	2.33391	0.136612	-3.30477	0.701017	-2.92992	0.585708	-1.77758	0.525833
0.609844	0.703103	1.1518	0.778004	-3.83172	0.603668	-1.66461	0.703334	1.84211	0.763862	-0.929687	-0.0334169	-10.8545	0.615968	-2.14938	0.549897	-4.38992	0.705986	-3.18078	0.439213
0.965156	0.817783	0.4975	0.757005	-2.16938	0.52082	-1.37391	0.659403	1.45648	0.900835	-6.42102	0.232605	1.89898	0.131548	-2.96508	0.550561	-4.79055	0.550117	-2.94773	0.657651
1.28328	0.702943	0.541641	0.695847	-4.43484	0.801526	-1.35023	0.629898	1.66703	0.823479	4.8682	0.258861	1.22922	0.075801	-2.62758	0.583986	-3.40172	0.382319	-3.97492	0.398242
0.490703	0.710003	0.564688	0.721236	-3.23555	0.592256	-1.46141	0.643744	1.80445	0.764586	-6.3593	0.588694	0.324062	-0.0675028	-4.48961	0.635075	-2.97625	0.500978	-4.31055	0.442374
0.483125	0.732514	0.496328	0.724836	-3.95219	0.652552	-1.71938	0.646482	1.3882	0.911241	2.49609	0.197292	0.425234	-0.0660866	-2.03125	0.615034	-3.45594	0.403327	-2.45195	0.600988
0.532422	0.756897	0.509297	0.705965	-3.01859	0.53404	-1.82523	0.644573	1.8025	0.820028	1.10781	0.0667033	-6.89539	0.960109	-2.53437	0.637337	-3.06164	0.629963	-2.07148	0.477422
1.06594	0.724587	0.533906	0.709361	7.45141	0.837271	-1.46063	0.636027	2.00813	0.751797	1.28148	0.326168	-6.8075	0.959666	-2.09117	0.535355	-5.22898	0.757471	-2.6057	0.57207
0.573438	0.697724	1.22609	0.549888	-3.71859	0.530305	-1.27922	0.680997	2.33242	0.670593	-0.00304687	-0.0687097	-8.2382	0.63482	-2.01875	0.603827	-3.27687	0.364551	-4.61594	0.495781
0.888359	0.737124	1.01961	0.767511	-2.69711	0.764263	1.54375	0.886861	1.68688	0.82652	-0.269609	-0.064242	-2.41258	-0.0150431	-2.63539	0.630724	-2.13266	0.534174	-3.70211	0.49275
0.606953	0.714922	0.63875	0.698268	-4.30703	0.230536	1.72047	0.819196	2.90117	0.508673	-6.45922	0.185023	-8.41625	0.821926	-2.23695	0.627283	-2.92383	0.650661	-2.86625	0.36618
0.525	0.727817	0.554688	0.775509	-2.83273	0.486633	1.22531	0.883935	1.77055	0.788418	0.936328	-0.0183216	4.22672	0.111936	-2.32469	0.630194	-4.19617	0.340448	-3.68555	0.60528
1.36094	0.750081	0.51875	0.736993	-2.89586	0.577475	2.11961	0.7822	1.86172	0.789875	-5.21922	0.152769	-4.35703	0.945873	-3.96062	0.527094	-5.13703	0.576624	-2.94531	0.605638
0.602734	0.708115	-1.46625	0.652145	0.847969	0.756092	1.84094	0.853014	1.82547	0.787031	3.42352	0.128216	-3.19219	0.608776	1.70063	0.210161	-7.18805	0.174399	-2.22844	0.854791
0.545781	0.710476	-1.54492	0.627345	0.487891	0.715345	1.725	0.830639	1.83953	0.777143	3.27984	0.0620958	-3.37852	0.238284	-8.66172	0.461221	-3.20242	0.587818	-2.85109	0.317177
0.543516	0.760723	-1.64391	0.701464	0.573516	0.753017	1.50313	0.862643	1.6543	0.759804	-5.53414	0.313558	-3.31969	0.328994	-7.8657	0.40053	-3.7743	0.580813	-2.03953	0.597655
0.502578	0.708869	-1.5482	0.678515	0.565	0.684599	1.82859	0.749957	1.70367	0.834537	-6.13453	0.28002	-5.9768	0.727984	-5.02078	0.870303	-0.222656	-0.0685276	4.61844	0.231114
0.569609	0.723936	-1.28547	0.629529	0.483906	0.730496	-8.35547	0.711124	1.68805	0.833628	-6.34508	0.944094	-3.7043	0.29552	-16.0121	0.537715	-2.57453	0.593879	-3.06242	0.499009
0.518359	0.775463	-1.30766	0.59607	1.64625	0.6509	1.6707	0.83627	2.23258	0.787577	-0.377969	-0.0671233	-4.89531	0.514052	-7.88555	0.743907	-2.97281	0.634936	-3.75633	0.454232
0.580703	0.681186	-1.59852	0.70442	0.481641	0.739422	1.46836	0.884212	1.96086	0.79903	-3.52281	0.0212846	-2.395	0.48799	1.98672	0.336364	-4.35133	0.668222	-2.61906	0.621684
0.573906	0.701946	-1.90187	0.625136	0.607109	0.672825	2.41086	0.746616	2.01047	0.873513	-4.2818	0.063875	-3.87547	0.446059	1.16867	0.102648	-8.01203	0.17189	-3.0268	0.63839
-1.48328	0.643421	-1.80305	0.644972	0.605469	0.731789	1.70711	0.821766	1.80484	0.762952	-4.07898	0.493869	-2.64422	0.610016	1.32883	0.0706765	-3.08945	0.727472	-3.74977	0.501055
-1.59641	0.668719	-1.12703	0.659527	0.640313	0.712161	1.48164	0.879903	-1.48438	0.778539	-2.90453	0.503349	-2.53578	0.436387	2.61938	0.404551	-3.2075	0.349239	-7.03828	0.619745
-9.91906	0.696818	-1.64969	0.683883	0.555078	0.728687	1.35297	0.899483	1.61047	0.821523	-2.15187	0.633516	-2.99258	0.588029	-1.6693	-0.0482445	-1.68625	0.33804	-6.12797	0.649499
-1.50516	0.695731	-1.37539	0.586355	0.899141	0.771006	1.38484	0.879932	-1.87328	0.575209	-5.58125	0.840045	-3.54125	0.604787	-2.46641	-0.0399337	-3.17516	0.445152	-2.98156	0.649791
-1.31734	0.617776	-1.59922	0.494602	0.550234	0.740045	-2.50914	0.452448	-1.69727	0.580585	-3.56453	0.505017	-2.32469	0.530929	-9.52398	0.883966	-2.76594	0.677628	-2.24461	0.529378
-1.33977	0.658293	-1.4593	0.643025	0.529375	0.732566	-1.43719	0.501378	-2.23438	0.589959	-4.66781	0.598536	-4.29961	0.612648	0.0515625	-0.0685953	-3.57977	0.416399	-1.94328	0.583522
-2.00883	0.756359	-1.45422	0.611429	0.733281	0.731072	-1.8007	0.552977	-1.78812	0.535431	-3.77023	0.699105	-2.74305	0.254587	-2.64469	0.0151448	-3.23359	0.744706	-2.86992	0.707335
-1.38023	0.626692	-1.30937	0.621168	1.00906	0.752194	-1.99383	0.669471	-1.39586	0.515278	-2.43805	0.515393	-2.62414	0.421493	10.3901	0.332841	-2.65195	0.534384	-3.18961	0.602438
-3.73812	0.816713	1.56813	0.853729	0.591641	0.726192	-2.19758	0.604158	-1.76891	0.564469	-2.09336	0.553554	-3.77516	0.614546	-7.90047	0.39165	-2.52742	0.452806	-1.94672	0.727778
-1.45359	0.711868	1.49547	0.891665	1.12844	0.710928	-2.11406	0.629106	-1.68836	0.620432	-3.32875	0.473652	-3.2757	0.741794	1.65508	0.104262	-2.42469	0.659635	-2.42672	0.511052
-1.81516	0.59834	1.85461	0.803082	0.584063	0.743933	-1.9007	0.635711	-2.46125	0.565179	-3.39695	0.493771	-2.28359	0.536583	0.915703	-0.0636396	-2.95	0.670161	-2.12609	0.725408
-1.24773	0.651972	2.12539	0.697987	0.527109	0.72548	-1.83937	0.533626	-1.78617	0.643735	-3.32539	0.486344	-3.70289	0.518242	-14.6277	0.17248	-2.84883	0.702992	-2.04266	0.669922
-1.20258	0.6723	1.40305	0.892068	0.945391	0.759675	-2.05047	0.60245	-1.88813	0.652139	-3.16562	0.644013	-2.53836	0.599882	-8.5382	0.598785	-2.35195	0.644214	-2.59797	0.641659
-1.50617	0.689236	1.47852	0.811227	1.13102	0.610901	-2.23766	0.540989	-2.04617	0.562093	-4.86891	0.499662	-2.14914	0.35707	-1.63375	-0.0335703	-2.66203	0.475619	-4.24922	0.594204
-1.20063	0.658186	1.93773	0.860322	0.860391	0.753577	-1.92687	0.513097	-2.41883	0.589593	-3.52555	0.752043	-3.70937	0.38217	0.469531	-0.0544707	-3.87937	0.424934	-2.58844	0.678072
-1.71547	0.690242	1.4518	0.882729	-1.68188	0.635496	-2.08219	0.60097	-2.13141	0.632164	-2.4093	0.647421	0.561016	-0.0656237	-3.25484	0.544151	-2.32187	0.732114	-3.04664	0.668239
-1.60172	0.656439	1.81711	0.758416	-1.57711	0.742009	-2.33477	0.49481	-2.14258	0.537535	-2.96727	0.602372	-2.88617	0.267666	-3.53008	0.58148	-2.4075	0.561326	-3.69766	0.484153
-1.10711	0.724596	1.68352	0.815719	-1.67219	0.61053	-2.11359	0.588263	-2.26539	0.593661	-3.19773	0.604876	-3.87687	0.488622	-4.25516	0.165334	-2.84898	0.587688	-2.12711	0.675685
-1.26414	0.587436	1.49508	0.846874	-1.72758	0.628598	-2.07164	0.432108	-2.08578	0.565263	-2.63312	0.196833	-4.02828	0.29507	-3.12055	0.579111	-2.45867	0.651012	-2.61344	0.636893
-1.68703	0.658071	1.88703	0.814932	-1.28867	0.664394	-1.91727	0.59385	-1.73008	0.628331	-4.09	0.45943	-5.54547	0.657922	-2.6193	0.590806	-3.06344	0.825646	-3.04672	0.710379
-1.27687	0.702437	2.38586	0.854524	-1.78313	0.69405	-1.64609	0.55497	-1.72195	0.647194	-2.75977	0.501953	-3.05687	0.180869	-5.65883	0.535015	-2.2957	0.593045	-1.91766	0.597888
2.60531	0.648006	1.46891	0.894027	-1.52523	0.627287	-1.71234	0.515376	-2.06727	0.689215	-2.11992	0.397547	-2.66445	0.249056	-2.96383	0.476559	-3.75414	0.725198	-2.93227	0.749996
2.58703	0.438512	2.43227	0.552368	-1.39219	0.723207	-1.99516	0.535203	-2.39867	0.578336	-2.61656	0.446203	-2.80047	0.417232	-3.09359	0.493774	-2.17617	0.545178	-2.9168	0.624274
2.0057	0.765633	2.03906	0.81117	3.22477	0.667525	-1.97609	0.507984	0.767188	0.769832	-2.6975	0.48182	-4.24328	0.487934	-3.20266	0.502089	-2.31609	0.650854	-3.74586	0.690037
1.53984	0.825964	1.97711	0.724744	-1.42023	0.684891	-1.97266	0.628387	0.835469	0.765228	-4.76656	0.661809	-1.77969	0.474662	-7.05117	0.693366	-3.36789	0.560179	-4.43156	0.871125
1.72109	0.852737	1.81375	0.823918	-1.47414	0.551438	-2.00125	0.656445	0.714922	0.787999	-6.90609	0.57117	-2.57375	0.38199	-2.85156	0.609173	-3.16695	0.481869	-2.65961	0.0929757
2.64289	0.718825	2.25797	0.71302	-1.67383	0.686215	-1.86367	0.633059	0.752656	0.795492	-4.74008	0.316822	-4.65648	0.603353	-4.24469	0.678852	-2.11227	0.551765	-3.44758	0.785081
2.20883	0.768675	-1.54164	0.168328	-1.7	0.600598	-2.36617	0.558767	0.740703	0.797502	-2.28133	0.577764	-2.70398	0.623986	-4.06812	0.482754	-3.07547	0.613282	-4.71695	0.460372
1.61391	0.874164	-1.69109	0.556117	-1.35453	0.596141	-2.255	0.585735	0.803047	0.839759	-2.39742	0.520784	-2.44047	0.474931	-2.53656	0.556976	-2.70867	0.276585	-3.80297	0.945639
1.79453	0.786674	-2.01047	0.6122	-1.45336	0.677745	0.753203	0.799576	0.781016	0.787742	-2.33211	0.341217	-2.3225	0.716379	-3.71656	0.688679	-4.70617	0.861602	-4.08898	0.620879
1.54164	0.872876	-2.03461	0.603375	-1.63273	0.710975	0.772813	0.765816	0.760781	0.757876	-2.13008	0.880597	-2.88187	0.728532	-2.44312	0.368851	-4.20797	0.732513	-5.76719	0.905551
1.60945	0.823747	-1.91406	0.631857	-1.36023	0.592918	0.701797	0.796532	1.12867	0.808391	-3.19891	0.351534	-3.05234	0.512449	-7.42609	0.577599	-6.98102	0.971781	-4.15617	0.770772
1.57578	0.870582	-1.45977	0.58381	-1.27695	0.701112	0.757578	0.813386	0.886641	0.784977	-3.26859	0.645724	-3.47391	0.586131	-2.70797	0.532657	0.0739844	-0.0685597	-5.63047	0.953542
1.68891	0.835729	-2.33594	0.569702	-1.49047	0.693658	0.802734	0.791786	1.13875	0.822599	-2.70969	0.548708	-2.82586	0.774388	-2.78945	0.484066	-2.93984	0.0720747	-4.36867	0.790687
1.71836	0.84849	-1.8482	0.681568	-1.26234	0.677244	0.793984	0.776732	1.01719	0.845005	-2.23664	0.562734	-1.9257	0.619093	-3.83547	0.554599	-3.91719	0.748194	-4.59805	0.951164
1.99648	0.775586	-2.2368	0.628357	-1.20055	0.636695	0.915	0.838209	0.793672	0.796553	-2.42695	0.862934	-2.14914	0.460868	-3.63172	0.605822	-4.01562	0.853802	-6.93148	0.833325
1.78148	0.827051	-2.38227	0.481497	3.02898	0.551857	0.790469	0.775223	0.906406	0.786016	-2.50086	0.381476	-3.62391	0.704422	-2.64109	0.660584	-0.997344	-0.0449333	-4.07227	0.526287
2.54281	0.632572	-1.61258	0.528833	3.80414	0.839302	1.21836	0.80525	0.737578	0.757366	-2.2793	0.592902	-2.91844	0.571393	-3.63086	0.515681	-3.28289	0.841132	-4.28406	0.60767
1.64922	0.874618	-2.14648	0.597568	1.45977	0.838275	0.757344	0.697261	0.806172	0.734388	-4.61773	0.411349	-3.71109	0.788145	-6.38398	0.724643	-5.36078	0.933509	-3.82453	0.900853
1.62117	0.805451	-2.05836	0.587422	1.67531	0.839978	0.772266	0.754359	0.754922	0.711813	-3.45969	0.367902	-2.60297	0.682805	-4.05109	0.495424	-3.97922	0.547241	-4.13898	0.879416
1.73164	0.798653	-1.66945	0.535037	1.35023	0.903454	0.744375	0.774261	0.789297	0.773466	-4.00828	0.586527	-2.81898	0.619684	-3.99437	0.577857	-3.87211	0.685376	-3.67508	0.752251
-1.8682	0.559446	-1.79227	0.63018	1.6657	0.851863	0.724453	0.763632	0.778359	0.802707	-4.46117	0.795146	-2.58734	0.639754	5.50492	0.00456269	-5.20805	0.92218	-4.06172	0.895306
1.84625	0.874223	-2.24922	0.574345	1.98727	0.826798	3.23828	0.546551	0.760859	0.765194	-5.1857	0.0938581	-1.7807	0.670754	-2.22297	0.519363	-5.25648	0.772589	-4.04984	0.888649
-1.53453	0.616084	-1.80062	0.556703	1.54977	0.875205	1.12117	0.772976	1.13953	0.801326	-2.63453	0.698307	-2.68391	0.683903	-3.16523	0.523199	-4.42516	0.878459	-9.23289	0.291146
-3.31805	0.506329	-1.60875	0.589349	1.50672	0.905752	1.39258	0.787826	0.768047	0.75536	-2.48	0.599369	-3.24492	0.714116	-1.96633	0.499615	-3.74078	0.911195	-4.28133	0.905562
-2.70508	0.583368	-1.90719	0.335862	-2.85891	0.738798	0.775938	0.808697	0.911875	0.778245	-2.75555	0.585578	-2.21609	0.648782	-2.58789	0.577259	-2.09086	0.0307724	-4.56766	0.721087
-1.75141	0.588351	-1.50109	0.481267	1.31789	0.891479	0.788203	0.722327	0.723125	0.776422	-3.45648	0.689573	-2.5082	0.639839	-3.14727	0.528855	-5.15164	0.881375	-3.84789	0.901453
-3.00773	0.473326	-2.33586	0.530762	1.56336	0.838922	1.08859	0.810995	0.713125	0.791272	-2.0893	0.562859	-3.28398	0.655447	-2.22875	0.718818	-4.48305	0.825897	-6.10836	0.822332
-1.68539	0.539814	-2.20711	0.530435	1.535	0.88793	-1.4632	0.662856	-1.60633	0.611901	-2.58617	0.650213	-2.43555	0.698464	-2.08516	0.636778	-3.58156	0.68879	-2.66984	0.541336
-1.92086	0.506953	0.893594	0.777191	1.3368	-0.0500563	-1.52633	0.665285	-1.56445	0.588435	-2.7718	0.586317	-5.45867	0.89188	-3.47398	0.502221	-3.93492	0.64088	-2.92102	0.447505
-1.85594	0.605246	0.820156	0.789717	1.47672	0.889976	-1.32859	0.601852	-1.35688	0.542859	-2.49195	0.705802	-5.89164	0.957181	-2.38625	0.638608	-3.44273	0.403531	-3.29391	0.505468
-2.18625	0.564972	0.973906	0.812129	1.54992	0.893561	-1.49242	0.657077	-1.39898	0.645971	-2.1168	0.685166	-5.32305	0.929585	-6.15039	0.322358	-2.60938	0.593313	-3.54281	0.423107
-1.33688	0.602955	0.973516	0.841035	1.80219	0.792803	-1.52937	0.665311	-1.61508	0.744951	-3.16055	0.55632	-4.23977	0.725996	-2.70117	0.386052	-4.82555	0.621343	-2.87141	0.513908
-1.67398	0.415349	0.757109	0.741678	-2.05602	0.636466	-1.58203	0.758926	-1.32891	0.538818	-2.52773	0.619936	-3.19195	0.888137	-3.07367	0.72488	-3.20742	0.462921	-2.79602	0.417293
-1.83648	0.665562	1.09836	0.854043	-2.39484	0.53028	-1.32055	0.61743	-1.75313	0.613242	-2.9632	0.504292	3.2518	0.570276	-2.94914	0.72826	-2.73633	0.596384	-2.7468	0.593154
-2.25094	0.48879	0.752422	0.785603	-2.0225	0.500404	-1.35797	0.644631	-1.37922	0.602599	-2.94297	0.578269	-8.67961	0.706228	-2.55406	0.536758	-3.46578	0.520246	-2.30906	0.60935
-2.47031	0.505727	0.773047	0.738946	-2.12062	0.69996	-1.28625	0.596271	-1.43344	0.630957	-3.44977	0.381168	-4.44727	0.598719	-3.24781	0.613314	-2.70969	0.603572	-3.32961	0.72694
-2.10219	0.534263	0.814297	0.825077	-2.29469	0.581253	-1.3143	0.651329	-1.36539	0.687029	-3.03344	0.674865	-10.8062	0.848023	-2.66328	0.496805	-4.33391	0.694179	-4.17602	0.445917
-2.63102	0.548071	0.733594	0.799174	-1.36102	0.51885	-1.55781	0.654657	-1.34992	0.620214	-3.01766	0.670983	-4.14383	0.667217	-2.99594	0.618868	-3.19594	0.605973	-3.72258	0.356107
-1.91984	0.643768	0.716875	0.785752	-1.77836	0.627726	-1.6018	0.615435	-1.42859	0.646194	-2.37055	0.613064	-4.28602	0.71434	-3.44102	0.554347	-2.75586	0.601476	-3.13992	0.551661
0.826094	0.806501	0.838359	0.752997	-1.9907	0.531743	-1.49828	0.539191	-1.43828	0.617181	-8.23602	0.886286	-4.22109	0.703339	-2.38695	0.708927	-2.87219	0.577427	-3.10656	0.480983
0.79625	0.757931	0.791641	0.835238	-2.42305	0.502469	-1.59039	0.605183	-1.59789	0.531897	-4.32242	0.607731	-4.81281	0.589591	-2.78961	0.657988	-3.00055	0.554157	-2.36578	0.465838
1.16977	0.852424	0.808203	0.748212	-2.28578	0.417324	-1.39195	0.722717	-1.45492	0.626723	-3.92617	0.732434	-4.2257	0.718687	-4.1907	0.767237	-2.88508	0.567423	-2.00344	0.46066
0.787656	0.76326	-1.15727	0.671784	-2.00047	0.46747	-1.42945	0.627225	-1.52875	0.579586	-7.33992	0.910583	-3.09414	0.542134	-2.65328	0.598322	-3.24641	0.598089	-4.06195	0.602298
0.722109	0.826358	-1.6482	0.636686	-1.9257	0.583045	-1.49906	0.582466	-1.58062	0.608691	-7.31258	0.919162	-2.17687	0.619327	-2.92734	0.658984	-3.28445	0.288773	-3.21812	0.6012
0.713984	0.790529	-1.31344	0.661844	-2.5918	0.625819	-1.19867	0.2516	-1.52305	0.591031	-3.79734	0.32485	-4.91578	0.525329	-2.75461	0.603522	0.397578	-0.0675994	-3.48234	0.450818
0.758906	0.724594	-1.37422	0.682329	-1.92781	0.487316	-2.21953	0.0455053	-1.47773	0.648481	-3.99172	0.969154	-3.55883	0.628407	-2.19602	0.577467	-4.77078	0.386235	-4.51383	0.548863
1.2582	0.805364	-1.52266	0.557765	-2.23625	0.579075	-6.95117	0.325643	-1.88594	0.702263	-5.54195	0.833088	-2.9843	0.680081	-2.80406	0.385491	-6.69875	0.381293	-4.73844	0.116308
0.898359	0.867502	-1.47109	0.692964	-2.43867	0.532841	-3.31406	0.239267	-1.29438	0.663051	-5.22609	0.846091	-3.33836	0.448875	-3.22219	0.666095	-2.06352	0.516419	-4.42227	0.441879
0.949688	0.81206	-1.34719	0.620082	0.364531	0.653466	1.05219	-0.0556833	3.60555	0.723937	-5.39461	0.82768	-2.64664	0.406598	-4.49937	0.717136	-1.61477	-0.0523861	-2.80727	0.626603
0.706172	0.762823	-1.31453	0.591344	0.728516	0.796817	-6.82039	0.646869	-2.35453	0.347873	-2.47961	0.660701	-2.7593	0.367283	-3.15414	0.840093	-3.81414	0.468297	-0.891797	-0.0643439
1.20273	0.801212	-1.50203	0.688303	0.733281	0.790229	1.4875	-0.0476431	-3.5807	0.0521733	-4.27273	0.618572	-3.83469	0.481064	-3.66531	0.714251	-3.31594	0.408632	0.269375	-0.0620025
0.784844	0.765004	-1.55211	0.573383	0.729063	0.782905	1.25687	0.788281	2.43539	0.73007	-3.45242	0.400093	-3.13539	0.658799	-4.1768	0.91999	-4.46969	0.18799	-4.64969	0.0395768
0.775234	0.78764	-1.2982	0.670232	0.714766	0.748423	-1.86875	0.356509	4.34188	0.267908	-2.20992	0.80992	-2.37602	0.590083	-6.43195	0.799707	-5.92773	0.205879	-1.50141	-0.0484831
0.800234	0.748051	-1.50906	0.670398	0.693281	0.789721	6.11242	0.517801	-4.49148	0.427275	-6.72383	0.856224	-2.83391	0.416614	-8	0.818624	7.67125	0.355328	-3.42953	0.0630282
0.756484	0.819534	-1.5682	0.590434	0.804922	0.743089	-3.62648	0.383624	3.56828	0.628457	1.02023	-0.0622684	-2.8118	0.504749	-3.4982	0.776643	-4.075	0.182615	-8.15812	0.631241
0.672422	0.799642	-1.48648	0.634757	0.793203	0.745053	4.23469	0.411164	7.20711	0.344252	-4.17734	0.600459	-4.17	0.491636	-6.70672	0.896589	5.49516	0.222859	-2.00172	0.447856
0.775469	0.794239	-1.29695	0.651126	1.13648	0.761803	-1.07641	0.359688	-3.13734	0.512762	-6.19695	0.798696	-2.4957	0.645421	-3.77453	0.764493	4.43352	0.0559746	-2.12695	0.53818
0.753672	0.768242	-1.31906	0.651773	0.762031	0.783153	-4.17664	0.141422	-2.91453	0.606897	-4.17367	0.855405	-3.86273	0.605173	-6.33359	0.7255	-3.02797	0.81141	-3.42461	0.113162
0.876563	0.746736	-1.68	0.607057	0.8125	0.721377	-3.90727	0.480094	4.33141	0.633679	-4.65219	0.89298	-2.49812	0.482736	-3.83328	0.877102	-3.26461	0.674343	4.41617	0.065313
1.1793	0.789465	-1.30406	0.622824	0.778828	0.723146	1.12797	0.867288	3.79578	0.818724	-4.57234	0.677266	-2.91836	0.676237	-3.58164	0.895295	-0.117109	-0.0686454	7.26914	0.152021
0.754922	0.78569	-1.47227	0.606274	1.26289	0.812131	-5.01078	0.325797	1.74305	-0.0457399	-2.98008	0.859535	-4.20164	0.374303	-3.50164	0.844564	-5.16734	0.480878	-2.46406	0.545133
-1.56812	0.57389	5.18484	0.424084	0.791484	0.7713	1.56883	0.668117	-4.33086	0.0369337	-3.14945	0.555526	-1.72852	0.44887	-5.58945	0.883341	3.44297	-0.0099514	-5.42062	0.264219
-1.67578	0.646218	-2.03539	0.769199	0.808984	0.766952	4.79711	0.655594	2.36531	0.706045	-2.80625	0.539521	-4.99375	0.271638	-4.89234	0.959526	-5.90484	0.452932	-4.33242	0.789657
-2.17547	0.51514	2.1043	0.677112	1.2825	0.800083	4.07773	0.638665	-2.39227	0.645957	-3.48336	0.121672	-2.63187	-0.0518779	-3.02367	0.238562	-3.93805	0.210098	-2.02984	-0.0072767
-1.56438	0.68748	-0.893125	-0.0563371	1.22984	0.76075	3.37117	0.843376	1.69984	0.736506	-4.44805	0.666174	-3.63805	0.208711	-4.08586	0.93971	-3.42312	0.0845468	-4.31711	0.604771
-1.18633	0.583074	2.91141	0.80745	0.797969	0.751338	-2.82445	0.338701	-1.70477	0.3447	-2.64039	0.555277	3.0975	-0.0276219	-4.03531	0.543011	5.02992	0.14343	-2.59734	-0.0313607
-1.34125	0.630458	-2.00461	0.683235	0.796563	0.768572	-3.12953	0.508229	7.25313	0.756336	-4.42797	0.563681	-4.14211	0.0581812	-4.44289	0.603037	6.69633	0.510881	-3.76391	0.0765641
-1.64672	0.579181	-5.65719	0.623216	0.738906	0.766549	2.59844	0.563916	3.26977	0.68127	-3.15039	0.391308	-2.79078	0.476189	-6.37836	0.814843	-4.22227	0.336888	-1.3857	-0.0393533
-1.68664	0.678312	-2.35492	0.464446	-1.62187	0.699862	-1.92109	0.535865	-2.23875	0.541649	-3.80789	0.437689	-4.53164	0.312778	-3.45328	0.330103	-3.76695	0.0287671	-3.62922	0.11796
-1.71609	0.611541	-0.0954687	-0.0685807	-1.40492	0.622942	-3.84664	0.279424	3.31555	0.734386	-3.82227	0.373782	-2.88242	0.553879	-2.31008	0.427588	-2.63555	0.433613	-2.66344	0.332296
-1.21633	0.637299	4.93516	0.74751	-1.44656	0.570564	-4.4832	0.501312	-2.49117	0.652404	-2.8532	0.547069	-2.94547	0.339898	-6.71414	0.487171	-2.83875	0.654249	-4.54258	0.259678
-1.39984	0.622326	-5.25164	0.545418	-1.56359	0.617126	-3.22906	0.328778	4.74125	0.504434	-3.87148	0.771999	-2.8543	0.187765	-3.8743	0.414751	-3.97648	0.689332	-4.69398	0.617386
-1.58867	0.7143	-1.03586	0.591665	-1.24648	0.550868	-2.66	0.217288	2.06641	-0.0401128	-3.25891	0.531565	-3.27156	0.0106952	-2.14266	0.533315	-2.53391	0.493814	-3.84805	0.391149
-1.74867	0.719902	-3.77609	0.355391	-1.70648	0.715821	-7.28227	0.347464	3.69344	0.677583	-3.30281	0.436521	-1.97797	-0.0464868	-3.08234	0.6582	-3.4525	0.456298	-3.11258	0.672523
-1.3943	0.672195	3.02602	0.673174	-1.70523	0.66768	-3.18703	0.310985	-3.31852	0.5231	-3.01578	0.555001	-2.77898	0.403454	-6.09594	0.524194	-3.09789	0.516421	4.12266	0.00793471
-1.12703	0.724906	3.915	0.702039	-1.54117	0.646334	-4.4468	0.544724	-2.72039	0.138149	-2.88414	0.525721	-5.575	0.301632	-5.87742	0.675624	-4.13578	0.51218	-4.63289	0.730459
-1.66789	0.650377	-1.99211	0.506559	-1.58992	0.656447	-3.35141	0.348389	-2.42961	0.320737	-2.94023	0.54001	-3.13492	0.569291	-2.46273	0.550183	-2.57406	0.369104	-2.86352	0.6001
-2.55844	0.093046	-1.96078	0.459863	-1.4543	0.621398	-2.41734	0.389388	-4.71266	0.579324	-3.70336	0.163304	-4.15352	0.711867	-3.14602	0.398853	-2.34219	0.703479	-2.80594	0.429421
-2.40648	0.643988	-2.42984	0.446379	-1.59516	0.716756	-2.48164	0.335779	-2.62891	0.590712	-7.59812	0.376458	-2.24	0.486922	-3.85023	0.533108	-2.87383	0.425279	-3.35773	0.584516
-2.32523	0.412612	-3.36031	0.655873	-1.63	0.63818	-2.43844	0.440446	-2.97969	0.257271	-6.79023	0.34732	-2.51109	0.652246	-3.70742	0.250741	-2.41844	0.545286	-3.69539	0.457604
-4.10039	0.487316	-3.23977	0.310018	-1.39461	0.590692	-2.53687	0.291355	-1.8568	0.43452	8.57227	0.490725	-1.93711	0.555452	-3.14367	0.614371	-2.64805	0.797407	-3.04859	0.558766
-4.75391	0.477932	-6.78148	0.362772	-1.39281	0.731898	-3.04914	0.117897	-3.21758	0.420554	-3.68516	0.660076	-2.19531	0.556383	-3.29984	0.611745	-3.56773	0.506334	-2.05664	0.476337
2.67695	0.5479	-2.25227	0.209071	-1.52141	0.650075	-3.53352	0.448214	-2.12555	0.590399	-4.95891	0.220318	-2.23531	0.609468	-3.19578	0.556145	-2.66062	0.366853	-2.41961	0.76303
-6.09086	0.407088	-4.29656	0.551624	-1.46242	0.744988	-2.58445	0.562841	-0.398125	-0.0651589	-2.99547	0.358985	-3.17062	0.616651	-2.42211	0.0567313	-2.68562	0.41484	-2.31195	0.572301
-2.44555	0.552302	-2.86852	0.38981	-1.89109	0.616748	-3.90578	0.376818	-2.43281	0.623869	6.30586	0.327159	-2.92875	0.425115	-2.96789	0.528847	-2.88852	0.571408	-2.13281	0.60493
-2.69398	0.454854	-3.28008	0.394103	-1.83617	0.656004	-1.945	0.589332	-2.64844	0.610056	-4.04828	0.41862	-3.69578	0.573464	-2.56023	0.555561	-2.39805	0.733732	-3.23109	0.557693
-2.6518	0.502285	-2.62805	0.466654	-1.61289	0.654064	-3.74961	0.130371	-2.5768	0.604333	-0.0472656	-0.0686037	-2.53695	0.396258	-2.73367	0.549938	-2.12164	0.492228	-2.69117	0.267037
2.68055	0.704765	-4.8182	0.38603	-1.50883	0.596279	-3.18555	0.5774	-3.06609	0.655691	-8.10109	0.200179	-3.37766	0.545263	-4.26531	0.530685	-2.93805	0.494642	-2.87648	0.445581
-1.59883	-0.00586968	-2.92656	0.215264	-1.24703	0.633466	-2.33086	0.319366	-2.41344	0.434873	-3.55984	0.00834512	-2.96781	0.581938	-3.16945	0.470482	-5.03992	0.532092	-2.23617	0.520928
-2.19594	0.0348732	-2.70406	0.630769	-1.49742	0.718771	-2.4718	0.623568	0.938047	0.865522	-5.22648	0.618614	-3.36289	0.325005	-2.73453	0.385619	-2.13195	0.629574	-11.8678	0.755478
-10.05	0.327184	-1.2843	-0.0377857	-1.83242	0.690605	-3.44609	0.369533	0.568125	0.757865	-3.38328	0.552811	-3.11984	0.344026	-3.54094	0.450353	-2.92266	0.509953	-7.55578	0.0157812
-2.53414	0.490393	-1.95336	0.61066	-1.51172	0.635712	-3.72102	0.35379	0.961563	0.818913	-4.5182	0.314611	-2.86148	0.521816	-2.9775	0.43894	-3.68445	0.432005	-3.85164	0.0399565
-0.326953	-0.0561483	-2.78156	0.353447	-1.86672	0.703182	-3.29484	0.464393	0.953984	0.839822	-0.315937	-0.0602037	-2.1143	0.647139	-6.40437	0.171808	-2.64578	0.610204	-6.43078	0.407666
-1.97344	0.461943	-2.42766	0.348046	-1.67445	0.681898	-4.60891	0.363975	0.629297	0.787598	-2.34148	0.232125	-2.90344	0.634322	-2.72031	0.625986	-2.7057	0.381607	-9.3075	0.88745
-2.88609	0.352413	-2.74727	0.449489	-1.34867	0.652492	0.844609	0.821569	0.640391	0.765611	-2.35211	0.427374	-2.75109	0.657257	-3.36203	0.542375	-3.59727	0.178041	-9.28703	0.70827
-2.87305	0.604918	-3.37539	0.322244	4.35891	0.528813	0.912578	0.867935	0.905391	0.849974	-2.44305	0.509815	-3.54719	0.475881	-7.03586	0.67337	-10.6337	0.485126	-6.99	0.821884
-2.87531	0.450615	0.672422	0.773437	-2.18469	-0.0325135	0.912344	0.827658	0.935469	0.818307	-5.29078	0.334053	-5.89586	0.544476	-3.23969	0.732685	-3.9425	0.580471	-5.60969	0.672271
-2.45891	0.352861	0.590313	0.780864	-2.82062	0.348998	0.971563	0.831964	0.651484	0.792607	-2.24422	0.543014	-7.84578	0.943802	-4.00141	0.44418	-5.80836	0.957685	-3.65891	-0.0260305
-2.48844	0.474385	0.966172	0.842818	1.5782	0.681001	0.506016	0.667477	0.514297	0.695086	-2.30383	0.515172	1.05438	0.477796	-4.80461	0.511982	-9.72586	0.59724	-6.97742	0.86754
-3.70125	0.394808	0.880781	0.860834	3.26711	0.736841	0.925781	0.850844	0.943438	0.810605	-3.6918	0.737882	-4.42125	0.725385	-2.26586	0.0793052	-7.14344	0.947554	-0.176641	-0.0676384
-2.56516	0.330136	0.434609	0.683258	-1.76039	0.639688	0.8525	0.831861	0.656094	0.862927	-3.05039	0.528516	-9.28281	0.921978	7.05117	0.69039	-16.372	0.770492	0.855859	0.497474
-3.0793	0.388231	1.01625	0.813066	2.73609	0.705291	0.889844	0.852746	0.895156	0.885422	-2.64727	0.596706	-10.4863	0.651834	-4.40023	0.0989105	-3.88992	0.690753	-6.51586	0.667441
-2.00828	0.445771	0.8375	0.841354	2.86242	0.661588	0.970703	0.815785	1.04563	0.812216	-2.23414	0.499264	0.680391	0.525467	6.7725	0.163784	-7.37555	0.930953	-5.82305	0.946791
-3.26031	0.475065	0.861328	0.829274	-2.27336	0.547789	0.981797	0.845292	1.1407	0.830386	-2.74062	0.492221	-4.35766	0.943769	-3.03578	0.58426	-6.17906	0.801991	-9.3	0.842116
-2.88961	0.420224	0.93625	0.783872	-1.86336	0.64926	0.499297	0.733014	0.491172	0.694706	-2.08219	0.575787	0.669297	0.552095	-1.96336	0.440276	-13.5332	0.816907	-7.0893	0.870444
-3.44477	0.220265	0.613047	0.758857	-4.59617	0.238152	0.889375	0.812505	0.996484	0.86482	-2.82891	0.473401	-8.59312	0.933577	1.61391	-0.0532735	-9.54437	0.0588047	-5.98273	0.0740181
-3.86383	0.589606	0.895391	0.828836	1.99344	0.820649	1.01086	0.824866	0.687813	0.839177	-2.12758	0.347013	4.4768	0.168729	2.39203	-0.0445765	-7.13898	0.152979	0.681641	0.527617
-6.68836	0.460348	0.895625	0.84299	-1.88125	0.617198	0.865156	0.820783	0.643359	0.754823	-2.37008	0.408556	-5.99664	0.913247	-4.05844	0.259518	-8.19258	0.186989	-5.45703	0.94088
-2.43695	0.415138	0.634453	0.779621	4.71266	0.660228	0.936641	0.821245	0.895703	0.860013	-2.40664	0.539218	-5.30492	0.837433	-3.18187	0.706762	-13.5026	0.635501	-13.0099	0.883667
-2.42078	0.515601	0.962031	0.856334	-1.81367	0.612497	0.875391	0.862681	0.991172	0.840472	-2.45344	0.442787	-3.53039	0.747438	6.24141	0.227718	-7.94789	0.923391	-13.4409	0.721144
0.759063	0.790382	1.02227	0.831077	-4.3532	0.448309	0.505156	0.75813	0.944297	0.794604	-15.0788	0.248513	-6.24758	0.842287	-4.2332	0.263547	-1.78281	-0.0490885	-8.62937	0.879094
0.927344	0.850241	0.95125	0.818514	-1.93437	0.515954	0.932891	0.826297	0.807734	0.777816	-6.0175	0.602684	-8.76203	0.817315	-2.37914	0.519751	-5.61727	0.892076	-0.351875	-0.0672574
0.975469	0.852475	0.617969	0.784141	-4.79672	0.468935	0.840156	0.86569	0.644609	0.794507	-8.04117	0.707077	0.765938	0.326836	-2.52703	0.611038	-8.79227	0.840927	-7.76164	0.175138
0.896406	0.885161	0.702734	0.805382	-5.51945	0.571071	0.602891	0.800285	-1.74477	0.59726	-9.09312	0.858158	-5.18953	0.935693	-2.33219	0.59686	-7.22969	0.964922	-2.65867	0.654484
0.82375	0.819962	0.598203	0.782592	-2.73875	0.640016	0.942031	0.800219	-1.39578	0.667871	-9.16359	0.951709	-6.82297	0.0277915	-2.45359	0.454131	-13.3776	0.771937	-2.97633	0.589478
0.604844	0.784572	-1.69297	0.636449	-3.69289	0.500753	0.919609	0.814954	-1.3525	0.634531	0.705	0.534362	-2.33289	0.712467	-3.27039	0.821489	-7.47227	0.916301	-4.48734	0.530789
0.925781	0.844197	-1.49453	0.673726	-3.10469	0.370993	0.84875	0.854065	-1.46422	0.682034	-10.2505	0.851756	-2.92586	0.555565	-2.5107	0.62837	-15.4032	0.302258	-3.45031	0.613679
0.836719	0.843308	-1.68648	0.510493	-4.41977	0.579821	-2.31195	0.541573	-1.59445	0.6752	3.97844	0.190558	-5.51172	0.681231	-4.17211	0.425687	-3.28437	0.553553	-2.73344	0.521645
1.01102	0.870205	-1.83836	0.574446	-2.6925	0.55645	4.36359	0.472027	-1.35578	0.684341	-6.70156	0.913053	-2.88844	0.562693	-2.08414	0.469765	-3.12141	0.541904	-3.30117	0.531333
0.648359	0.740468	-2.24836	0.631036	-5.07727	0.30859	-2.22914	0.599195	-1.75937	0.52316	2.30875	-0.0541608	-3.79734	0.456608	-2.79602	0.491484	-3.06023	0.279242	-3.62391	0.562601
0.882813	0.864271	-1.74391	0.72003	-3.90812	0.145327	-1.73523	0.594083	-1.56445	0.60703	-10.6035	0.840849	-5.79844	0.587504	-2.78586	0.489057	-2.53578	0.715842	-3.04375	0.663127
0.849688	0.888425	-1.43984	0.720647	-5.07586	0.116097	-1.39656	0.687193	-1.64883	0.601951	0.740078	0.537206	-3.36172	0.69298	-2.30961	0.47914	-4.28727	0.725306	-3.49656	0.641213
0.982734	0.861838	-1.75086	0.656421	-3.72648	0.243037	-1.97469	0.688156	-2.79195	0.48188	-5.57609	-0.00344096	-4.49766	0.560018	-3.12367	0.546739	-2.80656	0.530132	-2.75602	0.589601
0.890938	0.859201	-1.46242	0.682734	-4.61453	0.391209	-1.64133	0.682495	-2.00672	0.520152	-7.34758	0.891064	-2.85422	0.546441	-5.0293	0.490397	-3.11414	0.631747	-2.82859	0.625584
0.886094	0.842082	-2.05719	0.724499	-8.38773	0.306996	-2.24141	0.689157	-1.4018	0.700457	0.667578	0.579828	-2.85195	0.534268	-1.91742	0.50106	-3.06125	0.626465	-4.47352	0.800965
0.386953	0.711762	-1.86359	0.554969	-2.30516	0.594668	-1.57609	0.701423	-1.43188	0.711333	-9.63867	0.703585	-4.34852	0.616232	-2.13594	0.547344	-2.80742	0.610761	-2.84359	0.569622
0.936875	0.843346	-1.30406	0.719547	-7.59523	0.711079	-1.27313	0.671898	-1.37312	0.679756	-3.50852	-0.0306468	-4.16273	0.551358	-2.17813	0.530575	-3.5243	0.501291	-3.4657	0.459295
0.9275	0.834845	-1.9043	0.602787	-2.53609	0.466012	-1.87437	0.620099	-1.57922	0.648463	-5.8182	0.177602	-3.32695	0.546909	-2.67187	0.444251	-3.25227	0.570532	-2.88633	0.516037
-1.94211	0.738978	-1.58219	0.659029	-2.5907	0.129803	-1.98625	0.614974	-2.50516	0.49185	-2.82164	0.585514	-2.38414	0.632154	-2.97164	0.627816	-3.19031	0.612843	-4.16117	0.648228
-1.54898	0.723222	0.928359	0.861587	-4.11258	0.477126	-2.1157	0.606817	-1.74211	0.656285	-3.39687	0.59877	-2.02914	0.529545	-3.67867	0.125298	-3.35891	0.713331	-7.22109	0.768343
-1.32734	0.65277	1.11195	0.880733	-2.07172	0.540733	-1.59383	0.546147	-1.57086	0.55682	-2.94148	0.441742	-2.33547	0.675942	-1.9368	0.534081	-2.50594	0.601009	-2.92391	0.628374
-1.7743	0.638178	0.917891	0.841069	-3.03891	0.606281	-1.31688	0.631222	-1.56547	0.639217	-3.51437	0.321435	-1.58977	0.527388	-3.59539	0.523314	-3.31203	0.397529	-3.21406	0.581211
-1.52023	0.697752	1.62422	0.827543	-2.735	0.299906	-1.51953	0.620638	-1.41758	0.688827	-3.98414	0.610216	-2.19352	0.414726	-2.33641	0.512578	-3.26109	0.413179	-2.85609	0.526418
-1.35109	0.686316	0.826172	0.873918	-2.04688	0.565026	-1.83594	0.616614	-1.63312	0.665327	-3.08289	0.676145	-2.65047	0.620694	-2.46352	0.525024	-3.55367	0.51764	-3.22016	0.522048
-1.34125	0.714355	1.54328	0.85824	-3.30109	0.0198108	1.01398	0.855617	-2.29117	0.554379	-3.10484	0.612077	-4.65008	0.433973	-4.21023	0.489126	-1.54352	0.493371	-4.35242	0.681588
-1.76625	0.671899	1.37461	0.871026	0.705781	-0.0652703	1.09109	0.851714	-1.70156	0.719066	-2.10484	0.626318	-2.87953	0.298844	-2.74781	0.394898	-2.23102	0.585267	-3.91961	0.548655
-2.43852	0.709412	0.944375	0.876	0.530938	0.731649	-0.245703	-0.0680432	-1.65234	0.54731	-2.69711	0.53424	-1.87656	0.624295	-1.71773	-0.0560873	-2.55977	0.523174	-2.5932	0.508575
-1.57711	0.601549	2.06609	0.805042	0.620313	0.796242	0.753906	0.905795	-1.70031	0.702736	-3.45016	0.698688	-1.91391	0.600064	-9.44336	0.353067	-2.40641	0.562403	-3.88477	0.681351
-1.40352	0.587611	1.7432	0.825947	0.585469	0.800997	-4.0125	0.14829	-1.95938	0.741086	-2.31961	0.702049	-4.52867	0.590642	-3.83422	0.761006	-2.86375	0.618108	-3.13781	0.588815
-1.5418	0.613301	1.60398	0.801748	0.42875	0.70421	-1.03141	0.612907	-1.70148	0.624234	-3.16258	0.604486	-4.06055	0.516787	-10.1093	0.634307	-2.77406	0.515303	-3.10727	0.533301
-2.05	0.357285	1.00898	0.883704	0.641172	0.799821	1.78656	0.822464	-2.02539	0.704475	-3.28508	0.513374	-2.41836	0.627	-8.70969	0.857901	-3.1018	0.373765	-5.20273	0.533412
-2.34437	0.602669	6.80352	0.648588	0.601875	0.777437	1.02117	0.846134	1.02937	0.853381	-3.60781	0.497545	-4.5432	0.591298	-6.11602	0.951691	-1.97258	0.533019	-2.42211	0.507323
-1.45242	0.681519	1.80945	0.805576	0.990391	0.857808	1.82953	0.831664	1.26984	0.871705	-2.87125	0.541134	-2.35586	0.27378	-9.77062	0.720895	-2.6907	0.688007	-2.75859	0.592491
-1.47687	0.667177	1.40891	0.879511	0.358047	0.696979	1.1107	0.907607	0.820781	0.905333	-6.7207	0.589945	-3.69141	0.298955	-4.55219	0.682793	-2.885	0.460298	-3.35633	0.516053
-1.55125	0.609925	1.24117	0.857893	0.659375	0.775796	0.672188	0.905878	1.57797	0.838752	-2.98383	0.651642	-2.70133	0.716378	-0.0825781	-0.0684166	-1.4843	0.473696	-4.80398	0.755228
-1.95922	0.656873	1.3875	0.875674	0.647656	0.806293	0.862422	0.909672	1.30844	0.850751	-3.77711	0.777332	-2.15609	0.373524	0.627656	0.59787	-2.49344	0.58599	-2.55617	0.406747
-1.93602	0.630242	1.24031	0.886106	0.404219	0.723034	1.09203	0.876746	1.63359	0.862314	-4.00977	0.585904	-3.73859	0.559332	-5.00039	0.969469	-3.58367	0.317467	-2.76094	0.628121
-1.47609	0.601823	1.39766	0.793145	0.961719	0.853142	1.68938	0.798829	0.989375	0.918717	-3.2268	0.522591	-2.26117	0.549172	-6.42609	0.926962	-2.34172	0.418997	-4.24031	0.343068
1.46188	0.848427	1.7282	0.755755	0.639375	0.794014	0.832031	0.900469	1.01102	0.856118	-6.41773	0.445857	-2.76961	0.519996	-4.27445	0.86112	-3.25969	0.637954	-4.32633	0.201024
1.3075	0.886095	1.02922	-0.0590623	0.474922	0.685352	1.22203	0.810243	0.713594	0.870531	-1.45195	0.619693	-7.80398	0.502004	-4.37023	0.660908	-3.85945	0.674738	-2.27047	0.594921
-2.40687	0.389175	1.25258	0.872387	0.459609	0.723609	-1.29094	-0.0455684	1.345	0.869576	-3.60312	0.545084	-3.74828	0.571316	-5.17492	0.873836	-3.85586	0.552878	-2.25852	0.560588
1.40312	0.882787	3.06523	0.0477672	0.6325	0.770886	1.4893	0.857039	1.86305	0.817161	-2.38328	0.642382	2.2832	0.893778	0.686016	0.560338	-3.71281	0.434361	-3.73352	0.573438
1.50875	0.87118	-1.49461	0.443593	-2.66812	0.602519	1.71008	0.756862	0.982578	0.871145	-2.78289	0.47361	-2.28125	0.43931	-2.5907	0.649089	-1.85859	0.756367	-2.44828	0.648998
1.86195	0.793017	-2.74523	0.647086	-1.74289	0.670737	-1.77469	0.601557	1.45867	0.877337	-2.88445	0.557291	-2.72641	0.648665	-2.59187	0.551517	-2.85859	0.603421	-3.17219	0.281189
1.13281	0.852588	-4.42844	0.508618	-1.66258	0.55414	-4.04812	0.382015	1.29055	0.911259	-4.0375	0.681367	-3.18953	0.452708	-3.63781	0.557246	-3.97578	0.758979	-5.0543	0.274236
0.487031	0.851908	-3.36703	0.647748	-2.84477	0.713496	-2.2882	0.395961	-2.20727	0.738892	-3.83695	0.347544	-2.64109	0.445744	-4.77203	0.60997	-2.94719	0.651634	-3.01172	0.703818
1.26922	0.87249	-2.37578	0.468823	-3.53516	0.581072	-3.13383	0.619279	1.49422	0.737343	-3.66641	0.253653	-2.38305	0.570983	-2.98836	0.541971	-2.73352	0.682163	-3.05195	0.182584
1.6968	0.81371	-1.83797	0.599951	-1.60398	0.639805	1.12844	-0.0578785	1.1893	0.76914	-4.24891	0.276956	-3.31055	0.607045	-2.92555	0.592273	-3.10695	0.528926	-2.21898	0.486147
-2.00695	0.609498	-1.92969	0.563975	-1.29633	0.632756	-2.99406	0.545042	0.769375	0.911917	-1.90492	0.602678	-3.51883	0.461844	-3.60062	0.67514	-2.50273	0.417689	1.98172	-0.0608557
2.11805	0.820549	-2.0343	0.587773	-1.90719	0.713766	-3.235	0.584183	1.4125	0.87488	-3.83836	0.418705	-2.31711	0.543724	-3.11062	0.507545	-2.02937	0.590223	-2.66734	0.599295
1.21469	0.842472	-2.66148	0.542873	-1.65555	0.627259	-4.19836	0.373273	-1.84992	0.808238	-3.99742	0.217082	-2.52187	0.772842	-4.71797	0.369972	-2.04484	0.481711	-3.57547	0.41408
2.96031	0.811736	-5.22617	0.473671	-1.28273	0.593869	-3.91734	0.377536	-2.03219	0.319081	-6.05523	0.442765	-2.27227	0.53114	-2.32516	0.624084	-2.44742	0.669244	-2.58266	0.473017
0.803203	0.870104	-2.06703	0.697792	-1.57734	0.673767	-2.53297	0.49117	-2.50461	0.348707	-2.53102	0.524004	-3.05891	0.585933	-2.84625	0.468193	-2.64437	0.387852	-3.19937	0.703063
1.00188	0.860018	-3.44937	0.437665	-1.73164	0.682918	6.51422	0.717125	-2.88219	0.455095	-3.22961	0.569237	-2.52625	0.532112	-3.29695	0.466687	-2.91125	0.487541	-2.45352	0.469363
0.430547	0.861421	4.63789	0.126726	-2.47164	0.711782	-1.21195	-0.0249855	-2.39461	0.604051	-3.41773	0.24755	-2.13602	0.548203	-4.38023	0.542221	-3.67078	0.594342	-3.07695	0.334694
1.66109	0.782798	-6.74383	0.312617	-1.2318	0.680217	-3.27102	0.506331	-2.42719	0.392104	-2.05805	0.583795	-2.51633	0.585364	-2.17594	0.605877	-2.52531	0.473384	-2.49086	0.0742423
1.37234	0.879115	-2.03352	0.705052	-1.79359	0.724242	-2.40617	0.542503	-2.95102	0.657137	-3.19109	0.198705	-2.34742	0.231503	-2.48062	0.564022	-2.16273	0.540238	-1.85438	0.00680717
1.5607	0.851053	-3.62266	0.420674	-1.57414	0.642638	-4.18398	0.126938	-2.3593	0.356417	-2.47633	0.540285	-2.47484	0.605334	-9.98789	0.677814	-2.26672	0.542808	-2.15563	0.499445
0.928828	0.88435	-7.12047	0.38927	-3.47305	0.763931	-3.23906	0.45683	-5.28375	0.447651	-4.23648	0.561037	-2.75055	0.652962	-1.95641	0.652821	-2.83578	0.67259	-2.65125	0.554722
-2.62641	0.415928	-2.26	0.205378	-1.925	0.66517	-2.67883	0.331196	-1.68828	-0.0391449	-3.85055	0.514166	-3.24344	0.614841	-2.56875	0.548433	-3.60508	0.707504	-3.53172	0.392623
-2.68687	0.582933	-5.15352	0.469238	-1.63219	0.581209	-2.8107	0.485763	-2.25086	0.466813	-3.17695	0.621778	-2.3925	0.620779	-3.11773	0.683584	-2.20891	0.447739	-2.28172	0.412529
-2.97156	0.572975	-3.92461	0.283199	-1.62312	0.62539	-3.66945	0.563276	-2.9825	0.274899	-2.70344	0.413422	-3.81562	0.548472	-2.79898	0.557354	-2.64727	0.643581	-4.25445	0.639168
-3.2107	0.42385	-2.51859	0.236366	-1.71945	0.609162	-4.61125	0.310173	-3.10859	0.0639024	-2.60125	0.5503	-2.30383	0.593971	-3.25359	0.65729	-2.31844	0.399203	-2.63148	0.534973
-2.91609	0.396567	-1.62836	0.636358	0.941797	0.851896	6.51891	0.31886	-3.70078	0.55553	-3.32086	0.625765	-2.48781	0.403347	-3.61922	0.707411	-3.48656	0.460934	-2.07672	0.435098
-4.27117	0.219121	-3.48383	0.710299	0.922344	0.840061	-3.61617	0.55509	-0.574531	-0.0655373	-2.72648	0.552849	-4.15672	0.634852	-2.42797	0.512737	-3.16562	0.619443	-2.36227	0.538563
10.7541	0.750099	-3.63711	0.178157	1.32812	0.848301	-2.74828	0.718613	-1.89352	0.552543	-2.92258	0.577695	-2.52328	0.496149	-4.2025	0.607298	-2.5482	0.525601	-4.01664	0.568369
-2.22914	0.406896	0.936406	0.734875	1.09859	0.872458	0.874922	0.691643	-2.52633	0.297465	-3.28883	0.585333	-0.832109	-0.0557248	-2.00922	0.502375	2.06922	-0.0278666	-2.78273	0.689074
-2.61578	0.607427	0.941563	0.768669	1.07344	0.874214	0.818906	0.827327	-2.70211	0.417191	-3.4618	0.637296	5.08359	0.282244	-2.85109	0.685645	-0.790078	-0.0609953	-3.33641	0.449907
-3.41992	0.573956	0.657891	0.730421	1.34156	0.822402	0.528906	0.640165	-5.22906	0.497713	-3.44352	0.679235	-6.56531	0.443811	-4.65687	0.501948	-2.28664	-0.0191914	-3.48055	0.600142
-1.75422	0.0121516	0.852578	0.811146	1.65945	0.852361	0.641797	0.72764	-1.66789	0.00918528	-3.10914	0.469765	-0.926094	-0.056477	-1.64266	0.611361	-9.94461	0.481504	-2.50359	0.711962
-3.94602	0.598966	0.851875	0.778095	1.43406	0.873579	0.902344	0.745342	-4.76016	0.558594	-2.94781	0.719009	-1.9668	-0.0222145	-2.70977	0.657432	-7.67008	0.498511	-2.58961	0.539483
-2.35867	0.709651	0.783438	0.798168	4.99875	0.802394	0.924766	0.749573	-4.55266	0.414064	-3.05539	0.456134	-1.58102	-0.0445501	-2.66039	0.617288	-0.0460937	-0.068681	-2.38555	0.438693
0.694531	0.761331	1.00016	0.734434	0.976484	0.863152	0.855078	0.731695	-4.11039	0.356996	-7.46172	0.590158	-2.25391	0.0110578	-2.25891	0.477788	-7.10766	0.462243	-2.75523	0.758646
0.630859	0.746989	0.759063	0.785759	1.86453	0.771517	0.870156	0.789576	0.759375	0.730531	-1.55102	-0.0438087	0.446563	-0.0602518	-3.56414	0.589515	-5.53	0.238479	-0.693906	-0.0570566
0.839219	0.734086	0.860625	0.780184	1.67242	0.840031	0.814688	0.782574	0.848125	0.75866	0.177266	-0.0684265	-3.82594	0.002899	-2.69414	0.630413	3.31898	0.231324	-8.77039	0.791296
0.741406	0.730759	0.832031	0.782191	-1.25031	0.592886	0.818516	0.800088	0.577109	0.707238	-7.23352	0.413414	0.802578	-0.0557788	-2.69031	0.703322	-0.18125	-0.0681146	1.01898	-0.0371647
0.804453	0.786806	-2.10469	0.715705	-1.54836	0.655088	0.530625	0.711679	0.613281	0.701237	0.479609	-0.0645899	-4.63125	0.580926	-1.93656	0.570121	-3.23367	0.0324166	1.15688	-0.0579495
0.684375	0.771044	-2.66828	0.725475	1.48445	0.8747	0.789922	0.743225	0.976172	0.735529	0.468438	-0.0651835	-5.21047	0.345799	-1.68453	0.644567	-7.98445	0.270882	-9.55367	0.338839
0.918828	0.736751	-2.76102	0.686765	1.03766	0.848822	0.614922	0.737447	0.908438	0.774726	1.14234	-0.0453595	-4.91867	0.868395	-3.34398	0.577427	-2.38727	-0.000631733	-3.44391	0.0920312
0.894531	0.794274	-1.64867	0.639654	0.837891	0.875881	0.564453	0.689529	0.801875	0.769688	-3.51672	0.0941063	-3.64328	0.549668	-2.45297	0.682443	-4.01289	0.12763	-2.20828	-0.0154959
0.943281	0.755231	-1.85164	0.674908	-1.93281	0.587908	0.840469	0.781015	0.915234	0.770346	-7.35398	0.812114	-5.63336	0.545948	-2.02672	0.451921	1.49773	-0.0394767	-5.2068	0.19366
0.611875	0.758184	-1.56688	0.703796	-2.62086	0.395777	0.852266	0.762196	0.815859	0.745675	2.07625	0.0638755	-4.24609	0.698527	-2.49187	0.468664	-1.07344	-0.0583744	1.83938	-0.0108696
0.644219	0.687351	-1.89172	0.673951	-2.67437	0.608093	0.800156	0.793146	0.467656	0.616909	0.260859	-0.0659957	-9.68758	0.512458	-2.705	0.428744	-3.85625	0.156809	1.71844	-0.0208382
0.875703	0.765067	-2.51375	0.652718	-2.0368	0.637383	0.913906	0.7097	0.779375	0.782308	-0.0951562	-0.068589	-5.28562	0.648881	-2.65781	0.672435	-1.09961	-0.0518147	-0.947812	-0.0582239
0.749063	0.745687	-2.20297	0.561871	-2.42227	0.345558	0.635078	0.710612	0.880156	0.752597	0.825703	-0.0563419	-4.72031	0.689116	-3.43383	0.549028	-3.35687	0.0604836	-0.642812	-0.0641771
0.763906	0.759775	-2.29234	0.782755	7.75078	0.367919	0.920234	0.726325	0.635391	0.740503	-7.79031	0.504892	-3.85031	0.570057	-1.91484	0.611062	-4.61125	0.0971898	-7.28	0.586063
-1.70516	0.728647	-1.98047	0.759911	-1.72625	0.665282	-1.84625	0.720647	0.864688	0.785969	-11.5743	0.499752	-3.99383	0.675321	-3.44477	0.554315	-10.1019	0.200527	-8.57875	0.593529
-2.61156	0.677498	-1.91867	0.649881	-1.95945	0.369577	-4.20516	0.644834	0.890625	0.73421	-5.51359	0.528141	-4.95844	0.535754	-2.9525	0.612054	-4.91852	0.33989	-5.24094	0.210265
-1.48609	0.643605	-1.5307	0.68671	0.447969	-0.0661707	-1.87813	0.6102	0.976406	0.796513	-4.64078	0.564962	-3.62039	0.513403	-3.21672	0.761944	-3.8275	0.306741	0.452969	-0.0649974
-1.77031	0.708605	-1.92961	0.683461	-2.88414	0.66985	-1.93703	0.761302	0.898594	0.795915	-4.61453	0.680262	-5.48508	0.375249	-3.50109	0.537688	-2.97531	0.551602	-5.14148	0.14402
-2.19953	0.754432	-2.76352	0.616752	-2.94773	0.338304	-2.79562	0.581462	0.813125	0.728303	-4.00008	0.311524	-4.46102	0.590852	-2.23031	0.640201	-5.12289	0.622715	-9.72078	0.805365
-1.6475	0.599683	-1.67859	0.733814	-2.36953	0.469553	-1.76508	0.611847	0.738359	0.715079	-4.76187	0.7335	-6.18016	0.47445	-2.97922	0.522584	-3.54891	0.490451	-5.20664	0.279672
-1.94211	0.705525	-1.35062	0.660227	-3.77117	0.609502	-1.93594	0.734849	0.82875	0.7936	-2.82367	0.0183779	10.8168	0.457268	-3.37633	0.32662	-5.79906	0.447055	-3.04797	0.0177973
-1.61039	0.721451	-2.09742	0.666966	-4.4532	0.371927	-2.22023	0.713905	0.59375	0.731888	-5.55109	0.602195	-3.41852	0.620102	-3.62602	0.55688	-4.75492	0.73137	-4.5825	0.177717
-1.46914	0.714064	-1.9782	0.707992	-1.02375	-0.0549867	-1.41758	0.624042	0.953125	0.783906	-3.32625	0.270767	-5.49117	0.484603	-2.48898	0.585396	-4.72336	0.689791	-0.861953	-0.0629011
-1.34461	0.597873	-2.85984	0.77117	-1.95297	0.645523	-3.56953	0.729245	0.628047	0.703899	-2.41586	0.674363	-5.33187	0.791306	-1.90898	0.448734	-6.88914	0.816868	2.24109	0.033035
-2.57695	0.724164	2.39188	0.722425	-2.03453	-0.0290036	-1.8625	0.621282	0.822578	0.747886	-3.35344	0.565445	-2.30109	0.0186306	-3.0518	0.372355	-6.36219	0.6509	-6.42891	0.38246
-1.86648	0.585162	1.01	0.881317	-3.57891	0.145338	-1.75406	0.782382	0.655703	0.73969	-9.63109	0.549941	-4.64687	0.489107	-2.32758	0.542607	-3.57914	0.620865	0.863203	-0.0610589
-1.37437	0.621443	0.953906	0.866269	0.617031	0.739843	-2.57797	0.776379	0.830703	0.765583	-3.92555	0.507535	-3.77477	0.59032	-4.4125	0.144556	-5.56773	0.709761	-5.8357	0.392914
-1.955	0.735875	0.964219	0.798268	0.698906	0.723516	-1.93242	0.743071	-2.54398	0.624681	-4.44375	0.36047	-3.28172	0.60352	-6.58695	0.615561	-4.07906	0.69583	-7.38805	0.0932333
-2.38586	0.63596	-1.73531	0.390303	0.621563	0.682875	-1.90969	0.736066	-1.81969	0.627982	-7.48141	0.79079	-4.34016	0.567442	3.8725	0.0878741	-3.67648	0.758424	-3.34891	0.559562
-1.84453	0.659072	1.90836	0.755525	0.667813	0.745527	-2.93773	0.71982	-1.49664	0.517048	-5.82422	0.461751	-2.69766	0.522517	-4.53586	0.133124	-3.65227	0.645696	-2.39977	0.498835
-1.61258	0.674522	1.55063	0.798578	1.02281	0.727293	-1.48859	0.737552	-4.04234	0.829228	-3.85477	0.254546	-2.37312	0.653315	4.8375	0.103362	-3.68719	0.779522	-3.28352	0.296269
2.77313	-0.0247153	0.937891	0.879671	0.662188	0.747366	-1.90477	0.611478	-1.67609	0.718003	-5.13695	0.618388	-3.69531	0.0427164	-6.42383	0.93573	-4.05305	0.658302	-4.84891	0.641705
-1.78773	0.597099	1.64039	0.805843	0.622656	0.718797	-2.04719	0.609242	-4.74	0.420738	-5.36008	0.682486	-3.01289	0.562162	2.06461	0.0524644	-3.97031	0.464184	-5.60477	0.4665
-2.69609	0.718956	1.09031	0.816403	0.984219	0.780988	-2.13437	0.719793	-2.0618	0.625275	-3.31094	0.581483	-3.79984	0.807728	-6.21641	0.794448	-5.68336	0.379659	-3.9768	0.53369
-1.55508	0.695369	1.03352	0.870016	0.777813	0.760687	-2.09258	0.708135	-2.02078	0.676504	-5.79898	0.449476	-3.78797	0.745324	-4.89039	0.914675	-4.5132	0.455273	-3.53477	0.477369
-2.97633	0.804775	1.18102	0.849919	0.756328	0.740569	-1.72492	0.678698	-2.65062	0.719067	-7.24141	0.285118	-6.07594	0.16925	-0.354297	-0.0680412	-6.10734	0.0927502	-4.24102	0.799379
-1.96828	0.688942	1.20852	0.86284	0.832109	0.758322	1.30187	0.824357	-2.1168	0.743187	-3.06844	0.648905	-3.85305	0.593523	-4.21844	0.154176	-3.47992	0.469155	-3.65297	0.701596
-1.71422	0.634812	1.3132	0.79968	0.865391	0.801054	1.78813	0.818827	-2.4182	0.73522	-3.44797	0.584874	-2.84766	0.316724	0.561328	-0.0636959	-3.49828	0.629422	-4.38352	0.38558
-1.70609	0.678359	1.22602	0.806487	0.625391	0.766678	1.29891	0.762238	-2.11242	0.731776	-4.51273	0.594005	-1.00586	0.475174	1.58031	-0.0293717	-3.98859	0.575914	-6.65258	0.812037
-1.86109	0.731933	0.920703	0.872623	0.946484	0.752858	1.42125	0.823906	-1.62281	0.644364	12.4591	0.548265	-3.33703	0.792141	-3.57055	0.0556969	-2.44406	0.924941	-5.65266	0.684142
1.61625	0.841969	-1.69813	0.619162	0.637422	0.739919	2.15266	0.798983	-2.16898	0.673433	-2.88609	0.242061	-1.89914	0.694993	-5.44992	0.927573	-2.89398	0.912493	-5.38625	0.704374
-4.9282	0.673166	-1.48937	0.691072	0.925859	0.781536	2.68922	0.699441	-2.13867	0.68479	-2.62562	0.930714	-1.61	0.69322	-3.33953	0.0747924	-1.28812	0.482901	-3.63078	0.0929822
1.62695	0.810163	-2.03219	0.500978	0.969141	0.704129	2.29023	0.735006	-1.88602	0.629693	-5.34914	0.461761	-2.66633	0.710895	0.640156	-0.061522	-3.51703	0.249557	-4.49516	0.641951
2.55477	0.703558	-1.54945	0.470068	0.660938	0.739384	1.60109	0.813808	-2.00188	0.725405	-5.75852	0.4699	-2.37859	0.540827	0.0153906	-0.0687051	-3.66547	0.579629	-4.75922	0.433092
2.61727	0.826259	-1.32594	0.639696	0.6375	0.766919	1.02328	0.902621	1.34109	0.816743	3.59648	0.725149	-2.28016	0.596618	-7.59219	0.378023	-2.95102	0.433449	-3.57883	-0.00646826
1.11609	0.863608	-1.58453	0.70373	0.944922	0.759825	-2.31531	0.73221	1.17367	0.814397	-3.4275	0.415277	-2.01484	0.491458	0.423281	-0.0677699	-2.565	0.366576	-2.56641	0.413918
1.75789	0.841044	-2.10906	0.62377	0.694141	0.750015	1.47219	0.793158	1.00687	0.870068	-2.11969	0.852996	-2.02086	0.63341	3.18008	0.0177624	3.64367	0.44363	-4.12977	0.511345
1.77141	0.627018	-1.70508	0.615686	0.617188	0.739893	1.40719	0.805239	1.16273	0.852452	-1.75188	0.499904	-2.24844	0.577924	-0.413437	-0.0664722	-2.41023	0.609402	-1.05859	0.359809
2.95164	0.750684	-1.39648	0.609207	0.6475	0.680264	1.10398	0.875904	1.99055	0.490672	-3.16734	0.857098	-2.13008	0.641122	2.65789	0.00194269	-3.27836	0.555203	-1.15867	0.0255419
-2.43695	0.665486	-1.31062	0.610811	0.799219	0.745239	1.44336	0.782465	-1.79508	0.284978	-3.35094	0.543009	-1.97484	0.567457	2.67156	0.0072742	1.17992	-0.0598959	-3.87328	0.355301
1.25406	0.826765	-1.85297	0.650822	0.785	0.774843	-0.705469	-0.0210722	-3.74922	0.570686	-3.87578	0.416903	-2.23656	0.639867	3.08234	0.098869	-2.66094	0.835338	-4.24039	0.175257
2.34461	0.675066	-1.53625	0.687451	0.654609	0.717008	0.986953	0.861611	1.31602	0.879916	-5.49594	0.501207	-2.24711	0.589897	0.480703	-0.0634354	-2.60773	0.49735	-3.58234	0.415093
1.47063	0.837219	-1.52313	0.614849	0.579297	0.736858	1.97594	0.609702	2.11008	0.756771	-2.55555	0.47347	-1.95914	0.614162	-11.1981	0.631023	-2.09805	-0.00781864	-2.25828	-0.0422007
1.49359	0.768954	-1.50281	0.625017	0.793984	0.742121	1.15227	0.879471	1.75477	0.77147	-5.32391	0.26865	-1.62492	0.596531	-6.59664	0.417999	-4.79211	0.29365	-4.25789	0.168035
0.983516	0.828633	-1.73633	0.667051	0.903438	0.760313	2.17969	0.643355	1.61875	0.726402	-3.97328	0.111558	-2.29523	0.55611	-3.04703	0.0367629	-3.64719	0.481645	-2.58109	0.892425
1.50102	0.702319	-2.19633	0.503452	0.837578	0.740911	1.00234	0.841571	1.25539	0.847219	-4.39305	0.22205	-1.75687	0.584885	2.11758	0.219697	-6.56711	0.609149	-3.92312	0.414723
1.41625	0.848392	0.758438	0.750995	-2.00227	0.654105	2.05828	0.775403	1.25523	0.741001	-3.55414	0.243761	-4.35008	0.530206	-4.53836	0.395744	-3.30961	0.426907	-3.02086	0.444342
1.53969	0.606239	0.631484	0.733146	-1.65906	0.73711	1.85156	0.719805	1.57516	0.831001	-3.44914	0.041515	-4.48461	0.742291	-4.51812	0.479488	-3.38453	0.533077	-1.31602	0.346711
0.189375	-0.0681297	1.12047	0.837523	-1.4168	0.684547	1.11406	0.830067	-2.15711	0.776871	-4.18211	0.266041	-10.8548	0.940416	-3.40156	0.505514	-2.62508	0.785413	-1.82695	0.00203831
1.93992	0.760617	0.681797	0.677882	-2.08664	0.755323	-1.9807	0.684725	1.51867	0.824017	-5.19922	0.302374	-9.31531	0.86988	-4.3868	0.432591	-1.97078	0.619811	-1.26969	0.433966
1.91602	0.64636	0.678516	0.725074	-1.56305	0.595329	-1.37312	0.4284	3.51695	0.449544	-3.71102	0.216752	-4.36273	0.556815	-4.73617	0.471298	-2.68281	0.652227	-1.81023	-0.0420779
1.90641	0.799992	0.609297	0.725027	-2.16641	0.618624	-1.21227	0.569613	1.19305	0.836164	-3.41273	0.674004	-4.00484	0.771352	-4.01312	0.678057	-1.91055	0.681919	-3.68508	0.0757597
0.940469	0.873938	0.708516	0.765122	-2.41328	0.714276	-1.56062	0.649226	2.16547	0.662175	-3.80891	0.379292	-4.19094	0.662973	-4.51187	0.710581	-3.41578	0.512232	-6.31023	0.270383
-1.20719	0.625528	0.644297	0.782837	-1.88969	0.758459	-1.7925	0.565131	2.74328	0.764109	-2.01336	0.646361	-4.34961	0.69993	-2.52562	0.553811	-1.85102	0.702323	2.75344	0.573912
-1.3993	0.618502	0.787266	0.823448	-3.36008	0.677812	-1.54688	0.560497	1.76297	0.836764	-1.69375	0.59465	-6.93047	0.919743	-3.68734	0.509553	-2.23844	0.685234	-4.0475	0.218085
-1.57172	0.589341	0.9725	0.832128	-1.76031	0.735184	-1.54281	0.586484	-1.73148	0.584115	-2.45523	0.475323	-11.902	0.854423	-5.55508	0.658195	-1.97781	0.537015	-1.98289	0.495507
-1.54563	0.687412	1.19008	0.775932	-1.53117	0.73852	-1.27383	0.651891	-1.8918	0.457694	-2.95008	0.508917	-3.11789	0.17077	-3.46961	0.467407	-1.95391	0.681402	-1.84062	0.56006
-1.41203	0.675632	1.11594	0.771001	-2.05148	0.621156	-1.62633	0.582703	-1.44437	0.686732	-1.95289	0.716048	-2.52687	0.11561	-4.68797	0.746624	-2.51875	0.688784	-3.38391	0.602153
-1.82328	0.640201	3.98719	0.370033	-1.09523	0.669091	-1.63039	0.623688	-1.20883	0.56321	-3.21242	0.630987	-3.62711	0.661157	-4.17594	0.534024	-2.15711	0.541781	-2.03977	0.416944
-1.52914	0.587216	0.697578	0.71059	-1.99281	0.609007	-1.94445	0.639114	-1.34344	0.741392	-2.57141	0.609407	-13.751	0.680427	-5.98898	0.728198	-1.72961	0.485248	-1.85883	0.440706
-1.65617	0.598967	0.904688	0.765159	-2.25469	0.726876	-1.79758	0.610487	-2.27461	0.530358	-2.11094	0.558595	-11.284	0.910075	-4.2557	0.570119	-1.78523	0.612687	-1.83617	0.745579
-1.97914	0.606405	0.993203	0.769968	5.22266	0.565498	-1.40484	0.574889	-1.5732	0.693483	-1.8775	0.633247	-4.95984	0.949277	-2.8257	0.010855	-1.96891	0.532153	-2.63984	0.702186
-2.16797	0.531171	-1.29313	0.611891	1.2832	0.87602	-2.04875	0.437517	-1.25141	0.59979	-1.9032	0.518899	-1.785	0.568178	-3.57484	0.494188	-2.93914	0.546324	-2.20984	0.635582
-1.31227	0.642061	-1.6307	0.616507	4.86859	0.634635	-1.60461	0.694694	-1.47164	0.62374	-2.08406	0.629007	-1.25172	0.568646	-2.35836	-0.00769004	-2.21969	0.613876	-2.01609	0.725115
-1.15594	0.639769	-1.23344	0.550343	1.49352	0.88404	-1.74305	0.743549	-1.94391	0.664326	-2.25328	0.650849	-1.56273	0.622729	-1.33531	0.546212	-1.55031	0.593619	-2.11883	0.674969
-1.89945	0.65444	-1.30992	0.584294	0.905078	0.890876	-1.67914	0.538229	-1.4868	0.559276	-1.87625	0.690749	-1.35922	0.562158	-2.6818	0.867721	-2.32305	0.693292	-2.72492	0.637091
-1.90727	0.731296	3.78094	0.697025	-0.512344	-0.027848	-1.70906	0.734872	-1.2593	0.57465	-2.93484	0.3631	-1.60047	0.583103	-4.41328	0.226645	-1.60055	0.613738	-2.82805	0.508608
-1.65242	0.518456	-1.07523	0.603337	1.8075	0.765951	-1.51492	0.649738	-1.38898	0.635295	-1.79094	0.640196	-2.47555	0.582107	-4.06109	0.12191	-2.52687	0.456735	-2.48	0.490168
-1.19945	0.633841	-2.11297	0.337014	1.48188	0.777332	-1.6407	0.654213	-1.31563	0.621575	-3.09812	0.677573	-1.50039	0.524718	-3.56297	0.509638	-1.93594	0.599417	-1.86078	0.612854
0.692031	0.769987	-3.39867	0.561211	1.53852	0.85997	-1.93133	0.601381	-1.52781	0.654192	-5.34977	0.905253	-1.40305	0.663918	-3.57742	0.496066	-2.00961	0.716623	-1.60375	0.592111
0.910547	0.795161	-1.70602	0.5028	1.47414	0.890638	-2.17539	0.560203	-1.11008	0.573603	-11.1071	0.895057	-1.73711	0.485961	6.84742	0.358337	-1.61281	0.561687	-2.06078	0.508982
1.03695	0.865229	-1.80883	0.346495	1.24078	0.858261	-1.49891	0.601127	-1.48195	0.684416	-0.731953	-0.0515631	-1.83852	0.603628	-4.02023	0.266279	-2.84187	0.666541	-2.18969	0.67082
0.891406	0.838099	2.65438	0.707022	1.40906	0.865496	-1.35883	0.633066	-1.53547	0.644211	8.90297	-0.0206663	-1.38578	0.603923	-4.01719	0.352059	-1.77023	0.510955	-1.85023	0.584893
1.09211	0.736889	-1.85672	0.271681	1.41828	0.812434	-1.21484	0.601574	-1.69398	0.626905	-6.92961	-0.0266377	-1.60789	0.451228	-1.11672	0.450704	-2.00406	0.595417	-2.83547	0.638266
0.601797	0.777664	-1.09477	0.594168	2.05406	0.867456	-1.4682	0.727045	-1.62383	0.670416	-2.00477	0.0416421	-1.13688	0.581048	-3.95461	0.436643	-2.29148	0.695149	-2.58055	0.5212
0.960938	0.776779	-1.33344	0.594628	1.41516	0.797811	1.15562	0.770934	-1.76078	0.626348	-8.11258	0.862931	-1.52758	0.548783	-3.64516	0.21186	-10.7261	0.934945	-2.0993	0.644558
0.78125	0.759384	-1.21687	0.468523	2.5193	0.589434	0.634531	0.763401	-1.70914	0.54962	-9.99711	0.618211	-1.41969	0.601261	-4.18477	0.357678	-4.45781	0.669343	-3.04758	0.686394
0.725156	0.765411	-1.45367	0.534383	1.39539	0.872081	0.935625	0.789819	0.750547	0.73574	-3.76227	0.425841	-1.75648	0.535642	-4.95078	0.470379	2.24898	-0.031162	-6.4393	0.651302
0.663203	0.771109	-1.63148	0.307353	-1.3332	0.632125	0.893984	0.766826	1.04812	0.744254	-5.81781	0.959265	-1.52156	0.631193	-2.35188	0.492354	-3.43391	0.731325	-2.54437	0.053297
0.675156	0.748154	-1.49617	0.510967	-1.88328	0.644548	0.953203	0.819572	0.701484	0.752644	-4.30734	0.753378	-1.82555	0.614665	-2.06484	0.573201	-3.74086	0.459639	-2.77227	0.100903
0.685625	0.720331	-1.395	0.613432	-1.53313	0.654187	0.972813	0.764895	0.740078	0.77313	-3.4418	0.429103	-1.39156	0.540349	-1.51687	0.679508	-3.71695	0.335187	-8.40102	0.928505
0.680391	0.728876	-2.98273	0.584326	-1.65531	0.68645	1.84758	0.711061	0.731563	0.713854	-5.20953	0.669595	-1.2557	0.489135	-2.64977	0.672182	-4.35484	0.731132	-9.23672	0.931896
0.713906	0.735917	-1.26406	0.55429	-1.54352	0.652187	0.602031	0.754689	0.674063	0.755224	-3.55953	0.753967	-1.45594	0.507333	-2.5668	0.588518	-5.19781	0.981201	-8.59687	0.940029
0.697422	0.790975	0.644531	-0.0277661	-1.96117	0.659706	0.689375	0.722968	0.647188	0.761102	-10.224	0.894168	-0.856562	0.0599255	-2.16734	0.672509	-7.3068	0.934361	-9.94305	0.236903
0.708828	0.758664	0.336875	-0.0473293	-1.47805	0.747932	0.778828	0.731781	0.93875	0.799407	-3.98805	0.321206	2.32922	0.378857	-2.71969	0.665781	-6.40906	0.846313	-6.88805	0.937067
0.745547	0.77045	0.0614844	-0.0679327	-2.65625	0.667587	0.685547	0.728448	0.690156	0.75422	-14.9551	0.866387	-0.149922	-0.066211	-1.72984	0.592067	-4.31375	0.760242	16.8805	0.442996
0.609922	0.752431	0.220938	0.989153	-1.28398	0.555783	0.697656	0.725914	0.973359	0.822992	-6.92922	0.806589	2.14664	0.59961	-2.25813	0.776478	-7.42945	0.932163	-4.13203	0.532941
0.731094	0.725627	-0.176172	-0.064369	-1.52539	0.63269	0.609297	0.79677	0.813359	0.740762	-9.5193	0.925821	-1.02313	0.123659	-2.6657	0.651333	-19.2695	0.936912	-0.229141	-0.0673308
0.728516	0.731524	-0.615781	0.0997144	-1.51367	0.539788	1.06602	0.802533	1.06547	0.768127	-3.8607	0.760923	-1.3282	0.0673062	-2.80219	0.491917	-9.95664	0.706003	-4.35016	0.547341
0.705313	0.782107	-1.24336	0.326845	-1.39703	0.705637	0.803359	0.767353	0.718984	0.823827	-13.6036	0.813967	-0.707031	0.00876548	-2.60672	0.60249	-7.74172	0.89862	-4.07594	0.659514
-1.22195	0.58339	0.344609	0.941369	-1.67336	0.501648	1.06383	0.768194	1.31602	0.589669	-1.54086	0.574657	2.20797	0.702489	-2.31492	0.534806	-6.00594	0.177827	-1.58062	0.00855402
0.871016	-0.0559611	-0.872109	0.57415	-1.46945	0.623713	0.900078	0.817548	1.30227	0.750635	-1.82578	0.634414	-0.756719	0.00657396	-1.97836	0.71416	-13.4702	0.737631	-2.92547	0.768683
-1.13469	0.61057	-1.10859	0.311884	-2.52727	0.544426	0.808359	0.784888	0.711719	0.785258	-2.15328	0.554107	2.18766	0.496897	-2.66375	0.576555	-3.12602	0.154181	-4.30008	0.834604
0.418438	-0.0639113	-0.368203	-0.0527783	-1.86805	0.528161	1.20188	0.733015	0.695625	0.783621	-1.87867	0.607483	-0.706562	0.0105817	-3.10781	0.611028	-7.25797	0.263296	-8.28406	0.92881
-2.3925	0.436933	0.216016	0.992649	-1.51922	0.568709	0.668828	0.773136	1.0493	0.794034	-1.25203	0.59948	2.37625	0.653831	-2.52461	0.568165	-12.0718	0.857683	-10.1428	0.778172
1.16258	-0.0147474	0.748359	-0.0130754	-2.03016	0.593828	0.663438	0.768926	0.744844	0.750705	-1.87234	0.650823	0.492422	-0.0437508	-1.97328	0.675138	-6.95227	0.964084	-3.98445	0.771676
-1.02641	0.482672	0.199687	0.995282	-1.79781	0.577583	0.876797	0.810934	0.805703	0.774318	-1.68867	0.606369	-0.884531	0.0699813	-2.46906	0.646007	-10.8459	0.704858	-5.01625	0.773187
-1.1743	0.556586	-0.110703	-0.0658528	-1.79812	0.48431	1.20312	0.772494	0.703906	0.75611	-1.7018	0.589573	-1.16414	0.210366	-2.44844	0.73275	-9.69305	0.884122	-8.11281	0.861832
-4.33937	0.427671	-0.632266	-0.0289592	0.701016	0.740173	-1.25281	0.603676	0.733438	0.749395	-1.41828	0.554908	0.0400781	-0.0685188	-9.50445	0.893213	-1.68023	0.55658	-10.022	0.358012
1.00727	0.0365775	0.212031	0.992487	0.831406	0.825233	-1.04445	0.574591	1.49359	0.768903	-2.17922	0.485483	1.17984	0.0500921	-7.0593	0.619732	-1.54211	0.552138	-5.28445	0.791449
1.81844	0.372581	-1.40156	0.430618	0.664141	0.750596	1.66953	0.437005	-1.10711	0.512599	-2.03523	0.689426	-0.394609	-0.0570638	-12.0777	0.875757	-1.32406	0.603227	-1.46609	0.562163
-1.37961	0.545711	0.191094	0.977616	0.999453	0.762345	-1.29523	0.487202	-2.30469	0.237213	-2.17781	0.446789	-0.938047	0.191377	-8.57961	0.572171	-1.895	0.450019	-2.0075	0.46132
-1.96367	0.202058	0.799609	0.679708	1.01781	0.817102	-2.77555	0.436477	-1.18109	0.553756	-1.30727	0.519044	2.32523	0.786078	-12.4651	0.866179	-1.95664	0.627855	-1.51867	0.587433
-1.39258	0.694913	0.476797	0.738606	0.813281	0.720912	-2.02391	0.706054	-1.11305	0.522361	-1.28164	0.446506	2.36734	0.844778	-5.10492	0.606414	-1.48773	0.53625	-2.25719	0.421489
-1.10539	0.568989	0.493594	0.716987	0.750078	0.771639	-1.46102	0.474048	1.77898	0.144966	-1.96172	0.576563	1.64977	0.814187	-6.70984	0.749972	-1.24844	0.551247	-1.37539	0.650135
-1.1043	0.104826	0.538984	0.693076	0.714219	0.74017	-1.66367	0.500714	-1.34508	0.562493	-1.1368	0.209485	2.31617	0.83357	-12.5866	0.920455	-1.43125	0.5242	-1.47531	0.607004
-1.22742	0.348741	0.821719	0.698544	0.787422	0.717417	-1.12086	-0.0157036	-1.22906	0.655089	1.09633	0.0630144	2.10391	0.770032	-13.0032	0.784686	-1.81867	0.59385	-1.67984	0.569597
1.01742	0.0751066	0.558203	0.716446	1.06203	0.715854	-1.42898	0.668007	-1.11875	0.604105	2.21758	0.45548	1.65141	0.827603	-6.52781	0.116808	-1.67398	0.639983	-1.65633	0.562124
0.198437	0.995921	0.516328	0.741598	1.25148	0.794688	-1.46516	0.584609	-1.26844	0.608076	-0.938047	0.0966844	1.36867	0.717211	-13.765	0.624054	-1.73063	0.551316	-1.40758	0.596218
-0.943594	0.25558	0.493516	0.666141	0.797109	0.748826	2.22625	0.759425	4.83852	0.309716	0.674609	-0.0116147	2.0682	0.844341	-5.52523	0.806486	-1.77883	0.500266	-1.44938	0.534256
1.25344	0.0920315	0.513516	0.731953	0.694688	0.790299	-1.25383	0.579067	-1.09305	0.540184	2.43102	0.46656	1.55703	0.711043	-4.38703	0.916918	-1.98711	0.662506	-1.54234	0.561846
-1.25078	0.181652	0.635625	0.75435	0.744375	0.77218	-1.7432	0.480215	3.27984	0.542205	0.615703	-0.0278008	2.26461	0.787042	-5.73148	0.617907	-1.57812	0.524411	-1.5557	0.567097
0.225938	0.987468	1.33359	0.740419	0.678203	0.756788	0.222734	-0.0678126	1.64289	0.852893	2.1993	0.223137	2.37055	0.73365	-10.8217	0.787645	-1.44148	0.54433	-1.56992	0.622885
0.717813	0.837754	0.679609	0.760466	0.817813	0.678732	-1.23859	0.522596	-1.63	0.556023	-0.939219	0.0966011	2.53383	0.784309	-4.96672	0.716178	-1.75281	0.445018	-1.33266	0.518241
-0.990859	0.298974	0.550078	0.71824	0.847188	0.726686	-1.14094	0.614613	-1.20531	0.654691	-0.471719	-0.0407157	1.58148	0.791776	-5.02383	0.706745	-1.39406	0.531835	-1.72141	0.558138
-0.930781	0.485083	0.614453	0.696679	4.64555	0.658967	-1.45156	0.591729	4.95742	0.376947	-1.05781	0.107864	1.67742	0.809843	-1.60914	0.611026	-1.46648	0.633572	-1.47164	0.59078
0.201953	0.995098	0.571016	0.71477	2.07492	0.777009	-1.30625	0.545401	-1.38078	0.63867	-0.0403125	-0.0684968	1.70336	0.798202	-1.33617	0.511019	-1.75727	0.50511	-1.375	0.527094
-1.12227	0.37753	0.56125	0.746661	-1.75922	0.387976	-1.51203	0.62651	-1.6775	0.602432	-1.05852	0.140309	1.7268	0.868196	-1.83945	0.584045	-1.69734	0.467784	-1.59969	0.541104
-1.12734	0.45153	0.744844	0.739198	-1.27289	0.644615	-1.28344	0.487111	-1.79078	0.579719	-0.960312	0.0956238	2.67797	0.770657	-1.7568	0.563463	-1.43898	0.540982	-1.90094	0.628105
-0.974687	0.27123	0.5025	0.743166	3.00922	0.757926	-1.11398	0.380536	-1.59664	0.323287	2.04141	0.3833	2.00797	0.868862	-1.37023	0.660835	-0.390312	-0.0536105	-1.53406	0.635483
0.538516	0.730603	0.42875	0.733091	-2.61023	0.711356	-1.02172	0.340219	-1.50578	0.353918	2.80375	0.786866	1.12797	0.777711	-1.55273	0.486271	-0.625547	-0.00471566	-1.41656	0.587087
0.695703	0.744689	0.4225	0.747665	-1.86422	0.350713	-1.10805	0.215269	-1.39047	0.465682	1.97469	0.826566	1.14672	0.702323	-1.25383	0.548535	-1.07367	0.244816	-1.45273	0.557452
0.451406	0.739593	0.470234	0.742584	-1.30422	0.536042	0.229219	0.990345	-1.43391	0.47942	1.71883	0.816281	1.05109	0.702265	-1.27906	0.590643	-0.681016	-0.000234093	-2.2682	0.529438
0.556953	0.728282	0.393828	0.760503	-1.58922	0.374342	-1.31367	0.426572	-1.91398	0.604297	1.72141	0.813791	1.29727	0.760752	-1.49359	0.595109	1.49203	0.120523	-1.53531	0.512085
0.561797	0.643066	0.418672	0.699825	-1.01047	0.477369	1.1382	0.0768997	-0.773516	0.117639	2.53773	0.693367	1.51117	0.806605	-1.50156	0.648224	-0.255859	-0.0631944	-1.03719	0.134879
0.558594	0.683875	0.482266	0.751039	-1.57484	0.662179	0.207187	0.994821	-1.09219	0.33661	1.66172	0.81278	1.18117	0.757799	-1.38852	0.622382	1.61727	0.181226	-1.00172	0.25012
0.495859	0.727427	0.41625	0.768635	-1.40531	0.533771	-0.875547	0.278457	-0.0570312	-0.0676625	1.27195	0.71937	1.54789	0.773912	-1.47445	0.648038	1.3668	0.10578	-0.882109	0.132307
0.520703	0.724361	0.425391	0.732677	-1.30258	0.693087	0.227422	0.99044	-1.28727	0.288033	2.65672	0.820625	1.75148	0.807489	-1.73711	0.569827	2.11344	0.490509	-0.467344	-0.0418239
0.662734	0.684334	0.490391	0.715322	-2.36781	0.677494	-0.381016	-0.0366964	-0.820312	0.0555118	2.88031	0.748409	1.17156	0.76164	-1.46133	0.560927	-0.606719	0.0219329	-1.07328	0.121341
0.466406	0.740038	0.493281	0.717724	-2.11609	-0.0286042	-0.949375	0.366878	0.218359	0.989515	2.01844	0.817566	1.19891	0.751787	-1.35602	0.533778	1.70203	0.19781	1.58742	0.184692
0.586016	0.706462	0.393516	0.751159	-2.27656	0.0740545	0.342344	0.934791	-1.14328	0.405333	1.99539	0.849199	1.85617	0.815743	-1.43	0.608872	-0.337344	-0.0586572	-0.705625	0.00497343
0.581563	0.783031	0.460625	0.753106	-1.26102	0.626428	0.199219	0.992755	-1.23258	0.463896	1.93008	0.815897	1.465	0.69583	-1.85109	0.672973	2.34797	0.347179	1.30805	0.0898419
0.606406	0.701209	0.412188	0.759967	-1.23937	0.576374	1.53461	0.466084	0.224219	0.990811	2.87641	0.860234	1.30703	0.766878	-1.45383	0.497802	0.301719	-0.0623718	-1.10617	0.0911315
0.554063	0.746724	0.431875	0.770685	-1.61703	0.483806	1.84914	0.500529	-0.657109	0.0133498	1.52523	0.832224	1.4475	0.821755	-1.86656	0.477397	1.31109	0.0960777	-0.942422	0.101412
0.812422	0.775515	0.431641	0.764033	-0.933203	0.322354	-1.02328	0.500918	0.218984	0.988389	2.31969	0.805912	1.27266	0.778449	-1.06516	0.118645	2.2443	0.85085	2.05117	0.25324
0.681641	0.752009	0.418594	0.799763	-0.84875	0.169479	-0.97375	0.323594	-0.02375	-0.0686578	2.10883	0.812291	1.055	0.788427	0.344844	-0.0519048	-0.827187	0.0412003	1.90516	0.326899
0.697109	0.714159	2.34031	0.290643	0.204297	0.994254	-0.916172	0.205368	-0.884609	0.431541	2.28391	0.847781	-1.23812	0.61617	-0.948359	0.259219	0.557891	-0.043075	1.88313	0.380716
0.460938	0.748001	1.83453	0.185807	-1.11094	0.416408	-0.318203	-0.048801	0.119297	-0.0655473	2.30227	0.819858	-1.1593	0.629123	-0.573906	-0.021889	-0.256953	-0.0609553	-0.908359	0.123405
0.650625	0.752835	-1.54102	0.669198	-1.10156	0.269709	-1.39828	0.140486	0.468359	0.788487	2.70266	0.801235	-1.1607	0.604993	-0.983281	0.0752291	2.17578	0.778394	-0.828516	0.0404216
0.505156	0.776429	-1.31805	0.634884	-1.06164	0.339667	-0.829453	0.311675	-0.987031	0.365238	3.41414	0.745566	-1.17914	0.623797	-1.05	0.174198	-1.1907	0.2381	-1.15945	0.14401
0.536953	0.73166	2.28875	0.505302	0.221172	0.988565	1.06852	0.00235715	0.231172	0.992098	1.73633	0.863622	-1.64906	0.624087	-0.483281	-0.0342197	-0.922969	0.203568	-1.17227	0.141262
0.564766	0.684434	1.95383	0.368252	-0.779297	0.272097	0.570625	0.697013	0.514453	0.74357	2.1725	0.714659	-1.37211	0.640874	2.13445	0.62432	1.57	0.82329	-1.02953	0.0582572
0.416875	0.738443	-0.937109	0.615877	0.191562	0.99509	0.6025	0.725176	-0.825078	0.259917	1.36914	0.788606	-1.1293	0.614399	1.07984	0.0410953	1.79836	0.814308	-0.748906	0.000328348
0.391563	0.794281	-1.15148	0.0314019	-0.108672	-0.0663749	0.672109	0.744546	0.996719	0.0548323	1.39539	0.764362	-1.47766	0.57978	-0.36	-0.0496597	2.09461	0.775634	-0.786406	0.0301041
0.424766	0.716276	3.59367	0.463498	-1.285	0.268336	0.518281	0.746647	-0.946875	0.200894	1.32648	0.760545	-1.15977	0.620848	-0.8	0.0656266	1.93914	0.704968	-0.3425	-0.0547438
0.390156	0.758154	1.94063	0.0751058	-0.474375	-0.0464657	0.579766	0.717729	0.220859	0.989034	1.27641	0.743255	-1.38633	0.524523	-0.898125	0.0138292	2.79328	0.846815	-1.12711	0.245525
0.388438	0.784782	0.664922	-0.0311174	-1.16297	0.487004	0.735938	0.810121	-1.07227	0.404934	1.36453	0.799087	-1.25477	0.69806	-0.902656	0.126241	2.16555	0.553314	-1.33102	0.204737
0.419141	0.758057	-2.45961	0.582136	-0.189844	-0.0633827	0.631797	0.769914	1.24289	0.350282	1.13695	0.714467	-1.26109	0.626478	-1.24516	0.139401	1.63461	0.842226	2.30148	0.452149
0.443516	0.761639	-0.799297	-0.0410054	-0.996953	0.311057	0.610625	0.733698	0.453125	0.914022	1.52625	0.781875	-1.72195	0.679452	-0.888125	0.136357	1.95727	0.791859	1.94188	0.32279
0.44375	0.739562	-2.26336	0.592849	0.219297	0.99344	0.510703	0.739509	-0.944531	0.0439497	1.36758	0.785842	-1.21383	0.549394	-1.01859	0.129219	2.62094	0.775911	1.79102	0.288163
0.434922	0.740611	-1.90945	0.294271	0.526641	0.730394	0.520078	0.75578	0.221875	0.990076	1.17016	0.770028	-1.47047	0.587709	2.19594	0.855451	2.32289	0.746272	-0.858594	0.0411587
0.412031	0.766729	1.80313	0.618056	0.4975	0.736813	0.629453	0.701866	0.223203	0.989104	1.33852	0.771158	-1.49797	0.570041	1.75219	0.862795	1.51898	0.813065	-1.07062	0.22706
0.411563	0.731174	0.819531	-0.052084	0.633438	0.753919	0.536875	0.749973	0.480703	0.706522	1.25469	0.816807	-1.17687	0.59976	2.33094	0.836119	1.92359	0.810281	1.85961	0.835512
0.435391	0.728812	-1.14172	0.545214	0.597422	0.695089	0.539297	0.70796	1.08336	0.687372	1.26164	0.712824	-1.08492	0.541659	1.76453	0.793242	2.60797	0.744501	2.55	0.850934
0.394219	0.772603	0.0477344	-0.068591	0.705	0.71465	0.58875	0.699512	0.513594	0.708528	1.8132	0.819636	-1.39312	0.59966	1.52984	0.784622	3.00297	0.684432	4.29742	0.708231
0.448594	0.74238	3.25047	0.600211	0.516641	0.678432	0.539609	0.706501	0.441406	0.69572	1.27898	0.802993	-1.41047	0.57317	2.63078	0.754913	4.37797	0.718091	2.42141	0.749167
0.461953	0.77554	0.895938	-0.0604132	0.601094	0.696147	0.788984	0.728676	0.743281	0.699602	1.15312	0.721857	-1.17727	0.619379	2.30188	0.767249	1.96672	0.720919	2.28203	0.76105
0.421875	0.744063	-2.08266	0.185053	0.631406	0.729288	0.542813	0.772986	0.734688	0.781473	0.811016	0.716659	-1.41992	0.62787	1.33211	0.807024	2.2432	0.783171	2.13406	0.776552
0.409375	0.728556	-1.11859	0.558171	0.505469	0.71117	0.356172	0.761841	0.6275	0.710599	1.26133	0.816546	-1.19617	0.606471	2.20828	0.690718	1.59484	0.802378	2.30313	0.782504
0.447578	0.731845	3.13844	0.688038	0.643125	0.749157	0.433203	0.761154	0.488125	0.741574	1.20531	0.781897	-1.55688	0.644749	2.04117	0.788689	1.25227	0.806507	1.76523	0.777372
0.483359	0.734417	1.97883	0.711173	0.704219	0.696752	0.425547	0.718944	0.503281	0.742028	1.66625	0.816968	-1.33172	0.66484	2.72859	0.30148	1.43172	0.731101	1.97453	0.769461
0.461563	0.727052	0.828125	0.69247	0.574766	0.657041	0.29125	0.785606	0.501328	0.71275	1.19148	0.741459	-0.900156	0.432512	1.69406	0.827023	1.26609	0.775479	2.48008	0.793573
0.439688	0.762618	-0.724531	0.0859681	0.596875	0.727374	0.389844	0.783429	0.580078	0.734756	1.58398	0.778837	2.18945	0.894616	1.87484	0.808908	1.22125	0.808038	1.88633	0.803093
0.442266	0.757941	-0.906562	0.182015	0.523125	0.73847	0.411719	0.778176	0.633438	0.709377	1.23898	0.763315	-0.157187	-0.066172	2.57141	0.851401	1.575	0.751767	1.73602	0.80226
0.416875	0.722724	-0.890391	0.0491974	0.57125	0.672396	0.452891	0.744612	0.661797	0.704665	1.52234	0.779861	-0.610391	-0.0315817	2.21555	0.790685	1.67781	0.788697	2.50281	0.618109
0.442891	0.75574	-0.909453	0.286258	0.537813	0.772765	0.435	0.751177	0.525078	0.761083	1.45703	0.80454	-1.29438	0.166246	1.74422	0.791051	1.15258	0.759155	2.41602	0.818119
0.472734	0.759283	-1.49539	0.276234	0.514453	0.690688	0.451328	0.738143	0.685469	0.795241	1.37695	0.826296	2.15578	0.882046	2.33141	0.871664	1.15297	0.738254	1.4357	0.829598
0.431016	0.758002	0.185781	0.948598	0.56625	0.772934	0.439375	0.740319	0.569688	0.672775	1.2482	0.743634	0.975625	-0.0333837	2.17695	0.813959	1.26445	0.754433	2.00742	0.818464
-1.70445	0.582846	-0.645703	0.480113	0.517188	0.698795	0.397578	0.760615	0.553594	0.749922	-1.28172	0.575677	-0.929453	0.103328	2.13	0.653892	1.25672	0.742565	1.94898	0.832393
-1.38125	0.568983	1.35094	0.629405	0.494453	0.698	0.426953	0.77284	0.4925	0.711793	-1.32547	0.635074	1.81758	0.914701	2.08008	0.783032	1.29906	0.818536	2.30148	0.772693
-1.76734	0.481778	-1.27109	0.0395874	0.513438	0.630586	0.439141	0.756305	0.655078	0.763124	-1.44156	0.609475	-0.147344	-0.0665889	1.96813	0.662145	1.28313	0.720506	1.73344	0.760427
-1.99781	0.718895	-1.6907	0.574282	0.546641	0.723644	0.400547	0.750372	0.520078	0.746766	-1.13648	0.610138	-0.411641	-0.0549365	1.71172	0.815555	1.50883	0.841704	2.13289	0.822793
-1.81867	0.384716	-1.28992	0.433397	0.40625	0.752699	0.476328	0.745569	0.576406	0.707726	-1.61516	0.682976	2.19695	0.704036	1.72625	0.749955	0.918203	0.722672	1.8693	0.803886
-1.03516	0.629933	-0.382422	-0.0389001	0.419922	0.719424	0.450156	0.754971	0.413906	0.723032	-1.3082	0.573121	-0.195234	-0.0649294	1.35062	0.796627	1.10047	0.649545	1.15586	0.725034
0.896953	-0.0267854	-1.21852	0.368418	0.480859	0.712963	0.470703	0.721432	0.409375	0.77889	-1.15922	0.557825	0.937578	0.0215999	1.27117	0.744837	1.29398	0.77836	1.12961	0.733867
-1.60766	0.636972	0.688203	0.847218	0.403359	0.755826	0.396406	0.718229	0.427578	0.773853	-1.35547	0.6195	2.4275	0.580034	0.909375	0.704978	1.24117	0.769288	1.14617	0.702213
-2.25266	0.336178	0.192656	0.995745	0.444375	0.731982	0.442109	0.74456	0.470313	0.783441	-1.33937	0.586146	-1.13156	0.183497	1.16477	0.790894	1.59758	0.772565	1.26859	0.742046
2.30992	0.588212	0.209687	0.990535	0.449922	0.765769	0.4025	0.779738	0.410547	0.716621	-1.30445	0.589834	2.39469	0.708469	1.14406	0.766307	1.39727	0.754331	1.87008	0.841248
-1.33961	-0.00350324	1.43727	0.499185	0.450234	0.72435	0.414375	0.770422	0.430859	0.790363	-1.41063	0.593069	-0.585234	-0.0383328	1.36984	0.816266	1.25937	0.762222	0.960078	0.765115
-0.386328	-0.0461584	-1.00492	0.326725	0.439297	0.741787	0.465781	0.726671	0.448281	0.717873	-1.43938	0.5455	2.67641	0.845125	1.7332	0.816501	0.938438	0.740824	1.03914	0.743772
-1.92875	0.534078	1.1482	0.695143	0.378125	0.746563	0.43	0.784969	0.434766	0.731075	-1.19648	0.529191	3.20961	0.404722	1.29789	0.70109	1.28898	0.770369	1.28727	0.808996
2.58234	0.0489882	0.639297	0.698982	0.422422	0.699589	0.486094	0.719034	0.422578	0.78783	-1.05898	0.619937	2.52094	0.826793	1.28148	0.800251	1.37047	0.847606	1.04922	0.697773
1.09922	-0.0480965	0.739375	0.728261	0.471641	0.732605	-2.28609	0.39981	0.416016	0.768753	-1.29461	0.622652	-0.637969	-0.0610623	1.41625	0.797226	-1.46016	0.612124	1.09836	0.760639
1.97492	0.694346	0.67625	0.680871	0.424375	0.709381	2.40398	0.739302	0.44125	0.731525	-1.11563	0.618386	2.18906	0.837818	1.26625	0.790174	-1.22273	0.524413	0.969141	0.772478
-1.38727	0.602029	0.845234	0.70362	0.419219	0.780783	-2.51656	0.607046	0.423984	0.750604	-1.26117	0.587468	2.39727	0.79358	1.53914	0.727016	-1.29539	0.67678	1.23234	0.736535
-1.10805	0.58999	2.0707	0.753309	0.39125	0.694888	-1.38258	0.654263	0.437734	0.740826	-1.01094	0.578688	2.49914	0.840268	1.20516	0.796106	-1.45945	0.638221	1.2518	0.795716
-0.790234	-0.0432186	1.22969	0.729706	0.432656	0.744794	-1.80398	0.0673385	0.450391	0.756949	-1.2268	0.531535	2.00063	0.704429	1.09508	0.777089	-1.01992	0.589247	1.00875	0.75087
-2.22953	0.0726102	0.697813	0.75937	0.427578	0.732659	-1.28617	0.556642	0.410625	0.753724	-1.34844	0.602926	2.58656	0.821773	1.05984	0.737842	-1.08375	0.609818	1.61281	0.771102
1.74188	0.78863	0.728672	0.679772	0.405313	0.729932	-3.62344	0.568719	0.471094	0.761939	-1.2825	0.624336	3.46445	0.666904	1.18125	0.723592	-1.54289	0.612988	1.76742	0.825972
-1.89242	0.51609	1.92961	0.795489	-1.9218	0.708455	-1.89641	0.451	0.442891	0.781869	-1.52508	0.552864	3.46625	0.476871	-1.31406	0.580841	-1.1582	0.595928	1.20984	0.731827
-1.01391	-0.0259017	0.705859	0.681134	-2.68383	0.740748	-1.66328	0.523351	2.36586	0.338015	-1.26211	0.595124	0.867266	-0.0495482	-1.56961	0.576576	-1.41305	0.595039	-1.28625	0.657116
1.46359	0.0967028	1.7	0.739015	-2.42367	0.590214	-1.35047	0.681382	-1.40555	0.556225	-1.31352	0.635655	3.58891	0.508662	-1.27055	0.606324	-1.34859	0.57208	-1.28516	0.615065
-1.63078	0.299007	0.335078	-0.0669317	1.93211	0.25945	-1.5393	0.163378	2.61969	0.780305	-0.997109	0.626341	-1.76805	-0.0260305	-1.50078	0.627004	-1.09383	0.641093	-1.54469	0.583832
-1.48687	0.421098	1.7225	0.69157	-1.52141	0.00865286	2.08516	0.721542	1.96953	0.65749	-1.3725	0.588025	2.15164	0.0469226	-1.08375	0.603787	-1.33086	0.652906	-1.33	0.58486
-0.208125	-0.065766	0.585156	0.698092	-2.17695	0.546338	-1.23695	0.590665	2.35688	0.767424	-1.31883	0.584167	3.04633	0.327832	-1.26641	0.528347	-1.13352	0.630026	-1.1968	0.628865
-2.30031	0.511734	2.01086	0.675313	-1.74555	0.378169	1.67078	0.104618	3.38883	0.215352	-1.17742	0.57011	3.31188	0.405851	-1.20008	0.627441	-1.15672	0.53812	-1.39312	0.548708
-1.54641	0.536834	0.942578	0.736012	2.12523	0.1565	1.03492	0.640021	-2.50297	0.130296	-1.23336	0.599894	-1.73359	-0.00491773	-1.26242	0.618295	2.1432	0.79325	-1.31086	0.535988
0.210391	0.992728	0.523516	0.757692	-1.72703	0.381702	0.789609	0.151074	3.75125	0.466657	2.6807	0.775578	1.29492	0.757405	-1.12258	0.636292	2.81758	0.740467	-1.54375	0.646792
-0.929531	0.533502	0.525781	0.812937	-1.58961	0.190935	1.60344	0.428195	3.07977	0.638772	2.27195	0.748535	1.60211	0.798323	-1.49281	0.62224	1.80117	0.906368	-1.34531	0.522883
0.965625	0.0332146	0.551484	0.799145	2.0457	0.424948	0.00273438	-0.0687065	-3.25297	0.358901	0.451094	-0.0346503	2.01688	0.817137	-1.29469	0.571881	-1.27828	0.215273	-1.35953	0.565032
-1.51844	0.269371	0.176172	0.978619	-0.318125	-0.0596187	0.217734	0.992355	3.14586	0.802375	2.21141	0.852129	1.67992	0.773501	-1.11992	0.558052	2.16844	0.867555	-1.2775	0.629176
0.536484	0.824281	0.175313	0.958142	0.375781	-0.0547199	-0.903281	0.419511	-1.71023	0.642938	-1.52648	0.111568	1.78852	0.891507	-1.25953	0.558443	-0.729766	-0.0166535	-1.19266	0.47006
-0.839375	0.0623822	0.620391	0.72586	-0.296953	-0.0615058	0.689063	0.0225522	1.10633	0.027666	1.00383	0.014217	1.56633	0.825696	-1.17711	0.559679	2.44938	0.814178	-1.29656	0.518744
-0.642969	-0.0197626	0.564922	0.772017	-1.16117	0.577601	-0.917187	0.696367	-2.08641	0.617947	-0.306016	-0.0637622	1.79688	0.832284	-1.24438	0.540979	0.166016	-0.0650349	-1.19641	0.590951
0.499766	0.771132	0.549844	0.759794	-1.24297	0.0396234	-0.610703	0.212291	1.13836	0.743284	-0.0674219	-0.0683583	1.59438	0.801266	-1.27125	0.489425	-0.773203	-0.008754	-1.08656	0.0918499
1.01023	0.845273	0.499219	0.780958	-1.29836	0.603182	-1.39344	0.433581	0.770078	0.144221	2.00773	0.813648	2.01305	0.770471	-1.29453	0.640379	2.00375	0.35485	2.6968	0.715499
-0.0879687	-0.0658318	0.551016	0.778002	2.74859	0.577812	-1.22477	0.494308	-0.8025	0.231295	2.22063	0.452281	3.08992	0.816226	-1.60133	0.648696	-0.691875	-0.0296622	2.2175	0.839179
-0.233516	-0.0585016	0.587656	0.781004	-0.944141	0.0223219	2.11969	0.71331	0.209219	0.993454	2.38133	0.868424	2.1243	0.773127	2.29406	0.860153	0.721094	-0.0346667	2.24641	0.832306
-0.0315625	-0.0686482	0.549688	0.721468	-1.20055	0.563935	-1.10164	0.443427	0.205313	0.994357	2.39742	0.668285	1.43953	0.839169	-1.02602	0.00472868	2.1193	0.205673	-0.907422	0.0128491
-0.709062	0.276653	0.177891	0.963585	-1.06633	0.155664	-0.948828	0.167101	0.212031	0.880294	0.647969	-0.0368143	2.19438	0.788214	2.09633	0.857054	2.38664	0.904602	2.37031	0.503529
0.225156	0.882346	0.556641	0.803453	-1.02	0.227356	-0.645625	-0.00546343	-0.761406	0.0807261	-0.704844	-0.00535297	1.41703	0.833374	0.709844	-0.0304546	-1.40555	0.138989	2.75211	0.807676
-1.13797	0.125641	0.526953	0.749054	-1.26023	0.128289	0.852734	0.783064	-0.991328	0.185753	0.118203	-0.067949	1.36453	0.755492	2.12539	0.426948	2.38453	0.485241	2.38328	0.782065
-0.678672	0.0209809	0.51125	0.766567	-1.86	0.172257	0.771563	0.755964	-0.901875	0.207686	-0.397422	-0.0521371	1.31234	0.742106	-0.461641	-0.0576802	2.02227	0.800973	2.38664	0.713932
-1.22781	0.299964	0.544766	0.721064	-1.67664	0.684137	1.78578	0.691516	-0.947422	0.163713	1.97039	0.743028	2.06484	0.848686	1.16734	0.0651709	3.24758	0.686869	1.81297	0.898968
0.372813	0.815983	0.545547	0.761759	-1.50148	0.452852	0.526797	0.724693	-1.02977	0.0850329	-1.27922	0.171874	1.4757	0.758206	-0.0071875	-0.0687063	2.33516	0.722807	0.239063	-0.0640296
-0.923437	0.105591	0.180156	0.962881	0.422656	0.861329	0.734766	0.69149	-0.82125	0.0972457	-1.10516	0.128957	2.27742	0.803218	2.48555	0.720074	2.02922	0.764229	1.59742	0.0793102
0.197109	0.991527	0.525	0.726552	-0.834219	-0.00246155	2.27695	0.800034	0.387266	-0.058986	2.1382	0.813078	1.65961	0.766767	0.422813	-0.0538807	2.63297	0.666197	-1.31109	0.223552
0.894844	0.497964	0.184375	0.887438	0.477188	0.871674	0.732813	0.690153	0.206641	0.994837	-1.38172	0.148554	1.32672	0.850608	2.97992	0.771464	3.99969	0.488631	2.80445	0.799674
1.2032	0.710438	0.456719	0.818591	-0.284609	-0.0508072	0.744063	0.695805	-0.736016	0.165424	3.20813	0.459195	1.59305	0.788483	1.80758	0.805197	3.42641	0.638965	1.69961	0.891534
0.520234	0.708534	0.180938	0.962375	-0.533125	-0.0130385	0.845234	0.705155	1.73328	0.0979481	2.92492	0.523702	1.45953	0.702622	2.31898	0.759557	3.47938	0.464063	1.96898	0.428064
0.540547	0.724405	0.494219	0.76211	3.30078	0.707584	0.791406	0.706055	-1.31227	0.249924	2.98469	0.703097	1.45742	0.827697	2.56133	0.639367	3.28266	0.634128	-0.932812	0.110398
2.29469	0.796251	-1.30852	0.547456	-0.403828	-0.0262139	1.09586	0.818978	0.197031	0.996153	2.94383	0.554076	-1.26773	0.560409	1.40461	0.0719043	3.83344	0.445108	-1.13461	0.156791
0.582188	0.737529	-1.28078	0.607427	-0.398437	-0.0281124	0.537656	0.705498	-0.531328	0.0220265	2.87953	0.451332	-1.15727	0.502264	2.28953	0.724016	3.86016	0.719721	1.97727	0.402329
1.34203	0.66335	-1.6775	0.58135	-0.807422	0.0979686	3.99273	0.565992	-0.639453	-0.0131684	2.12188	0.848756	-1.45414	0.640475	1.62219	0.100744	2.66133	0.728507	-0.443437	-0.0577321
0.896328	0.667368	-2.35047	0.432393	0.132266	-0.0670857	0.576406	0.734023	-0.759766	0.0852158	2.66945	0.838053	-1.08039	0.63302	2.13813	0.851586	2.80094	0.765823	1.66875	0.2997
1.76078	0.655258	-1.2868	0.547083	-0.888594	0.324239	0.661563	0.742566	-0.810781	0.117814	3.85383	0.613952	-1.25398	0.603304	-1.40016	0.0741212	-3.82758	0.597168	2.51125	0.628564
0.51125	0.720328	-1.39344	0.293799	0.953047	0.524642	0.512188	0.723957	0.266797	0.845953	2.10672	0.118858	-1.21789	0.525964	2.20867	0.317207	2.36555	0.734608	2.57641	0.688546
1.03555	0.781499	-1.20992	0.477198	0.408672	-0.0360562	1.89938	0.806044	1.53297	0.752448	2.12602	0.820869	-1.21281	0.586814	-0.945312	0.0261738	3.27953	0.525602	3.1707	0.631168
1.41367	0.638731	-1.35758	0.636602	0.214844	0.993411	0.597578	0.724336	0.845234	0.715737	1.86008	0.794032	-1.21359	0.595307	1.6457	0.0891417	3.35023	0.481572	1.93938	0.876771
0.607422	0.667739	-1.16953	0.560435	0.772109	0.680722	0.747734	0.704954	0.659844	0.678703	2.45078	0.748506	-1.25398	0.533743	2.27539	0.20578	2.84273	0.447661	1.80641	0.0234167
1.28102	0.825703	-1.19727	0.51553	0.753125	0.756404	0.810625	0.72793	1.79781	0.739285	1.66844	0.826222	-1.56367	0.590689	3.00438	0.75246	2.35148	0.809095	1.97023	0.88399
1.58938	0.76096	-1.27687	0.47442	0.537578	0.686725	0.747578	0.707	0.726953	0.719878	2.66844	0.819708	-1.24852	0.578404	3.66516	0.595085	2.08961	0.85312	2.53188	0.821611
0.801953	0.682047	-1.44289	0.363298	3.89031	0.434915	0.17875	0.956307	0.684922	0.708509	2.20086	0.817932	-1.24453	0.498821	2.89305	0.747951	1.30148	0.790431	1.56109	0.750037
0.643203	0.710568	-1.05656	0.5638	0.584766	0.676697	0.246484	0.82775	0.665078	0.731817	2.46781	0.826004	-1.27594	0.567072	3.3818	0.628355	1.74773	0.761213	2.04711	0.799111
1.05187	0.714319	-1.18211	0.428645	0.705313	0.712852	0.349219	0.820346	0.848594	0.757794	2.74727	0.264314	-1.28961	0.547891	3.74086	0.664606	2.14898	0.822864	3.15859	0.524544
0.522891	0.807678	-1.42672	0.286491	0.606719	0.745041	0.529453	0.811243	0.808047	0.679101	1.12578	0.778895	-1.10086	0.476576	2.01523	0.718542	2.12219	0.829076	2.03453	0.0374737
0.183828	0.977221	-1.60961	0.33267	-3.485	0.725251	0.575703	0.737279	0.777266	0.676736	1.45953	0.712769	-1.71922	0.529336	2.47156	0.764453	1.32594	0.80656	2.61672	0.842694
0.598281	0.762684	-1.17844	0.438889	0.762266	0.729508	0.551641	0.75831	0.511641	0.716356	2.10828	0.825015	-1.37945	0.543041	3.03336	0.559672	1.73484	0.843263	2.85742	0.659173
0.175469	0.897068	-1.07773	0.477832	0.676484	0.731271	0.488359	0.764054	0.758672	0.671541	1.45484	0.84891	-1.37469	0.561047	3.61156	0.408383	1.70836	0.767631	3.51539	0.708954
0.472578	0.790025	-3.27039	0.424353	0.735313	0.720247	0.182969	0.900782	0.919453	0.656277	1.84688	0.79255	-1.22078	0.512663	2.48258	0.788303	1.56352	0.817763	2.39484	0.80371
0.291641	0.837688	-0.383359	-0.0448907	0.935859	0.73993	0.500859	0.751035	0.671797	0.696422	1.9775	0.806687	2.37969	0.704865	3.15992	0.732556	1.3168	0.752486	2.26375	0.795076
0.4275	0.746568	0.874219	0.0198136	3.60375	0.731388	0.188516	0.983568	0.542188	0.699623	1.30227	0.833475	2.28078	0.718266	3.02008	0.536265	1.81797	0.838239	2.89008	0.58896
0.366484	0.783783	1.31211	0.218079	0.785469	0.746247	0.513516	0.770586	1.43063	0.623725	1.83836	0.819513	2.19633	0.821678	2.82727	0.793877	1.48352	0.784078	1.96547	0.851251
0.681797	0.720333	-0.676016	0.0198756	0.508516	0.768287	0.541563	0.803502	-0.540312	-0.0672098	2.29211	0.726076	2.22148	0.756414	3.18602	0.255822	1.78953	0.869154	-3.82062	0.762031
0.528203	0.788002	-0.7075	0.0193183	0.714297	0.771846	0.483203	0.767044	1.16289	0.681298	1.57648	0.866152	1.24352	0.0636686	2.18789	0.806384	2.01188	0.794172	1.98797	0.795589
0.536172	0.776627	0.787188	0.00728731	0.761875	0.730671	0.6	0.736597	0.558672	0.714404	1.5343	0.784079	2.41109	0.6856	2.28289	0.45446	1.43773	0.62157	2.59398	0.640875
0.186562	0.961018	1.83195	0.735011	1.45875	0.673175	0.504531	0.759094	0.683125	0.687671	1.80328	0.805866	1.55367	0.860548	1.81523	0.832282	2.15383	0.764492	3.11648	0.613714
0.542344	0.759899	1.30164	0.206938	4.03836	0.506741	-1.22539	0.625412	0.872422	0.698833	1.77234	0.798699	2.46492	0.716155	2.45938	0.626487	-1.30789	0.577415	3.61758	0.374913
0.506641	0.771556	1.60664	0.136635	1.99633	0.681449	-0.970469	0.434979	0.517891	0.799371	1.68977	0.835009	2.14672	0.831346	2.02633	0.830338	-1.25547	0.575194	2.29102	0.746785
0.217344	0.834212	0.207734	-0.0637572	0.904219	0.735894	-1.46687	0.628672	0.502344	0.810392	2.20914	0.82269	0.851484	-0.0209897	2.65836	0.296183	-1.29117	0.570422	1.86984	0.8592
-1.0043	0.541256	-0.188281	-0.0623348	0.574609	0.724801	-1.03367	0.533273	0.181719	0.979663	-1.3907	0.610031	0.0816406	-0.0678778	3.11531	0.710151	-1.27508	0.508248	1.40813	0.764769
-1.56148	0.0827027	-0.0550781	-0.0683082	1.58773	0.775375	-1.20492	0.447077	0.58125	0.732758	-1.34922	0.549598	2.05281	0.858526	1.81781	0.773724	-1.14305	0.563514	1.40023	0.844842
-1.09453	0.545568	-0.106797	-0.0673339	1.41867	0.702724	-1.24812	0.491486	0.548203	0.787656	-1.07187	0.558724	2.37273	0.791652	2.37516	0.771303	-1.10945	0.555605	1.84227	0.718732
-1.29961	0.561036	-0.00171875	-0.0687094	0.572891	0.755697	-1.24766	0.30957	0.500781	0.761299	-1.01391	0.602519	-0.699219	-0.00360077	1.90047	0.849172	-1.28594	0.516599	1.41117	0.736613
-1.47328	0.226864	-0.63625	0.0401029	0.178281	0.958458	-1.33914	0.477383	0.501719	0.799712	-1.20609	0.558564	2.01195	0.827425	1.62211	0.685503	-1.2975	0.583281	1.38805	0.843337
-1.54305	0.54393	0.132891	-0.0656355	0.513594	0.815342	-1.28391	0.411323	0.550313	0.750755	-1.26086	0.613329	0.245469	-0.0630553	1.58352	0.834607	-1.48133	0.573625	1.70695	0.779317
-1.19047	0.595593	1.22133	0.895896	0.627266	0.794991	-1.39773	0.530577	0.606953	0.774872	-1.3068	0.568729	2.53633	0.700732	2.03523	0.871404	-1.16086	0.561508	1.98594	0.707697
-0.939531	0.516358	-0.707344	0.0218967	0.187422	0.970293	-1.25742	0.161401	0.526094	0.740674	-1.15766	0.622589	2.34344	0.819954	1.92078	0.845458	-0.982109	0.508246	1.97234	0.836102
-1.19813	0.561711	1.04227	0.0298098	0.566719	0.762213	-1.00539	0.551829	0.534063	0.76821	-1.24086	0.564236	2.28898	0.84223	2.16148	0.846259	-1.37187	0.612511	1.98055	0.737616
-2.08875	0.50072	-0.701016	0.020664	0.507266	0.752183	-0.967891	0.520935	0.560781	0.765994	-1.34016	0.548555	2.4218	0.66287	1.92094	0.714422	-1.41008	0.591012	1.59664	0.823133
-0.969297	0.511221	-0.9275	0.0299633	0.51625	0.824028	-1.17484	0.526064	0.5775	0.74289	-1.17328	0.525895	2.20117	0.761427	1.55523	0.853651	-1.41773	0.529536	1.79031	0.590357
-1.24359	0.427089	-0.648359	0.0486683	0.420703	0.713308	-1.32266	0.447483	0.246328	0.849941	-1.5682	0.488436	2.15156	0.647716	1.95391	0.837196	-0.979062	0.531259	2.43273	0.771546
-1.2268	0.576867	1.62133	0.672134	0.570859	0.765511	-1.34109	0.56133	0.180938	0.96625	-1.15484	0.671553	2.32938	0.853054	2.35289	0.825511	-1.55953	0.464035	2.15648	0.756209
-1.28828	0.447561	1.41883	0.882331	0.181797	0.954832	-1.1168	0.544175	0.483906	0.808758	-1.17805	0.564097	0.326641	-0.058161	1.2825	0.859066	-1.22687	0.564123	2.25594	0.750542
-1.24906	0.480783	1.41719	0.803727	0.554531	0.7427	-1.30156	0.503422	0.441016	0.761223	-1.22836	0.608676	-0.268359	-0.06461	1.70289	0.838944	-1.44094	0.556729	2.56961	0.826112
-1.26258	0.51945	1.39742	0.710576	0.533672	0.741191	-1.20031	0.511223	0.184844	0.896481	-1.13125	0.561526	-0.241719	-0.062165	1.61547	0.7695	-1.69281	0.665022	1.5875	0.815836
-1.06438	0.502434	1.3232	0.197938	0.502969	0.728125	0.895313	-0.0513875	0.548828	0.772091	-1.21578	0.581047	2.21453	0.241019	1.94797	0.807411	-1.05977	0.556308	1.26789	0.745188
-3.30891	0.457258	0.473203	0.773447	0.512891	0.76655	-1.23992	0.479807	0.610859	0.696554	-1.46281	0.537538	1.52992	0.700611	1.72984	0.830506	-1.31727	0.591996	1.65836	0.746773
-1.4432	0.496029	0.588047	0.790034	0.182812	0.98018	2.64914	0.775642	0.172969	0.929825	-1.20875	0.528321	1.96281	0.744832	1.68836	0.832367	-1.50914	0.573164	1.25828	0.804735
-1.09703	0.513405	0.55125	0.795855	0.628906	0.744142	-1.09	0.522859	0.546641	0.726975	-1.10711	0.585957	1.86141	0.64197	1.73867	0.725867	-1.27914	0.502802	2.15695	0.824859
-1.37469	0.343065	0.541328	0.735161	0.586563	0.713438	-1.36484	0.463353	0.488672	0.789728	-1.4057	0.561581	2.18078	0.6789	1.54711	0.719868	-1.15961	0.594031	1.43664	0.834559
-1.48273	0.568696	0.578203	0.672689	0.182344	0.974127	-0.173359	-0.0654387	0.551406	0.790478	-1.03687	0.575233	1.62883	0.841028	1.81852	0.849709	2.18422	0.751109	1.99383	0.81953
0.220781	-0.0627842	0.531406	0.731569	0.53125	0.75543	1.00531	0.097397	0.476563	0.773556	1.54195	0.125439	1.83078	0.812996	1.7025	0.847299	2.46813	0.256943	2.04555	0.853143
-0.844609	0.0672572	0.462344	0.742894	0.499453	0.823879	-0.539062	-0.00967547	-2.04602	0.286303	2.11164	0.85702	1.50727	0.702345	1.82664	0.899017	1.18055	0.0676039	-1.14266	0.515708
-0.670312	0.0100975	0.623438	0.774354	-1.12688	0.620711	2.16063	0.795136	-1.06273	0.495953	1.52836	0.124581	2.11656	0.672004	-1.12773	0.598492	-0.118828	-0.0672	-1.56695	0.55813
-0.113203	-0.0665845	0.520469	0.725991	-1.15578	0.40354	-0.275078	-0.0555358	-1.13922	0.461115	2.44641	0.703405	2.12852	0.853645	-1.1118	0.602183	1.30875	0.0682548	-1.26727	0.609473
-0.506094	-0.0289982	0.541563	0.767395	-1.33336	0.641152	1.94336	0.682947	-1.10969	0.535793	2.45883	0.671873	1.30195	0.758676	-1.09102	0.530015	2.05125	0.721483	-1.22781	0.618075
0.773125	-0.0245676	0.511094	0.75202	-1.32859	0.375045	0.79	-0.00477067	-1.22297	0.557082	1.92906	0.880454	1.66188	0.749419	-1.26742	0.535117	1.17719	0.0430531	-1.21047	0.474366
0.131094	-0.0663344	0.512734	0.746425	-1.14211	0.555385	-0.527578	-0.0442427	-1.34945	0.0998079	2.34977	0.441526	2.41922	0.399416	-1.2093	0.624078	0.282187	-0.0615481	-1.43625	0.543799
2.04703	0.787659	0.569766	0.770408	-1.04695	0.59445	-0.5	-0.018768	-1.11266	0.426735	2.06797	0.896327	2.42227	0.812963	-1.37312	0.559109	2.11055	0.200437	-1.3282	0.652292
-0.502891	-0.00221652	0.583516	0.762224	-1.07477	0.572007	1.76742	0.26857	-1.24742	0.254217	2.04227	0.801782	1.65242	0.751644	-1.31062	0.563985	1.64445	0.107987	-1.26727	0.54406
-0.451562	-0.0374556	0.4825	0.729861	-1.20461	0.540266	0.801641	0.00164338	-1.32711	0.579883	1.71703	0.887535	2.30555	0.642843	-1.12477	0.517733	2.14883	0.859894	-1.34789	0.592208
-1.03109	0.140885	0.517188	0.783981	-1.31164	0.190972	0.924531	0.00375945	-1.39297	0.389719	2.26	0.481315	1.71914	0.696969	-1.06508	0.562635	0.638438	-0.0397606	-0.935703	0.521499
1.19086	0.0381327	0.588359	0.774519	-1.09414	0.469365	-0.700156	0.0248332	-1.01805	0.646139	1.74922	0.849534	1.76344	0.802197	-1.53945	0.576996	2.2368	0.764334	-1.08789	0.556383
1.76125	0.744118	0.566953	0.815681	-1.08836	0.532651	1.95141	0.576717	1.98836	0.327932	-0.110391	-0.0673534	1.97266	0.761569	-1.35422	0.669468	1.68766	0.871137	2.00977	0.365708
-1.1275	0.24182	0.556953	0.72442	-1.24086	0.497171	-0.442031	-0.0370653	1.38141	0.221006	-0.753281	0.00123128	1.81633	0.776431	-1.30664	0.543852	0.710781	-0.0297986	0.524453	-0.0405357
-0.636719	-0.0143248	0.513594	0.745767	-1.22359	0.530771	1.85609	0.391656	-0.312187	-0.0530732	1.79719	0.901498	1.70984	0.759663	-1.26594	0.540026	1.76641	0.229379	2.07117	0.126368
-0.369922	-0.0511116	0.503125	0.744848	-0.98375	0.540072	-0.066875	-0.0680904	1.72633	0.219129	0.711641	-0.0168577	2.79203	0.846113	-1.265	0.609628	2.13375	0.803134	1.95648	0.163889
1.52227	0.277914	0.504531	0.792103	-1.28008	0.496861	-0.497187	-0.0173375	0.697891	0.782291	0.718203	-0.0391048	2.14031	0.818372	-1.12258	0.580412	2.06336	0.365445	2.19453	0.822567
2.09344	0.480406	0.526563	0.771243	-1.61008	0.479894	0.882656	0.0279308	-0.939609	0.115826	2.11688	0.237611	1.37531	0.77987	-1.33992	0.577479	0.230313	-0.0651608	1.88016	0.0876358
0.631094	0.731989	0.5275	0.758448	-1.24086	0.375721	0.484453	-0.0416678	-0.69375	0.00898384	2.29813	0.806851	2.40289	0.796933	-1.22938	0.544105	-0.0270312	-0.0686357	1.46555	0.0813792
0.531406	0.711097	0.591797	0.763183	-1.59289	0.440266	-0.0203906	-0.0686503	-0.640234	0.038746	1.5275	0.776264	1.90086	0.782624	-1.35125	0.58932	1.81742	0.153821	1.78469	0.784344
0.510625	0.790783	0.433984	0.810508	-1.24937	0.498666	1.42531	0.132914	0.771094	0.0184811	2.4968	0.861332	1.91883	0.797079	-1.17383	0.596944	-0.0467969	-0.0685543	-0.160312	-0.0661948
0.535938	0.736456	0.449922	0.813229	-1.04875	0.600393	0.607969	0.739291	2.01828	0.576573	2.08	0.784859	1.47922	0.800684	-1.3682	0.563586	2.33227	0.796875	2.19453	0.833355
0.518359	0.74539	0.4525	0.766454	-1.18273	0.0293422	0.570313	0.750565	1.08867	0.7932	1.52836	0.699937	1.36602	0.767298	-1.36641	0.457338	1.77555	0.771603	2.26563	0.6869
0.472422	0.74565	0.464531	0.807843	-1.87172	0.433256	0.513672	0.776964	0.220781	-0.0580165	2.70859	0.392633	1.33125	0.740526	-1.24672	0.611287	1.88117	0.841417	2.92477	0.380286
0.54	0.797332	0.328594	0.824125	-0.816016	0.0608372	0.520156	0.757797	1.61156	0.249353	1.96594	0.852416	1.61352	0.687617	-1.43859	0.497767	2.14953	0.798015	2.25359	0.34729
0.536797	0.767279	0.484219	0.789183	-1.42398	0.498947	0.525078	0.762046	1.6725	0.2978	1.91875	0.700782	1.6707	0.783638	-1.35023	0.571966	2.27961	0.773061	1.03508	0.00283406
0.520547	0.766649	0.421484	0.799937	0.491406	-0.039003	0.508047	0.773496	0.555625	-0.0362121	2.23211	0.762541	1.51914	0.756813	0.182656	-0.0656918	1.96836	0.713813	-1.16305	0.0613309
0.507031	0.748949	0.456328	0.810102	-0.392969	-0.0410114	0.510078	0.731049	0.673125	-0.0106597	2.02383	0.699467	1.24234	0.733075	2.42422	0.634546	1.60992	0.749459	2.25563	0.751127
0.548125	0.770432	0.488203	0.793678	-0.711172	-0.00749757	0.53625	0.760743	-0.0100781	-0.0686949	1.69289	0.838042	1.33914	0.752456	1.00891	0.0256492	2.12305	0.743372	2.03672	0.828574
0.499922	0.737781	0.468047	0.774218	-0.247656	-0.0622545	0.551016	0.782478	-0.191328	-0.0659553	2.3668	0.66625	1.35773	0.728883	2.26172	0.72397	1.78398	0.778061	1.84469	0.771929
0.588359	0.731025	0.421719	0.775928	0.929453	0.0350384	0.506172	0.778768	1.53141	0.344915	1.66219	0.683449	1.18828	0.769746	2.48367	0.797815	2.28273	0.771485	1.43437	0.0263838
0.497969	0.73943	0.155391	0.949226	-0.877031	0.172932	0.561406	0.698518	0.424531	-0.0486871	1.43023	0.705244	1.28711	0.670687	2.38641	0.67783	2.00672	0.649273	2.36914	0.442897
0.558047	0.762345	0.469766	0.777467	-0.565312	-0.0467448	0.554922	0.753026	-0.485234	-0.0397382	1.74984	0.592364	1.64867	0.753679	0.724531	-0.0262897	1.42578	0.674248	2.17555	0.865464
0.539375	0.741492	0.477813	0.792163	2.17477	0.470078	0.598438	0.76443	-0.666094	-0.00631144	1.62336	0.810345	1.44172	0.757234	0.993203	0.00703216	2.16367	0.811774	2.41625	0.689634
0.579375	0.759717	0.463438	0.778774	-0.697656	0.0568133	0.603906	0.783679	0.473047	0.769	1.86883	0.813174	1.32391	0.608055	2.29305	0.759596	2.21734	0.753808	1.18422	0.706663
0.552422	0.781705	0.479922	0.783276	1.76703	0.374234	0.565703	0.732627	0.476016	0.736172	1.64891	0.793232	1.38992	0.717353	-0.153516	-0.0663013	1.32672	0.707188	1.86078	0.79518
0.559297	0.784911	0.441406	0.813852	-0.179062	-0.0623263	0.526094	0.735758	0.706484	0.734499	1.63422	0.795347	1.31648	0.773264	2.3557	0.619022	1.35961	0.627903	1.61523	0.775909
0.433672	0.828683	-0.990781	-0.0155818	0.660781	0.798784	0.7975	0.767234	0.578984	0.771339	1.38219	0.732259	-1.20977	0.579712	1.56148	0.806166	2.63656	0.492165	1.71898	0.807048
0.464922	0.828604	-3.01203	0.581401	0.503125	0.780591	0.457656	0.797623	0.532266	0.798205	1.39695	0.71853	-1.1557	0.600951	1.69398	0.813137	1.64891	0.717304	1.67563	0.730951
0.461641	0.799115	-1.09578	-0.0335872	0.607734	0.78402	0.476641	0.809257	0.601875	0.758795	1.31805	0.724255	-1.15828	0.61827	3.54922	0.707996	1.27711	0.753043	1.71313	0.787482
0.448594	0.801153	-1.52852	0.25765	0.489453	0.750965	0.454922	0.79507	0.568906	0.780306	1.48469	0.743638	-1.33953	0.624478	3.01703	0.696411	1.22836	0.798097	1.42648	0.780419
0.491875	0.764508	2.21781	0.199294	0.559688	0.726128	0.156797	0.954012	0.580547	0.730213	1.3082	0.777272	-1.28289	0.600341	2.54898	0.827159	1.22398	0.63383	2.16336	0.672886
0.476094	0.77677	2.69836	0.640841	0.558047	0.708204	0.16	0.908062	0.528359	0.772522	1.43609	0.77402	-1.37109	0.626793	1.88516	0.695664	1.51	0.756141	2.25625	0.798982
0.471172	0.771762	2.86031	0.14125	0.563516	0.746684	0.424609	0.783152	0.492578	0.710876	1.37445	0.814598	-1.20641	0.563501	1.70992	0.8	1.43172	0.730924	1.55531	0.767712
0.452344	0.788705	2.2625	0.752045	0.471875	0.745535	0.436563	0.819563	0.530781	0.821539	1.59727	0.749371	-1.45773	0.570777	2.43234	0.853075	1.40172	0.773428	2.19898	0.846878
0.454219	0.775763	2.03164	0.80952	0.512422	0.738614	0.474219	0.815356	0.796719	0.778794	1.94539	0.742141	-1.10234	0.584438	2.59703	0.601379	1.77578	0.657859	2.03125	0.827379
0.442734	0.822179	-2.15563	0.398235	0.511172	0.753864	0.185234	0.899678	0.476484	0.74231	1.54352	0.587878	-1.28617	0.59339	2.04172	0.847587	1.27555	0.794425	2.63219	0.822014
0.433984	0.792858	1.16766	0.0594515	0.531953	0.723248	0.490078	0.78456	0.511875	0.6944	1.32266	0.74099	-1.25164	0.608277	1.87883	0.698075	1.47562	0.804472	1.93445	0.776515
0.488203	0.780445	2.49281	0.751454	0.543047	0.723925	0.474766	0.794074	0.538281	0.753921	1.19102	0.747574	-1.15945	0.579876	2.29617	0.729346	1.29156	0.730039	2.3757	0.683248
0.512891	0.769639	-2.27977	0.279591	0.498828	0.74091	0.509219	0.754647	0.489766	0.743152	1.79094	0.789001	-1.48711	0.670218	2.61297	0.811804	1.45977	0.698434	1.92563	0.777961
0.444922	0.78703	3.4957	0.570292	0.446484	0.762965	0.445547	0.765186	0.712266	0.799133	1.45453	0.697012	-1.32563	0.630689	1.96125	0.766435	1.65352	0.686914	1.65484	0.735298
0.166875	0.878805	1.28398	0.838255	0.529297	0.775722	0.495391	0.792414	0.510078	0.752541	1.45562	0.828081	-1.33375	0.612648	2.10297	0.639037	2.21086	0.728938	1.62094	0.803314
0.396016	0.823269	1.69633	0.89399	0.533125	0.783411	0.4825	0.792656	0.452734	0.743446	1.43117	0.621028	-1.35719	0.62207	1.93445	0.68934	1.47164	0.744749	1.31836	0.759403
0.473047	0.775167	-1.78836	0.641127	0.557031	0.727948	0.453438	0.776039	0.535	0.750199	1.74203	0.701535	-1.28141	0.628261	2.24016	0.650483	1.42852	0.819623	1.50961	0.77461
0.473906	0.758509	0.851563	0.871015	0.460938	0.813199	0.474297	0.818443	0.538984	0.746234	1.27641	0.748114	1.85047	0.859981	1.35656	0.641739	1.4543	0.773735	2.46703	0.684587
0.452266	0.79892	0.4625	0.822077	0.471094	0.792474	0.466875	0.802256	0.484219	0.786972	1.60289	0.74442	-0.601328	-0.0367909	1.4907	0.763516	1.45773	0.758563	2.01367	0.769259
2.22797	0.216333	2.02859	0.811828	0.487344	0.792726	0.454922	0.834025	0.403281	0.797409	-1.38563	0.555771	1.98109	0.900348	1.19859	0.730362	1.18625	0.725305	1.26961	0.803665
1.99609	0.779432	0.635391	0.891964	0.485703	0.798533	0.388125	0.808276	0.471641	0.778889	-1.07625	0.563627	-0.471953	-0.0415811	1.40063	0.727065	1.49953	0.705853	1.10656	0.751321
-1.35461	0.288251	0.867188	-0.00776124	0.464922	0.804307	0.510859	0.799613	0.162188	0.917365	-1.30383	0.599202	2.07617	0.664717	1.19039	0.689473	1.33383	0.702221	1.46805	0.785427
2.83156	0.43092	0.540469	0.837743	0.448125	0.808841	0.162969	0.950911	0.467109	0.807767	-1.14469	0.578846	2.12391	0.840304	2.22719	0.738663	1.31461	0.749386	1.89844	0.716206
-1.30187	0.254061	0.189141	0.994	0.476406	0.786673	0.439063	0.825287	0.518359	0.744343	-1.21313	0.591518	1.76609	0.859322	1.57758	0.75985	1.40164	0.732104	1.39375	0.783597
2.21688	0.22916	1.29172	0.886235	0.555781	0.742414	0.445234	0.761938	0.430313	0.790899	-1.55258	0.569312	2.17414	0.64531	1.30062	0.718502	1.72539	0.740819	1.54906	0.651996
-0.397969	-0.0646373	0.424141	0.886462	0.474922	0.788341	0.505547	0.800343	0.486016	0.814082	-1.30125	0.581546	1.53414	0.879049	1.5507	0.786297	1.32656	0.685355	1.1368	0.696289
1.98953	0.467429	2.22922	0.377927	0.46625	0.787785	0.447734	0.765752	0.467344	0.845665	-1.37305	0.573094	2.36914	0.612017	1.32461	0.742615	1.64383	0.686497	1.25891	0.692005
2.64523	0.367946	0.404219	0.880781	0.437734	0.806119	1.43789	0.871589	0.439609	0.804893	-1.31672	0.619897	1.99992	0.822471	1.16234	0.716775	-1.36273	0.566311	1.29633	0.674138
2.07906	0.803841	1.05961	0.896465	0.453203	0.805004	-1.83719	0.48649	0.481016	0.787383	-1.25734	0.684557	1.88539	0.865271	1.28609	0.696386	-1.25016	0.644721	1.39664	0.661669
1.36688	0.0826508	1.22836	0.853932	0.446797	0.821649	3.69695	0.470989	0.439844	0.775816	-1.09555	0.588125	2.20047	0.585239	1.24117	0.748934	-1.35367	0.553571	1.27203	0.735245
2.16719	0.814292	0.577813	0.804343	0.453438	0.779453	2.57016	0.578947	0.436875	0.779562	-1.30672	0.577773	2.2207	0.714073	1.44016	0.805788	-1.61203	0.658106	1.20742	0.738422
-1.07961	0.0694895	0.495938	0.715976	0.454922	0.799057	-1.67875	0.0133544	0.436797	0.812082	-1.15133	0.599416	1.70391	0.819299	1.48031	0.746267	-1.24125	0.61092	1.30219	0.797899
-1.41484	0.325938	0.468047	0.806589	0.448828	0.811582	2.41125	0.767513	0.493516	0.773139	-1.44422	0.579725	1.77797	0.841155	1.28047	0.67111	-1.22078	0.590545	1.48414	0.72037
2.77641	0.72423	0.523906	0.748081	0.451406	0.79304	1.64359	0.832431	0.5425	0.756046	-1.18219	0.52757	1.77539	0.720151	1.35547	0.760751	-1.49547	0.630268	1.47445	0.710779
1.90742	0.843383	0.697266	0.790895	0.530703	0.768749	0.00539063	-0.0687083	0.475391	0.814895	-1.2632	0.587861	1.65969	0.829757	1.24281	0.689953	-1.31445	0.650953	1.36977	0.73328
2.70625	0.841733	0.652578	0.803171	0.45375	0.809122	2.3307	0.710613	0.481875	0.762864	-1.38688	0.609325	1.50469	0.832302	1.60383	0.736525	-1.13359	0.572815	1.57656	0.745149
1.12445	0.00554965	0.473125	0.763	0.161953	0.961602	-1.56187	0.42261	0.952266	-0.00875499	-1.15398	0.607317	1.41273	0.865568	1.55125	0.753928	-1.21781	0.573476	-1.26734	0.689266
2.56703	0.662351	0.852891	0.837622	0.465469	0.802116	2.01766	0.826396	1.15	0.882465	-1.24531	0.595598	1.71984	0.815355	1.05781	0.727843	-1.32352	0.538609	-1.44117	0.564531
1.64461	0.834468	0.510703	0.752114	3.00977	0.179677	2.34422	0.607944	3.0475	0.464426	-1.01773	0.565588	1.74672	0.851177	-1.2532	0.563607	-1.25125	0.580658	-1.28852	0.63275
1.20656	0.741931	0.5225	0.794297	1.8918	0.426818	-1.36766	0.603281	1.32805	0.887419	1.87188	0.837918	1.78688	0.86658	-1.21617	0.612749	-1.45242	0.64507	-1.54406	0.58489
0.458516	0.763681	0.451406	0.78739	-2.87148	0.420348	-1.45781	0.45962	-3.12922	0.611679	-1.0225	0.123244	2.43891	0.825767	-1.15414	0.63133	-1.20469	0.621011	-1.25484	0.63245
0.338594	0.856952	0.461094	0.785029	-1.58937	0.491194	-1.66516	0.247132	2.01047	0.118513	1.89602	0.853445	1.50961	0.808734	-1.45836	0.670031	-1.33883	0.611865	-1.32648	0.548067
0.400938	0.898151	0.603203	0.751163	3.77609	0.569217	-1.77937	0.265031	-2.20797	0.513846	2.34844	0.839942	1.70219	0.829114	-1.4432	0.611957	-1.32625	0.608712	-1.36977	0.596401
0.548438	0.819213	0.547031	0.709926	1.98516	0.858869	-2.58141	0.346252	-2.70953	0.314686	1.81875	0.821417	1.59625	0.802526	-1.25531	0.588477	-1.83711	0.620504	-1.32078	0.600693
1.33258	0.897171	0.758984	0.819812	2.06664	0.835913	1.20562	0.873182	-1.59062	0.298473	1.59523	0.888122	1.32305	0.82834	-1.41547	0.616082	-1.28461	0.579977	-1.23203	0.636429
0.34125	0.86878	0.550234	0.768425	3.97352	0.428611	-2.1668	0.521991	-1.95172	0.203479	2.37383	0.796451	1.48375	0.810492	-1.27555	0.559472	-1.20273	0.565564	-1.28937	0.564871
0.389375	0.824854	0.553984	0.762462	2.99711	0.631074	-1.87352	0.476982	-2.18266	0.344346	1.92984	0.830002	1.71836	0.79531	-1.18617	0.603904	-1.34875	0.592181	-1.35211	0.60355
0.9475	0.895627	0.505391	0.76491	-1.5275	0.528012	-1.80914	0.221388	2.04523	0.201451	-0.674219	-0.00705524	1.32539	0.797904	-1.29789	0.616987	-1.35	0.603376	-1.35203	0.592842
1.28664	0.865414	0.515938	0.7666	2.20711	0.722309	2.83969	0.780959	-2.00508	0.0569662	1.87609	0.823189	1.75188	0.858006	-1.82633	0.64683	-1.57695	0.624616	-1.54688	0.632056
0.215469	0.935803	0.506406	0.770709	-1.36008	0.478218	1.59805	0.0744418	-2.22812	0.419308	1.91563	0.87612	1.85188	0.851884	-1.1193	0.644301	-1.18711	0.556306	-1.22102	0.615796
1.47102	0.873307	0.470938	0.771975	-1.51406	0.206966	0.237891	0.865859	3.71203	0.400039	2.02938	0.892445	2.05422	0.835963	-1.15922	0.612534	1.94742	0.715148	-1.28273	0.671896
0.19375	0.982425	0.462813	0.804232	-1.79773	0.24058	0.239844	0.917103	-2.18414	0.357404	2.03703	0.817117	1.5775	0.813039	-1.27	0.572822	2.17805	0.713921	-1.26313	0.613362
0.238125	0.909482	0.399453	0.796868	1.41305	0.0112829	0.252969	-0.0644402	-0.977031	-0.0271662	-0.844219	0.00651326	0.995	0.819444	-1.13633	0.61244	-1.33227	0.237706	-1.21156	0.533269
0.492344	0.887325	0.424297	0.78965	-1.66367	0.263625	1.27328	0.00208225	2.46141	0.831961	-0.555	-0.0400831	1.05812	0.808583	-1.46023	0.613956	2.13617	0.86205	-1.44359	0.648558
0.469844	0.888537	0.393594	0.779189	0.450078	0.833117	0.204141	0.994691	2.03	0.113054	1.92063	0.645665	1.10406	0.816092	2.1943	0.386713	-1.23687	0.0516005	-1.28836	0.480368
1.13875	0.810451	0.409531	0.787891	0.968047	0.721862	0.493594	0.811902	-1.91484	0.490274	-1.1418	0.159701	1.41586	0.769212	0.861016	0.947567	2.31094	0.796907	-1.38305	0.67472
-1.55789	0.375856	0.399375	0.802088	1.88141	0.811516	0.432031	0.873754	2.2025	0.696284	1.78648	0.804464	1.23375	0.744138	1.92992	0.864566	-0.765469	0.0164089	-1.27281	0.53575
0.189688	0.995501	0.411484	0.792707	0.380078	0.891934	-0.397891	-0.0599077	2.20844	0.51482	2.0018	0.871947	1.07461	0.821857	1.96188	0.871466	2.22703	0.779437	-1.2075	0.675333
0.533203	0.872785	0.400781	0.777985	0.208906	0.994138	0.211719	0.93794	-3.69648	0.176362	2.04195	0.648079	1.71008	0.760203	1.93258	0.873668	1.53031	0.626049	-1.51594	0.630165
0.582578	0.870099	0.412344	0.802308	0.455313	0.910241	1.75695	0.875589	-1.76586	0.330517	1.82852	0.294811	1.09352	0.761178	-0.08375	-0.0680748	1.71383	0.871687	-1.32195	0.580346
0.207266	0.947435	0.432266	0.77275	0.424141	0.880758	1.16328	0.0578902	0.374297	0.86652	2.10539	0.85261	1.81164	0.806382	2.05469	0.760771	2.2325	0.838111	1.87672	0.830705
0.630156	0.794392	0.424609	0.792718	0.377969	0.814237	0.44625	0.862975	1.3575	0.878392	1.58109	0.832669	1.12445	0.776101	2.06516	0.492673	2.13734	0.850976	1.98297	0.837218
0.607344	0.745512	0.473594	0.760907	1.29172	0.873346	-0.0808594	-0.0679295	0.387188	0.846641	1.50812	0.808805	1.45586	0.849105	2.2932	0.572464	-1.46922	0.28822	2.09867	0.782452
0.53625	0.806687	0.416016	0.757257	1.4282	0.864072	1.22812	0.852719	0.398906	0.875	1.58563	0.873369	1.02656	0.777151	2.28477	0.788869	1.97398	0.809027	1.81	0.79867
0.664922	0.781762	0.437656	0.777419	0.182656	0.989608	0.460391	0.871138	1.91852	0.83444	1.88922	0.785518	0.992578	0.773269	2.26688	0.802202	2.04297	0.857994	-0.301641	-0.0579129
0.452578	0.788624	0.445625	0.777242	0.451406	0.875604	1.76555	0.790496	0.614609	0.807753	2.12289	0.798823	1.21914	0.777503	2.06805	0.741617	1.96898	0.83828	0.703516	-0.0462175
0.879531	0.804764	0.411172	0.776384	0.860781	0.891132	0.323203	0.860633	0.283672	0.849744	1.67648	0.837847	1.38477	0.733568	2.05148	0.820665	1.83219	0.837255	-0.633828	-0.0307065
0.515078	0.768126	0.430625	0.764559	0.220938	0.987759	0.805391	0.904462	0.852656	0.918175	1.79664	0.795438	1.08109	0.801823	2.23953	0.724342	-0.958047	0.0272164	-0.989219	0.0789187
0.521797	0.740468	0.391563	0.805916	2.18703	0.813191	0.186406	0.99134	0.208203	0.992452	1.99703	0.787542	1.24937	0.777849	2.06344	0.722848	-0.986328	0.0135193	1.86188	0.402566
0.514297	0.792676	0.437188	0.777143	0.192891	0.993911	0.349844	0.84852	0.243047	0.882476	1.81805	0.851041	1.05133	0.764134	2.33102	0.778081	2.13273	0.850622	2.45133	0.775987
0.552422	0.708231	0.416484	0.775776	-0.216797	-0.0658784	1.81297	0.826974	0.195781	0.989678	1.51906	0.802547	0.984141	0.785264	-0.580078	-0.0389769	2.41977	0.751053	2.28742	0.785016
0.415469	0.782906	3.72914	0.337751	0.370859	0.833532	0.306328	0.820516	0.190547	0.988134	1.57852	0.808618	-1.28602	0.674507	1.07633	0.050129	1.74086	0.843249	2.07492	0.842182
0.480313	0.781178	3.18797	0.142169	1.00984	0.814288	0.703906	0.887971	1.59375	0.878559	1.35906	0.807331	-1.62781	0.614786	1.27352	0.0462002	1.84672	0.0542109	1.80508	0.829134
0.444688	0.783688	1.36836	0.858578	0.220391	0.990867	0.205859	0.993922	1.07734	0.917269	0.953906	0.806665	-1.94391	0.550245	-0.918281	0.0604866	2.03367	0.771825	1.38844	0.144555
0.431172	0.795645	1.90344	0.767548	0.328672	0.835459	0.544375	0.809588	0.203516	0.969472	1.23641	0.788631	-1.6207	0.602801	1.32156	0.629025	1.43172	0.787521	1.95227	0.74594
0.445156	0.761677	1.94922	0.793547	-0.827969	0.0238525	0.529453	0.815678	0.257031	0.888463	1.23648	0.709375	-1.90063	0.498699	2.06422	0.691073	1.42367	0.820635	2.08555	0.690603
0.435703	0.792968	-2.24727	0.0770615	0.508672	0.831572	0.442578	0.78601	0.862266	0.797195	1.25859	0.691861	-0.413594	-0.060997	2.21688	0.640202	1.56117	0.851383	2.43617	0.704843
0.412734	0.79326	1.74031	0.782954	0.440391	0.782815	0.502891	0.765079	0.436172	0.797176	1.1543	0.79588	-1.5257	0.572852	1.375	0.77602	1.44797	0.845513	1.57266	0.829626
0.445313	0.776291	3.33742	0.674078	0.391094	0.738836	0.476875	0.757765	0.712813	0.748122	1.26008	0.783919	-1.42367	0.623026	1.72828	0.807807	1.89844	0.810532	1.63805	0.841651
0.418906	0.764762	1.7318	0.875602	0.515547	0.768032	0.561797	0.734733	0.428281	0.7865	1.21617	0.7741	-1.63023	0.701122	1.56914	0.854772	2.07914	0.746909	1.93445	0.844115
0.442891	0.761958	-3.24328	0.141821	0.47625	0.739626	0.63125	0.776683	0.483594	0.746924	1.02781	0.807677	-1.74609	0.551268	1.50164	0.823835	1.49328	0.779796	1.25328	0.788738
0.394297	0.765882	1.17156	0.854516	0.585781	0.795382	0.645859	0.781845	0.643203	0.770596	1.36844	0.748769	-1.40039	0.547418	1.60297	0.767591	1.67859	0.816608	1.95297	0.760641
0.359063	0.714508	2.39688	0.781306	0.458984	0.76362	0.772422	0.798812	0.440156	0.767609	1.20375	0.824443	-1.41547	0.573483	1.90625	0.814151	1.82453	0.786723	1.78141	0.867836
0.424375	0.765588	3.21438	0.498003	0.421016	0.775679	0.464141	0.777293	0.578828	0.776146	1.05891	0.798304	-1.54117	0.590694	1.64656	0.848392	1.60625	0.756347	1.75141	0.816016
0.422656	0.790444	3.22961	0.195214	0.521563	0.755469	0.494453	0.776736	0.479922	0.79351	1.16156	0.787583	-1.46313	0.529445	1.54891	0.804697	1.56055	0.726828	1.83875	0.827424
0.402031	0.794173	3.0093	0.700336	0.469922	0.733011	0.576172	0.722978	0.435	0.743957	1.14375	0.797893	-1.54758	0.643276	1.69781	0.814486	1.72141	0.8204	1.73133	0.785689
0.416094	0.781774	5.17633	0.165119	0.616875	0.742826	0.773125	0.784502	0.471797	0.717421	1.12	0.76939	-1.55953	0.568439	1.49047	0.834751	1.35789	0.827202	2.18594	0.828296
0.478203	0.802209	2.28641	0.879724	0.495703	0.789877	0.570078	0.762368	0.700703	0.820532	1.30164	0.754172	-1.68766	0.60408	2.04117	0.788759	1.35477	0.846603	2.07617	0.776851
0.456172	0.818	1.70422	0.812056	0.492109	0.725756	0.792266	0.713167	0.496953	0.746337	1.20063	0.713434	-1.51141	0.615009	2.14086	0.8488	1.64508	0.805508	1.36672	0.809048
0.410781	0.795075	0.949219	-0.00983377	0.469766	0.780253	0.424531	0.776172	0.449609	0.7474	1.13281	0.784834	-0.828906	0.0149523	1.33758	0.776356	1.29203	0.829042	1.72898	0.865054
0.416875	0.720983	2.60852	0.640419	0.493984	0.771068	0.493906	0.779155	0.463828	0.801372	1.19078	0.835984	-0.949297	0.0311964	1.75664	0.846538	1.54242	0.855422	1.83188	0.813557
0.448594	0.784965	2.44047	0.38254	0.539063	0.759276	0.588438	0.80659	0.529688	0.777881	1.06891	0.774002	-0.896641	0.0564969	1.61586	0.814567	1.68063	0.796904	1.6782	0.822209
0.436641	0.780236	2.41898	0.637238	0.480391	0.79162	0.499453	0.759079	0.526797	0.777956	1.16227	0.748725	-1.20391	0.167961	1.75992	0.830161	1.3368	0.795805	1.80195	0.849749
0.462422	0.784642	1.91219	0.807378	0.418906	0.766433	0.385781	0.77639	0.545703	0.738112	1.06445	0.785153	-1.16977	0.208562	1.86875	0.830309	1.90711	0.835675	1.93711	0.863898
0.467656	0.795909	1.47719	0.189227	0.475625	0.797001	0.443438	0.74528	0.53125	0.807281	1.00695	0.790114	-1.35445	0.112447	1.98109	0.808374	2.07141	0.784629	2.30617	0.902936
3.61375	0.190599	2.4225	0.8047	0.490313	0.793168	0.410469	0.795825	0.446641	0.748409	-1.62844	0.545543	0.548047	-0.0456794	1.90867	0.844165	2.68695	0.834602	1.54266	0.85161
3.27672	0.686617	-0.993906	0.086834	0.510781	0.752813	0.404531	0.772233	0.458672	0.750833	-1.58297	0.627344	0.384688	-0.0542873	1.335	0.832234	1.47938	0.75416	1.36469	0.785427
3.86453	0.690625	0.721875	0.0772957	0.441406	0.795237	0.434297	0.821853	0.495859	0.760381	-1.8757	0.680813	-0.755	0.00252378	1.15914	0.748126	1.62844	0.79199	1.68781	0.798212
3.99445	0.786701	0.128281	-0.0667593	0.457734	0.762503	0.409844	0.754938	0.527656	0.776057	-1.54305	0.592093	2.11578	0.716458	0.978672	0.737752	1.02578	0.768166	1.31203	0.842537
3.37438	0.628548	1.15688	0.282215	0.432031	0.779277	0.446328	0.790935	0.604219	0.804301	-1.47352	0.642763	2.33031	0.519352	1.12219	0.713099	1.01969	0.743786	1.46023	0.763407
2.57664	0.543771	1.62672	0.778445	0.303047	0.736577	0.431719	0.803488	0.513516	0.806087	-1.62281	0.637204	2.16453	0.715594	1.47227	0.755216	0.973906	0.784605	1.41328	0.806252
-2.93617	0.358056	0.222812	-0.065093	0.433125	0.792483	0.441953	0.792277	0.585156	0.756845	-1.54563	0.582475	1.2125	0.0273969	0.860156	0.75271	1.20437	0.782013	2.24438	0.794987
3.47141	0.790095	1.32391	0.212213	0.409219	0.788938	0.444453	0.779963	0.427188	0.792345	-1.46883	0.662058	1.84	0.758865	1.03781	0.799255	0.961797	0.78744	1.13688	0.738728
1.89766	0.853593	1.10867	0.235288	0.417891	0.799496	0.416875	0.779501	0.417422	0.815157	-1.35055	0.659784	2.37938	0.481049	1.12078	0.774531	1.10578	0.78827	1.27328	0.82821
1.45305	0.857554	2.62094	0.742533	0.444609	0.810594	0.405078	0.766468	0.389844	0.782391	-1.6232	0.621968	1.40906	0.08049	1.01617	0.732353	1.07102	0.803205	1.23156	0.838266
1.37664	0.920184	0.755938	0.768005	0.446875	0.819566	0.473203	0.770057	0.458906	0.797068	-1.52461	0.605513	3.09836	0.727109	1.07445	0.82767	0.991094	0.762031	1.29711	0.786919
4.19453	0.702163	1.00773	0.710902	0.413672	0.805205	0.418828	0.782612	0.430391	0.806127	-1.51055	0.693374	2.60305	0.346278	1.01562	0.774609	1.21594	0.738823	1.34039	0.751769
-3.04047	0.396933	1.50227	0.66607	0.448438	0.750875	0.412422	0.823479	0.442969	0.790771	-1.48289	0.637894	2.06063	0.751492	1.33914	0.774175	1.2782	0.742113	1.35273	0.794511
3.98703	0.732706	1.22531	0.758346	0.422109	0.758156	0.444531	0.786995	0.391328	0.8104	-1.24773	0.680527	2.81828	0.65153	1.32422	0.728667	1.14375	0.82874	1.07156	0.814633
2.61156	0.808894	0.541484	0.728153	0.448984	0.763865	0.456016	0.778192	0.389609	0.746497	-2.21055	0.550852	2.36859	0.74184	1.04969	0.780666	1.02742	0.789768	1.19703	0.734625
1.53938	0.836634	1.17859	0.804385	0.475547	0.775187	0.449375	0.790116	0.427266	0.796877	-1.33492	0.552443	1.9268	0.838347	1.24398	0.747229	1.13922	0.759569	1.31531	0.732281
1.54328	0.847684	0.758516	0.750756	0.417813	0.802746	0.432344	0.821734	0.427969	0.771907	-1.48812	0.670918	2.88297	0.80993	1.50242	0.744396	1.01695	0.698818	1.22406	0.829168
2.49953	0.812543	0.818203	0.813802	0.446641	0.772942	0.440625	0.814322	0.444141	0.776336	-1.48367	0.550653	2.46344	0.78353	1.1432	0.808105	1.04258	0.726481	1.20992	0.777829
2.58109	0.722402	1.04383	0.747882	2.0182	0.853922	0.432656	0.801016	0.430703	0.797612	-1.99539	0.61765	2.64406	0.833259	-1.2343	0.647512	1.21836	0.758515	1.27313	0.792483
2.44391	0.809375	0.757969	0.692556	2.69211	0.356453	0.442891	0.795594	2.21281	0.845857	-1.30406	0.550168	3.08281	0.702734	-1.62563	0.678484	1.22281	0.744938	-1.79805	0.584329
3.40891	0.741866	0.787969	0.78934	2.44008	0.841417	0.445234	0.796336	2.10563	0.824977	-1.11594	0.604683	2.45117	0.761658	-1.64906	0.520691	1.07609	0.772259	-1.2568	0.623155
-2.19937	-0.0184888	0.529297	0.735361	2.08469	0.38275	0.432266	0.804995	-2.23672	0.529336	-1.29313	0.592442	2.21625	0.830297	-1.50164	0.618734	1.23953	0.799334	-1.91203	0.580499
1.75766	-0.00392128	0.684766	0.646063	3.49445	0.780135	0.470703	0.784538	4.10703	0.695754	-1.51922	0.56613	-2.17188	0.159011	-1.86945	0.480277	1.37781	0.776594	-1.32742	0.627392
-0.323203	-0.0576864	0.721797	0.734933	1.47445	0.862104	0.369375	0.751267	2.18742	0.853265	2.14656	0.804689	-0.573672	-0.0572233	-1.39672	0.634442	1.05523	0.813195	-1.44445	0.535523
-0.266953	-0.0580021	0.902422	0.78162	2.37258	0.718162	0.41875	0.796725	-3.93164	0.580012	-0.705937	-0.0176758	1.7575	0.898355	-1.42086	0.700511	1.14227	0.782056	-1.92094	0.731767
1.99594	0.826057	0.638281	0.763587	1.95633	0.86318	0.452109	0.801325	3.71484	0.740064	-0.0489844	-0.0684354	3.35359	0.755202	-1.27477	0.6549	1.05742	0.796507	-1.43961	0.674433
0.445547	0.875229	0.532734	0.728996	2.52414	0.822013	0.429375	0.805458	-2.58984	0.0593536	-1.21453	0.141912	2.10094	0.839021	-1.49695	0.591218	1.37336	0.847016	-1.33461	0.646039
0.73625	-0.047174	2.19383	0.680622	-3.03539	0.703811	0.450313	0.798927	1.78719	0.896351	2.03773	0.833014	1.72305	0.0593879	-1.64922	0.630334	1.02328	0.763311	-1.36297	0.698967
2.4375	0.582515	0.519609	0.820215	-3.04406	0.0752291	0.305859	0.762182	-2.08625	0.575025	-0.689453	-0.00393464	1.99195	0.798951	-1.34945	0.592394	1.43281	0.712461	-1.39844	0.699946
1.53547	0.876025	0.54375	0.744035	-2.29836	0.625644	0.439297	0.79986	-1.79937	0.202709	0.775078	-0.0205478	2.13383	0.739656	-1.82313	0.603761	1.23063	0.77978	-1.24031	0.62879
1.65891	0.855489	0.513516	0.762041	1.90742	0.804163	0.463125	0.793406	1.99711	0.8068	-1.07492	0.188806	1.5307	0.8658	-1.56039	0.608651	1.18617	0.744902	-1.68992	0.587272
1.29133	0.876437	0.537578	0.755378	2.40484	0.896387	0.424766	0.786076	2.89914	0.0254128	0.368516	-0.0592331	1.89688	0.80637	-1.27586	0.610672	1.18125	0.790581	-1.47461	0.628573
2.33555	0.719504	0.551875	0.761823	-2.96937	0.651872	4.24234	0.149882	3.31133	0.815477	-0.374219	-0.0408852	1.84797	0.791297	-1.80594	0.508118	-2.26109	0.660352	-1.71773	0.590539
2.07578	0.723564	0.529766	0.755719	-4.04789	0.321759	1.81273	0.855689	-1.92813	0.52133	2.3932	0.8473	1.53766	0.824325	-1.54102	0.606111	0.0685938	-0.0683966	-1.65602	0.55925
2.40609	0.712542	0.504531	0.76736	2.92289	0.59411	2.64391	0.0797558	-1.49602	0.00761646	0.802969	0.0293235	1.87984	0.799376	-1.38484	0.639218	-1.65312	0.569389	-1.51898	0.690998
-1.54703	0.474042	0.493672	0.71189	-2.70555	0.3116	-3.05687	0.567482	-3.77367	0.458548	-0.533594	-0.0416404	1.6693	0.81941	-1.36375	0.603232	-1.20336	0.625814	-1.5143	0.559378
1.34164	0.29902	0.5025	0.795403	2.32344	0.861857	3.82672	0.706168	-2.89555	0.469604	0.606328	-0.0348848	2.33047	0.739502	-1.48531	0.563681	-1.31539	0.579959	-1.63422	0.504747
1.29125	0.780785	0.577578	0.743711	-2.1275	0.548753	3.58797	0.492211	1.74477	0.467031	-0.228437	-0.0652107	1.90375	0.797735	-1.50391	0.597059	-1.25883	0.622615	0.738516	-0.0136273
2.21453	0.698322	0.551797	0.749011	-2.2393	0.392774	2.50789	0.734736	1.90672	0.78055	-0.966953	0.0483126	2.28695	0.877783	-1.39016	0.551426	-1.33656	0.527294	2.37242	0.756908
1.01852	0.165752	0.535156	0.721323	-4.59195	0.445195	1.53703	0.886539	1.89266	0.3375	0.227891	-0.0639175	1.6357	0.725572	-1.48766	0.585277	-1.80953	0.581014	2.01445	0.7755
1.30242	0.280634	0.566484	0.784318	-1.9768	0.522655	3.68922	0.528231	-0.400781	-0.0524017	-0.437266	-0.0421351	2.56609	0.771316	-1.4925	0.541126	-1.39594	0.684044	2.455	0.666854
2.00398	0.708606	0.51125	0.766452	0.974922	-0.0315838	-2.50617	0.73017	2.54961	0.301696	-0.628281	-0.0344604	1.92539	0.757189	-0.191719	-0.0656951	-1.47344	0.570149	-0.676172	-0.0310031
2.00133	0.293169	-1.21687	0.0812236	2.10383	0.741348	1.51484	0.917192	0.460391	-0.0441001	-1.0132	0.163688	-0.780703	0.00789148	-0.794531	0.0434235	-1.3543	0.570832	2.63164	0.670019
1.31164	0.860749	0.381719	0.923846	0.353359	-0.0571575	2.22453	0.849943	2.28109	0.653479	-0.995156	0.141695	0.886719	0.778623	-1.29703	0.161214	-1.8118	0.519615	-1.00109	0.0840859
1.52531	0.119212	1.13133	0.669522	1.66055	0.628325	-3.6318	0.553016	1.64453	0.678712	-0.651875	-0.00915993	2.11438	0.763614	2.22461	0.790654	-1.23687	0.636246	-1.08578	0.0391563
2.73555	0.302994	-1.34922	0.708614	1.54945	0.853732	-2.14742	0.0609322	2.10469	0.79213	2.27992	0.673296	1.74117	0.895019	-0.769453	0.000614214	-1.44289	0.593688	0.463438	-0.0521582
1.53922	0.81776	1.20234	0.121501	1.63969	0.104793	-3.29352	0.395407	1.86164	0.461816	0.459219	-0.0539296	1.67156	0.843327	-1.05398	0.0864487	-1.64797	0.583926	-0.615078	-0.0263024
0.499922	-0.0490608	0.708203	0.754321	1.79453	0.638913	1.20758	-0.0352258	0.805625	0.000384606	2.54336	0.647477	2.13508	0.635791	2.06609	0.800729	-1.40133	0.565877	1.97734	0.766557
0.547969	0.666286	-1.44719	0.296434	1.33469	0.114435	2.12906	0.874835	2.15289	0.773849	2.30461	0.762897	2.99039	0.786678	-0.0557812	-0.0683611	-1.68891	0.532061	1.57773	0.0936172
0.896797	0.733814	0.366328	0.915025	1.53195	0.42297	3.53859	0.543853	0.548906	-0.0480824	3.04063	0.804016	1.06227	0.511912	1.82773	0.858848	-1.35883	0.652011	-1.24617	0.111831
0.714688	0.726629	1.21742	0.444239	0.904297	0.110928	2.52086	0.672706	2.26695	0.666773	1.97516	0.838375	0.921406	0.752501	-1.03992	0.0934105	2.11586	0.815783	-1.22531	0.1556
0.676172	0.699984	-1.34148	0.399357	-0.955078	0.0467705	2.48953	0.556382	0.294219	-0.0641224	2.47109	0.694615	-0.0407031	-0.0682736	2.01125	0.780256	0.43125	-0.0560302	-0.450156	-0.0390953
0.480313	0.770318	0.603281	0.697107	0.433281	0.884268	1.7493	0.60341	0.177031	-0.0642221	1.75406	0.79685	1.80336	0.342465	-0.405469	-0.0505424	2.29398	0.764921	2.25789	0.66709
1.03594	0.798641	0.951875	0.69828	2.51703	0.676266	-0.454375	-0.0473234	2.63234	0.565624	1.90516	0.801931	2.26523	0.862613	0.388047	-0.0564519	-0.514687	-0.0420791	-1.12977	0.110235
0.851875	0.814507	2.05453	0.743276	2.21992	0.715866	2.53695	0.778025	0.440078	0.865959	2.79719	0.779199	-0.0571094	-0.0683215	2.15078	0.778461	0.616328	-0.0426647	-1.10422	0.19054
1.02797	0.799737	1.24078	0.730235	2.55719	0.248566	1.6632	0.233192	1.31438	0.199181	2.12563	0.788379	0.594609	0.775256	1.93578	0.764032	-0.170547	-0.0652684	-0.702656	-0.0144363
0.976094	0.807521	0.497578	0.864334	0.64125	-0.0462025	1.485	0.809748	0.769063	-0.0339596	1.49023	0.826052	1.2132	0.124137	-0.167031	-0.0665194	-1.30703	0.120444	1.53758	0.846456
0.00359375	-0.0687097	1.25594	0.681019	-1.62367	0.271709	1.64383	0.83017	0.0814844	-0.0673397	2.83094	0.829058	-0.741406	-0.00433073	-0.737109	-0.00477946	0.0015625	-0.0687096	0.669297	-0.043607
0.460078	0.713218	1.8925	0.824821	0.150391	-0.0673763	1.25242	0.220582	0.519531	0.853202	3.09367	0.826286	1.21016	0.835643	0.299219	-0.0592571	-1.12242	0.186477	-1.49156	0.320145
1.27742	0.822805	2.64227	0.492814	1.94625	0.293956	-1.27125	0.192573	2.38891	0.646408	2.17555	0.805318	1.17891	0.908579	2.43805	0.670872	-0.801484	0.0183953	2.17711	0.777009
0.622813	0.727922	0.222422	0.991977	0.9775	0.704456	2.7693	0.693577	0.781016	0.670516	1.89117	0.699218	1.99063	0.787076	2.77758	0.695448	-0.915625	0.0213731	3.80508	0.426632
1.0243	0.682376	0.221641	0.990133	0.772969	0.721924	-0.932578	-0.0336307	0.859297	0.75169	3.1982	0.800858	1.95297	0.657186	3.55727	0.832266	1.11141	-0.0190281	3.51414	0.726458
2.1375	0.786949	0.888984	0.891475	0.449844	0.700592	3.03383	0.604843	0.554063	0.735519	1.8368	0.774244	1.23398	0.90153	2.94906	0.743121	-1.01586	-0.00173243	2.47414	0.706539
0.954922	0.732923	0.232344	0.988352	0.592422	0.736543	2.01383	0.231753	0.659609	0.751685	2.02016	0.753733	1.7593	0.701797	3.07977	0.80279	0.458125	-0.0566699	2.07344	0.776487
1.42344	0.733308	0.238125	0.986398	0.60625	0.730037	1.89227	0.401322	0.896484	0.807305	2.96859	0.753042	0.216719	0.993094	2.07719	0.794822	2.24813	0.669806	2.54578	0.862449
0.594219	0.730794	0.208281	0.99344	0.643125	0.732574	-0.647656	-0.00187047	0.650313	0.634894	2.63625	0.634368	1.68078	0.740967	2.75586	0.793809	-0.187734	-0.0651608	2.48125	0.706306
0.542422	0.718973	0.223984	0.987416	0.850938	0.747485	0.239766	-0.0608058	0.694063	0.722546	1.77188	0.838755	0.228047	0.988435	2.18086	0.740535	0.0539063	-0.0683286	1.96633	0.117993
0.7325	0.697857	0.222969	0.989628	0.570547	0.686619	1.61984	0.723914	0.606875	0.790907	2.56156	0.712352	1.11055	0.144057	3.06086	0.742991	1.80773	0.751744	2.07367	0.632553
0.989922	0.696336	0.234063	0.985443	0.753203	0.706906	0.570156	0.778561	7.36078	0.339842	2.48469	0.469934	1.565	0.357268	1.76828	0.654358	2.23953	0.843781	3.25539	0.758185
1.90922	0.844604	0.224766	0.985605	0.968203	0.794286	1.06797	0.71572	1.96984	0.747449	2.2225	0.671315	1.51453	0.837813	3.1082	0.772668	2.66805	0.520992	2.68594	0.629647
1.14297	0.775393	0.230859	0.984599	0.784766	0.707787	2.28695	0.675839	1.5293	0.812082	2.04156	0.770349	0.231875	0.991197	2.22438	0.792695	2.61391	0.572252	2.82594	0.48188
0.635313	0.719819	0.536563	-0.0297656	1.18867	0.75261	1.16281	0.752633	0.603828	0.718575	2.93641	0.801216	1.38219	0.850201	2.58836	0.816599	1.78313	0.783868	1.76102	0.864128
1.05438	0.770346	0.2325	0.988186	0.770313	0.77429	0.615781	0.693502	0.491953	0.740258	3.82594	0.613812	0.223516	0.991508	1.69234	0.738207	1.77109	0.834694	2.22523	0.828368
0.522422	0.717927	0.225078	0.989356	0.544766	0.688596	0.905859	0.792562	0.772344	0.802435	1.80445	0.83974	0.21625	0.99004	2.69109	0.738324	1.95656	0.79054	2.71867	0.821881
0.498672	0.778815	0.218047	0.987524	4.34883	0.44019	0.56375	0.661815	1.39039	0.845466	1.94852	0.825798	0.2125	0.992214	1.99375	0.813623	2.46453	0.791274	2.26938	0.883431
0.565703	0.766829	0.220156	0.988673	0.480156	0.73409	0.966953	0.831659	0.717813	0.722684	1.95102	0.806121	0.23375	0.99019	2.10461	0.114642	2.86164	0.585881	2.70508	0.841743
0.564063	0.747201	0.220391	0.987452	0.645547	0.739222	0.925703	0.635219	0.576875	0.769469	1.67641	0.800063	1.635	0.8289	3.46016	0.72996	3.17141	0.510701	2.06531	0.784379
0.573906	0.76233	0.22375	0.991027	0.629375	0.684209	0.637813	0.708027	0.575703	0.752851	1.81086	0.783809	0.233281	0.99054	2.14422	0.818426	2.37633	0.719353	2.62117	0.689245
0.536719	0.787542	0.223047	0.988565	0.764297	0.715181	0.841406	0.716446	0.550625	0.725311	2.50492	0.794696	1.71594	0.585151	2.85539	0.612185	2.04695	0.802609	2.13125	0.819316
0.638906	0.689724	0.22875	0.987597	0.541094	0.722071	0.884844	0.69558	0.578516	0.695643	1.76117	0.760572	0.229375	0.99094	2.12328	0.699051	2.25195	0.682214	1.59422	0.755804
0.540469	0.749385	1.30125	0.817998	1.00844	0.801918	0.615703	0.62027	0.577422	0.715707	1.98953	0.821216	0.215078	0.993352	2.58164	0.801543	2.64547	0.780963	1.82852	0.8719
0.533359	0.710537	0.225938	0.989255	0.630703	0.669281	0.735859	0.694715	0.515391	0.704766	1.7168	0.733173	1.39445	0.25494	2.83109	0.829404	2.99234	0.828299	2.12547	0.823394
0.565625	0.704676	1.4875	0.742145	0.602734	0.722824	0.533594	0.675394	0.532422	0.710519	1.9325	0.876164	1.33359	0.874807	2.36016	0.835302	3.6282	0.451069	1.80039	0.654983
0.491094	0.813814	0.217109	0.991936	0.750859	0.751092	0.486016	0.746537	0.486719	0.778271	1.69195	0.776426	1.04352	0.935014	2.19102	0.881613	1.72992	0.786011	1.71695	0.826573
0.507578	0.746868	0.218906	0.989013	1.30203	0.843182	0.541484	0.801633	0.504922	0.715346	1.6525	0.821463	1.16766	0.912928	2.78117	0.448791	1.82461	0.811974	1.99977	0.823831
0.591797	0.738267	0.225156	0.986292	0.478906	0.750823	0.593359	0.728579	0.545156	0.764161	1.6468	0.794606	0.219062	0.991428	1.73453	0.822556	1.79141	0.839759	1.58602	0.85928
0.531172	0.771977	1.60656	0.651742	0.507422	0.688271	0.564219	0.772272	0.606719	0.731672	1.92477	0.795671	1.75211	0.723421	1.85367	0.818755	2.54297	0.82172	2.38211	0.736569
0.529688	0.712	0.227813	0.987013	0.571094	0.78827	0.552031	0.749744	0.427578	0.776913	2.15484	0.792317	0.240547	0.98752	2.37445	0.745863	1.8907	0.808365	1.57453	0.755434
0.563203	0.77537	1.235	0.869943	0.534609	0.795835	0.544141	0.67094	0.505	0.723564	2.13984	0.799146	1.02742	0.839519	1.50516	0.798108	2.1182	0.804766	1.78695	0.761425
0.516641	0.716294	0.967031	0.843923	0.527891	0.74663	0.535703	0.773065	0.50625	0.771638	2.39414	0.756955	0.965625	0.872553	1.53617	0.770207	1.88359	0.762536	3.41859	0.625307
0.517266	0.77167	0.779063	0.823088	0.541719	0.741997	0.564219	0.717769	0.488828	0.713685	1.55094	0.775757	1.14242	0.842116	1.94352	0.824231	1.83211	0.847305	1.66711	0.783208
0.512344	0.750694	1.12898	0.870666	0.543125	0.71118	0.515859	0.764698	0.540625	0.684799	1.56133	0.811676	1.14852	0.868325	2.15758	0.809255	1.72469	0.829353	2.44227	0.662487
0.488672	0.774377	0.623438	0.832789	0.520703	0.773687	0.509922	0.764909	0.558828	0.682129	1.6418	0.849029	0.928906	0.798957	1.65258	0.836969	1.71453	0.859294	2.32039	0.787813
0.532031	0.743979	0.663438	0.814865	0.506563	0.747947	0.527813	0.776901	0.497422	0.779181	1.56883	0.76807	1.13047	0.88698	1.86953	0.837266	2.43859	0.809437	2.05227	0.812786
0.395156	0.909472	0.555391	0.828922	0.558594	0.747261	0.541719	0.7709	0.514688	0.789859	1.24578	0.760394	0.815156	0.837657	2.16516	0.763677	1.58375	0.742969	1.96289	0.84858
0.394063	0.867569	0.797813	0.853023	0.506563	0.734954	0.509141	0.740805	0.574844	0.718868	0.968594	0.707923	1.25656	0.848665	1.74766	0.895063	2.1675	0.831337	1.3975	0.850211
0.616875	0.839219	0.948359	0.852139	0.515781	0.757198	0.63625	0.756904	0.555156	0.721481	0.585625	0.770703	0.936641	0.84272	1.9043	0.815187	1.9143	0.824575	1.55328	0.815266
0.654453	0.863758	1.03781	0.854619	0.583203	0.72232	0.540703	0.751713	0.578984	0.764449	2.44906	0.716123	1.19227	0.875623	2.15914	0.764863	1.73844	0.846173	2.34211	0.726738
-0.0963281	-0.0682828	0.704297	0.804331	0.527031	0.722111	0.556094	0.753122	-1.70687	0.167459	-1.00344	0.0875227	0.974219	0.801436	1.95969	0.839257	1.76703	0.756784	1.01891	0.740721
0.576641	0.915768	1.01586	0.858437	0.515313	0.786033	0.505078	0.727281	0.402734	0.878207	-0.745078	-0.0124253	1.84734	0.906514	2.03898	0.818748	1.61133	0.843837	1.09672	0.801128
1.09	0.700422	0.631406	0.77473	0.578594	0.729972	0.508359	0.758642	-0.911719	0.322458	2.3793	0.567902	1.275	0.859322	1.37883	0.844168	2.11813	0.752706	1.33758	0.175837
1.61531	0.89679	0.757344	0.842367	0.509375	0.710712	-0.875625	0.0715565	1.58281	0.787771	0.774766	0.899011	1.09086	0.860518	1.58625	0.774032	3.00414	0.310845	1.33391	0.764961
0.374531	0.90624	0.847266	0.840418	0.495625	0.748966	1.11437	0.752661	1.65852	0.755016	-0.112344	-0.0676617	1.16797	0.862957	2.04828	0.826085	1.60469	0.779913	0.981328	0.67867
0.400781	0.926085	0.626641	0.821355	0.584922	0.733182	0.498203	0.853473	0.398594	0.867296	1.22555	0.667658	0.720078	0.822335	1.64273	0.776436	2.57164	0.577067	2.04781	0.697624
-0.851406	0.033701	0.767188	0.808229	0.514922	0.769945	1.26992	0.760107	-1.21867	0.0409767	1.12305	0.064318	1.23562	0.872594	1.64234	0.726899	1.24891	-0.000826351	1.72375	0.792376
1.87961	0.558559	1.20281	0.878368	0.558203	0.775629	0.335	0.945851	0.645313	0.765905	1.41695	0.703684	1.14156	0.852879	2.21734	0.861286	1.10844	0.681846	2.25305	0.742095
1.6843	0.548114	1.12227	0.889385	0.572813	0.741216	0.417734	0.731789	0.477813	-0.0435038	0.445156	-0.035711	1.29961	0.872418	1.93914	0.790483	1.29422	0.693826	0.6075	-0.0203367
0.438281	0.869008	0.974219	0.836976	0.521172	0.757732	0.44875	0.884242	1.97523	0.80927	0.850781	0.669336	1.1407	0.8811	1.67266	0.753212	0.866172	0.798756	-0.288984	-0.0607079
1.18461	0.550988	0.978516	0.830374	0.505469	0.743977	3.71547	0.639007	-0.766875	0.0807943	1.46328	0.741165	1.23211	0.876489	1.94313	0.742905	-0.8175	0.0494837	0.941328	0.0627186
1.63828	0.651503	0.854922	0.841998	0.526797	0.776859	0.475547	0.885447	0.746328	0.847821	0.955234	0.713528	1.29734	0.870046	1.6375	0.771016	0.12625	-0.066849	0.936875	0.705952
0.412188	0.83708	0.620625	0.813272	0.960625	0.617421	0.91	0.758918	0.432344	0.876048	1.50672	0.31647	1.45047	0.863453	1.28117	0.737591	2.6143	0.369984	2.38586	0.698691
0.387188	0.9074	1.27969	0.83805	2.17117	0.674964	0.576797	0.797729	1.17766	0.732709	0.896953	0.806511	0.894531	0.75822	2.05406	0.761664	1.29062	0.75016	0.965234	0.756031
0.223438	0.986764	0.869297	0.818879	0.501953	0.763116	0.436484	0.821994	0.634375	0.858615	1.27156	0.875964	1.50102	0.894138	1.16141	0.720357	0.933594	0.014071	1.16727	0.713182
0.219609	0.989107	0.637813	0.825084	0.343984	0.948682	0.372422	0.926807	-0.790469	0.0327769	1.53039	0.82558	0.965078	0.846865	0.892969	0.755532	0.116953	-0.0670631	2.94352	0.677954
0.219922	0.989823	0.914297	0.816842	1.69695	0.538426	0.471328	0.865056	0.9925	0.709187	1.53438	0.398695	1.89203	0.872283	0.815469	0.685842	1.0475	0.799166	1.47391	0.867644
1.2568	0.712357	0.918203	0.885646	0.707188	0.749647	1.33594	0.8749	0.608281	0.810708	1.26258	0.921068	1.10719	0.806825	0.708281	0.730319	1.51797	0.811381	-1.03102	0.0650168
0.215391	0.991167	1.04641	0.867242	0.428359	0.86114	1.22602	0.758503	1.13422	0.640514	1.26055	0.909819	1.28953	0.858449	1.02047	0.7893	1.39094	0.685561	1.24922	0.0828552
1.55219	0.448814	1.0575	0.877633	1.14562	0.0541619	0.716016	0.674093	1.50297	0.728078	0.213906	0.992384	1.92563	0.863767	1.47977	0.0959755	-0.259219	-0.0601786	-0.448594	-0.00586662
0.224062	0.988896	0.862813	0.872555	0.343594	0.931733	0.331797	0.9574	0.366406	0.913034	1.59375	0.65423	1.12227	0.849778	0.650234	0.728734	1.72961	0.417677	1.12523	0.927571
0.347188	0.823819	0.184609	0.935021	2.54813	0.831057	0.377656	0.892338	0.37	0.911512	1.50266	0.542104	0.218672	0.829852	2.47719	0.547252	2.23328	0.691959	2.15219	0.456285
0.206953	0.899299	0.174297	0.960313	2.17109	0.616438	1.36062	0.809956	0.485469	0.842954	0.229453	0.988823	0.837656	0.869769	2.25195	0.503108	-0.645391	0.000844611	-0.615937	-0.0156296
0.212734	0.992845	0.371563	0.834017	-0.920547	0.0640618	0.231328	0.991427	1.73766	0.873769	2.00984	0.597865	0.200625	0.903094	0.610938	0.705348	0.197031	0.978117	1.31031	0.585007
0.226875	0.984475	0.193047	0.827195	0.35	0.945838	0.223281	0.984976	2.47148	0.676864	1.39062	0.770661	0.723516	0.871013	1.30281	0.777449	0.235937	0.989504	1.65172	0.875096
0.228203	0.98724	0.159141	0.953632	0.692422	0.795119	0.724688	0.906379	0.349844	0.941355	0.228203	0.989492	0.665391	0.851565	1.51055	0.744101	1.6807	0.348238	-0.51875	-0.00726369
1.00797	0.861352	0.176016	0.972896	0.387266	0.892681	1.26008	0.825353	1.56711	0.334309	1.31633	0.86541	0.839219	0.882058	0.826016	0.0343503	0.227578	0.987761	1.55344	0.622373
0.882109	0.803729	0.173125	0.94105	1.95555	0.833917	0.201172	0.994224	1.29398	0.702387	1.39805	0.852939	0.702031	0.856012	1.3032	0.805379	0.234063	0.98979	0.229141	0.984772
0.94625	0.861119	0.463672	0.860674	1.3182	0.61514	0.224453	0.985572	0.226641	0.985598	1.04281	0.892777	0.597109	0.8277	2.23516	0.366642	1.59273	0.630591	1.25664	0.893669
1.03438	0.869222	0.182422	0.933158	0.237578	0.99123	0.987109	0.919554	0.225469	0.984079	1.035	0.865628	0.735859	0.839754	0.24375	0.985683	1.7525	0.525085	0.202656	0.995391
0.700859	0.833866	0.150156	0.959181	0.225938	0.986742	0.225	0.989521	0.224688	0.987718	1.09414	0.877813	0.765	0.870382	1.45562	0.788084	0.2225	0.991036	1.90469	0.61978
0.886328	0.850427	0.17625	0.967481	0.217031	0.989284	0.221797	0.990252	1.30953	0.72713	1.42852	0.86713	0.786641	0.865057	0.220703	0.992229	0.221797	0.990955	1.92438	0.639118
1.03391	0.853195	0.177266	0.95792	0.223984	0.987854	0.219375	0.989818	1.46016	0.717372	1.03703	0.875209	0.758672	0.854785	1.5707	0.598361	1.09797	0.160537	0.224453	0.987394
0.839141	0.826336	0.154141	0.974107	0.229453	0.987333	0.219531	0.98782	1.23258	0.836253	0.9675	0.812985	0.281094	0.823562	1.68766	0.633548	1.48039	0.517192	0.22375	0.992632
0.814063	0.832681	-3.6232	0.418146	0.219062	0.988405	1.61625	0.401571	0.223672	0.989148	1.11148	0.906847	2.79602	0.606285	0.232109	0.989534	0.230391	0.98819	0.313125	-0.0468727
0.92625	0.842027	0.386016	0.903925	0.210469	0.993138	1.21602	0.612535	0.222344	0.987535	1.34383	0.876504	1.80586	0.435445	0.225859	0.991273	1.50578	0.805907	1.62469	0.404818
1.15828	0.830316	-0.729922	0.561636	0.217344	0.989679	0.225	0.987668	0.226562	0.987922	1.26953	0.880922	2.59961	0.592358	0.228984	0.991052	1.32711	0.904469	1.21016	0.925617
0.910859	0.804612	-1.40211	0.455751	0.223281	0.992064	0.224531	0.990681	0.223906	0.988966	1.22117	0.87356	-2.54711	0.514356	1.42883	0.84631	1.94086	0.395035	0.225625	0.989382
0.801797	0.802242	-3.17961	0.712708	0.232109	0.990085	0.220938	0.98747	0.219688	0.991159	1.19156	0.872387	1.2368	0.857498	0.225703	0.990563	1.30609	0.283496	0.942656	0.0617001
0.700391	0.848249	-0.896172	0.562029	0.221016	0.992624	0.215781	0.992488	0.2175	0.993994	1.1732	0.871223	1.69414	0.838288	1.74156	0.447262	0.224062	0.992644	0.227109	0.991679
1.11492	0.898325	-3.03703	0.600895	1.57273	0.502991	1.1593	0.8069	0.227422	0.987384	1.32961	0.879699	2.18922	0.52244	0.218359	0.993764	1.49344	0.765334	1.6243	0.711237
1.02633	0.818656	-0.872266	0.0350384	0.21875	0.99255	1.17141	0.860614	0.220391	0.9873	1.2675	0.875109	4.93078	0.11709	1.36742	0.736002	1.52422	0.845622	0.228594	0.989986
0.569688	0.836331	-1.52836	0.564414	0.403516	0.833696	0.8425	0.852795	0.224609	0.985686	1.08336	0.891374	-0.275156	-0.0630759	1.30039	0.828536	1.20422	0.831174	0.222891	0.990798
0.971641	0.846418	0.001875	-0.0687096	0.218906	0.990338	0.598828	0.81181	0.214688	0.989632	1.34117	0.868785	1.69672	0.246545	0.2225	0.989765	1.22773	0.879491	0.252344	0.982498
0.887344	0.840395	0.363594	0.924427	1.40211	0.774649	0.830547	0.877802	0.889375	0.907493	1.30086	0.874537	1.5268	0.780421	0.216562	0.99346	1.16211	0.859777	0.220859	0.991654
0.564219	0.739557	-0.0717187	-0.06862	0.218984	0.987433	0.929844	0.82076	0.938359	0.853544	0.906094	0.842932	4.17648	0.358683	0.222578	0.991519	1.11914	0.848525	1.36266	0.87056
0.782813	0.865198	1.09492	0.908804	1.40602	0.583864	0.549297	0.860812	1.00094	0.883805	0.898438	0.850239	2.61977	0.815239	1.17641	0.157614	1.35312	0.836015	1.98016	0.894038
0.992188	0.83915	0.504922	0.823231	0.224766	0.989525	0.537344	0.838698	0.926094	0.86783	1.10727	0.859311	1.60805	0.817399	0.209766	0.989253	1.01242	0.8865	1.35156	0.865189
0.700547	0.837542	1.37945	0.831188	0.226953	0.987777	1.16	0.832987	1.07891	0.867977	1.8593	0.844287	1.65773	0.881376	0.230313	0.991966	1.11102	0.886441	1.29797	0.852649
0.172734	0.9493	-2.37414	0.303405	0.219844	0.987086	0.802188	0.874909	0.896953	0.834727	0.797031	0.842586	2.2425	0.818002	0.221797	0.993319	0.879766	0.82649	1.09312	0.844764
0.177266	0.930003	-0.901172	0.45851	0.231797	0.9213	1.01102	0.861737	0.925313	0.822846	0.823047	0.884137	1.32547	0.841262	1.2543	0.265523	1.13203	0.887741	1.16906	0.873605
0.183047	0.962627	-2.34758	0.64152	0.230937	0.985862	0.748516	0.843102	0.887344	0.821297	0.505313	0.78155	2.62016	0.838064	0.223281	0.992754	1.13156	0.868713	0.988359	0.840991
0.153281	0.956649	0.210234	0.983519	0.453906	-0.0188466	1.12383	0.870672	0.692188	0.815358	0.392188	0.829475	1.39477	0.885084	1.77945	0.766137	1.03867	0.867838	0.978203	0.860537
0.159141	0.95623	1.33086	0.901239	0.944688	0.882166	0.924375	0.88654	0.756406	0.778447	0.785781	0.89688	1.25508	0.871791	0.997656	0.818791	2.52594	0.894443	1.30859	0.837688
0.175703	0.954783	1.19078	0.913639	0.875313	0.861383	0.731719	0.844127	1.13164	0.894341	0.305312	0.836503	1.3607	0.87927	0.926094	0.866495	1.13664	0.84521	0.914453	0.861616
0.167344	0.965817	0.198125	0.993556	0.787813	0.880176	1.11688	0.873285	0.821719	0.822243	0.794453	0.857299	0.2325	0.828459	0.991953	0.853109	1.10484	0.891556	1.16477	0.866057
0.166563	0.960301	0.207734	0.9895	0.718047	0.872888	0.181406	0.96861	1.25125	0.881188	0.315859	0.805575	0.175703	0.993264	0.930625	0.8172	0.188516	0.971625	1.08187	0.808175
0.167969	0.96155	0.201172	0.993305	0.770547	0.844853	0.172344	0.95933	0.636094	0.811775	0.421875	0.77702	0.349219	0.883334	1.0518	0.878226	0.260156	0.807041	1.06648	0.854461
0.177891	0.966885	0.204531	0.990873	0.919531	0.85137	0.170391	0.967853	0.166328	0.95199	0.332891	0.829982	0.207109	0.964025	1.92266	0.875265	0.283438	0.817014	0.782031	0.872955
0.182344	0.957614	0.215156	0.990249	0.719063	0.857729	0.173984	0.957769	0.155547	0.929189	0.196094	0.981865	0.193516	0.991716	1.10648	0.883932	0.669609	0.842022	0.729531	0.8545
0.164609	0.943426	0.206406	0.992866	0.458281	0.834188	0.164141	0.937025	0.181094	0.909783	0.646016	0.849828	1.18359	0.913301	1.03258	0.852674	0.361484	0.868586	0.460781	0.879369
0.181406	0.963005	0.208125	0.990841	1.06953	0.840219	0.163984	0.965126	0.181406	0.967762	0.641094	0.833414	1.28313	0.799788	1.7918	0.882071	0.6425	0.824865	0.612109	0.84491
0.207266	0.821457	0.217344	0.987814	0.961484	0.862638	0.152734	0.967526	0.178594	0.964705	0.496875	0.805317	0.198125	0.984542	1.88797	0.828941	0.305469	0.845119	0.742109	0.868255
0.183828	0.959862	0.210859	0.989625	1.1325	0.888468	0.170859	0.958224	0.161719	0.95149	0.718594	0.87111	1.25445	0.872742	1.2843	0.883842	0.319844	0.850121	0.713281	0.835709
0.171875	0.958396	0.217188	0.985314	0.774219	0.764667	0.1625	0.967301	0.170937	0.964409	0.761016	0.84097	1.47461	0.844349	1.32844	0.875292	0.500156	0.803442	0.384453	0.845346
0.168516	0.94486	0.205156	0.990111	0.982344	0.841983	0.163281	0.958922	0.176484	0.963323	0.762109	0.864162	0.211172	0.991394	1.09297	0.873775	0.73875	0.855924	0.189297	0.975406
0.16625	0.97011	0.206797	0.988344	0.858516	0.848802	0.153906	0.948333	0.177578	0.964359	0.593438	0.806385	1.24484	0.867052	1.11539	0.84574	0.640234	0.79791	0.328437	0.862537
0.151172	0.975599	0.21	0.989372	0.753516	0.865806	0.178281	0.964634	0.176797	0.969447	0.209063	0.867888	0.549141	0.874052	0.87625	0.812317	0.705547	0.859993	0.188125	0.971873
0.178984	0.941479	0.205703	0.991174	1	0.862864	0.185703	0.973573	0.16125	0.968044	0.780078	0.873498	0.176953	0.974658	1.22445	0.885228	0.42625	0.874817	0.371563	0.825559
0.180078	0.933794	0.210469	0.990156	0.583047	0.826006	0.171641	0.958422	0.163828	0.956325	0.376875	0.809599	1.17203	0.82008	1.24633	0.866778	0.65	0.843267	0.188516	0.978424
0.182734	0.973363	0.204375	0.989533	1.05367	0.881746	0.168047	0.965753	0.170547	0.966625	0.270313	0.792431	0.670469	0.897057	1.3425	0.877049	0.735781	0.837187	0.399219	0.829767
0.16875	0.963866	0.212422	0.988885	0.175391	0.962636	0.169297	0.953587	0.176641	0.965001	0.258359	0.795028	1.10312	0.89714	0.632422	0.797611	0.305937	0.861943	0.192422	0.97362
0.170859	0.958691	0.206406	0.992669	0.171016	0.959356	0.165781	0.964373	0.178359	0.972216	0.427891	0.792325	0.951719	0.927338	0.303828	0.811074	0.380703	0.845825	0.190312	0.964798
0.174531	0.947228	0.206641	0.990822	0.170625	0.965877	0.160859	0.955477	0.179688	0.958095	0.38125	0.80592	0.196094	0.992981	0.413047	0.879865	0.401484	0.807741	0.191953	0.986226
-0.937266	0.509851	0.217969	0.990214	0.170391	0.95866	0.362109	0.850641	0.168672	0.953772	2.57984	0.515468	1.56969	0.764711	0.191172	0.971742	0.340234	0.810263	0.750313	0.85628
-1.47672	0.496319	0.209063	0.985646	0.175469	0.969198	1.59109	0.592842	0.170391	0.969514	1.27375	0.786314	0.245938	0.946764	0.317812	0.822766	2.98359	0.685921	0.196016	0.964988
-0.859219	0.540745	0.21125	0.990863	0.180547	0.964365	-0.0542969	-0.0684286	0.177109	0.965383	1.79555	0.669838	0.439063	0.853338	0.312578	0.84128	1.65344	0.820503	0.190469	0.983299
-1.76219	0.540249	0.216172	0.989402	0.166328	0.943412	3.03445	0.0734626	0.168828	0.935105	3.79023	0.803374	1.125	0.773683	0.583984	0.849227	0.00929688	-0.0686993	0.582344	0.82607
-0.214375	-0.0657364	1.715	0.60141	0.170547	0.963867	-1.37258	0.659002	0.238359	0.855044	1.36117	0.598876	1.37289	0.740844	0.626016	0.835475	3.08125	0.453829	0.293047	0.796222
-2.31578	0.54052	0.205781	0.991257	0.167656	0.960499	-2.27695	0.17634	0.159062	0.958138	1.19797	0.708471	0.207422	0.98896	0.429766	0.823962	3.28688	0.873913	0.311406	0.808834
-2.12102	0.229612	0.206641	0.990365	0.1775	0.973295	-1.79008	0.382978	-1.19445	0.505046	3.12688	0.862453	0.21	0.992323	0.866406	0.87442	1.07977	0.79931	1.4357	0.721791
-1.20898	0.210703	1.33781	0.866828	0.176406	0.965956	0.376797	0.90846	-0.590469	0.379324	2.64883	0.718993	-0.376094	-0.0482311	0.680234	0.836102	3.05047	0.557545	1.93711	0.707892
2.87164	0.218552	0.197344	0.9893	0.299453	0.843093	-0.173516	-0.0666169	1.87125	0.751086	2.36102	0.44182	0.202656	0.984489	0.784219	0.839102	4.23789	0.61683	2.04602	0.697294
3.98445	0.242674	0.202266	0.99106	0.153359	0.965237	0.380313	0.863053	-1.03398	0.596833	4.34484	0.758036	0.204063	0.98783	0.542813	0.829768	2.79984	0.689134	1.77852	0.801948
-0.989141	0.310423	0.216562	0.991084	0.169297	0.964069	-1.7	0.580427	-1.33039	0.368743	1.4307	0.904548	0.693828	0.942804	0.604922	0.835	1.66398	0.70219	1.51734	0.842165
0.574531	0.820718	0.944453	0.937748	0.174141	0.958119	0.469844	0.847583	-0.943594	0.619703	1.78828	0.773183	1.46781	0.878277	0.187266	0.979428	2.87344	0.804288	0.890156	0.872985
-1.21617	0.305825	0.604688	0.750148	0.168594	0.959296	-1.66656	0.612948	-2.35109	0.409128	2.08039	0.742295	1.56844	0.863954	0.192891	0.982854	0.972188	0.810715	3.66625	0.652313
1.33273	0.918529	1.17594	0.882323	0.174766	0.96308	-1.16547	0.541417	0.374297	0.893703	-3.52141	0.300142	1.48914	0.865243	0.284766	0.842705	1.72992	0.763632	1.73961	0.248682
-1.29922	0.191069	1.3493	0.90581	0.177266	0.965705	-0.7575	0.00437742	-1.06492	0.148795	1.72273	0.867526	1.83148	0.792019	0.742578	0.873342	2.19664	0.584626	2.30984	0.679755
2.39188	0.654719	1.11805	0.88581	0.171484	0.962852	-1.18898	0.605741	-0.961328	0.566754	1.01758	0.779809	1.96336	0.747111	0.356875	0.819537	-0.926641	0.0503264	3.06656	0.605053
1.3032	0.733348	1.16453	0.909419	0.164375	0.940766	0.351797	0.912263	0.969375	0.0329369	1.19617	0.794688	1.45219	0.839561	0.617422	0.860449	-1.00297	0.139266	1.85781	0.736644
-1.56555	-0.0199008	1.09953	0.894413	0.179844	0.956594	-0.784375	0.0428631	-1.19852	0.443166	0.945938	-0.01466	1.21781	0.880475	0.49	0.830507	0.838672	0.736075	1.24086	0.720809
-1.05977	0.467178	0.722031	0.815152	-3.6318	0.68574	-1.44094	0.171885	-1.21656	0.601358	1.89508	0.771983	1.39883	0.83386	2.25828	0.468488	3.16133	0.853854	4.10797	0.590914
0.206563	0.98493	1.62859	0.887996	1.05313	0.759039	-1.20664	0.350494	-3.16367	0.205901	0.199063	0.989747	1.16453	0.878481	1.50367	0.87367	1.40945	0.754412	1.47773	0.153846
1.47055	0.884017	0.517188	0.720745	-2.21414	0.395429	1.03297	0.925322	-1.59234	0.24148	0.188906	0.991733	1.32508	0.884411	2.87477	0.600541	1.65453	0.523826	4.50219	0.509134
0.2	0.992816	0.914688	0.894297	0.513672	0.824386	-1.31367	0.58158	0.3425	0.937801	1.11187	0.886779	2.07469	0.756377	1.54055	0.884064	1.26008	0.67777	1.30508	0.780452
0.206016	0.992723	1.40484	0.884161	-1.74453	0.661407	-1.60531	0.582424	1.37531	0.668415	0.194922	0.932647	1.19531	0.877558	1.02352	0.727257	1.57445	0.700999	0.911875	0.894159
0.216484	0.985453	0.857109	0.84879	0.526875	0.801482	0.533984	0.854562	1.24438	0.678693	1.63859	0.781175	1.42969	0.874535	1.60391	0.864914	2.39016	0.652118	0.181562	0.989644
0.213516	0.98875	0.452031	0.724604	-1.14406	0.537333	0.212891	0.992415	1.2507	0.865197	0.196953	0.994526	1.37836	0.857417	1.2125	0.775495	0.199922	0.989539	0.193516	0.987848
1.32898	0.858517	1.43875	0.845793	-1.19453	0.613158	0.206016	0.990883	0.212422	0.987539	0.211172	0.990328	2.40773	0.763156	1.03594	0.82464	1.10813	0.906305	1.57289	0.814914
0.199531	0.991165	1.03391	0.870513	-1.3107	0.125571	0.198672	0.989399	0.205234	0.989644	0.207969	0.983988	1.9918	0.712193	1.87625	0.840692	0.219219	0.872549	0.747109	0.881107
0.199922	0.970961	2.45063	0.751309	0.606563	0.673467	0.215234	0.989098	0.211797	0.986172	0.189297	0.992351	1.59742	0.824432	1.85828	-0.0164944	0.199766	0.989457	0.202578	0.989806
0.820859	0.927518	0.942109	0.846596	-0.885234	0.599851	1.44117	0.837738	0.214922	0.988098	0.967344	0.855875	1.83172	0.824647	2.68109	0.670331	1.43437	0.686929	0.181875	0.992561
0.205781	0.986996	0.662188	0.740865	1.19391	0.881162	1.15602	0.902058	0.212656	0.986664	1.42875	0.759756	1.27102	0.883598	3.00438	0.679677	1.30227	0.82917	1.32867	0.869117
0.210859	0.986636	0.485	0.813831	-1.29031	0.408339	0.212969	0.991433	1.36719	0.897002	1.26445	0.835137	1.79133	0.792209	1.45695	0.871914	1.20555	0.879493	0.202031	0.99056
0.210625	0.988454	0.535469	0.746005	-1.12977	0.412479	0.2	0.993846	0.212578	0.989097	1.02625	0.893974	1.72344	0.808258	-1.08102	0.252496	0.405703	0.8619	0.317109	0.839153
0.210156	0.989413	0.175	0.977266	-2.34313	0.0090081	0.204375	0.994954	0.211172	0.987557	0.766016	0.872384	1.02078	0.865847	1.25469	0.784849	0.21375	0.989086	1.3093	0.627871
0.203437	0.988899	0.172031	0.951591	-1.26969	0.47136	0.214688	0.988844	0.296953	0.8517	1.23664	0.905967	0.201484	0.992588	1.70172	0.735592	1.61695	0.77581	0.881563	0.924582
0.204063	0.991374	0.427188	0.787956	2.74805	0.334769	0.202109	0.988119	0.20125	0.988349	0.195078	0.993102	1.03797	0.898184	1.74469	0.877602	0.194375	0.989944	1.07195	0.916629
1.79813	0.778571	0.175859	0.967151	0.382656	0.867444	1.50727	0.830667	0.206953	0.99145	0.195	0.986825	1.34203	0.900102	-2.21797	0.0807168	0.199609	0.986651	0.878672	0.0532249
0.215391	0.985293	0.175078	0.940568	-2.11234	0.443815	0.216484	0.989309	0.630156	0.767455	0.566406	0.913494	0.269531	0.812882	1.11602	0.802423	0.191719	0.977174	1.62656	0.842939
0.317656	0.861559	0.183047	0.978223	0.411563	0.819878	0.199531	0.99222	1.38984	0.820624	1.87969	0.763965	1.22844	0.905484	4.92859	0.387564	1.20633	0.896425	1.57359	0.828674
0.204922	0.993904	0.421172	0.809527	-0.956016	0.0160527	0.866172	0.907187	1.08055	0.804675	1.23937	0.870423	0.196094	0.993975	2.48984	0.643453	0.758828	0.913293	2.27922	0.546766
0.209766	0.990774	0.169375	0.957144	-1.12742	0.424487	0.202656	0.994008	0.570313	0.682792	0.187344	0.992372	1.29242	0.87759	2.96586	0.483897	1.14078	0.452381	1.28422	0.847512
0.200781	0.991864	0.187109	0.979192	-1.42961	0.269937	0.582891	0.654582	1.18422	0.917496	1.62016	0.89466	0.189531	0.968079	4.04984	0.600886	2.34461	0.811986	1.47242	0.86486
1.03086	0.889694	0.443828	0.809731	-0.863828	0.690864	0.971719	0.899642	1.37625	0.762305	1.03773	0.895653	0.195234	0.989075	1.43883	0.8882	1.83672	0.801464	1.20844	0.775966
1.62359	0.761843	0.425781	0.834174	0.214219	0.990605	0.494375	0.744521	1.23891	0.908246	0.214688	0.916059	0.978203	0.834921	0.976328	0.903881	1.26969	0.860181	1.49914	0.0614346
0.952578	0.728662	0.179219	0.970284	0.647578	0.924578	0.645703	0.721361	2.00492	0.751498	1.13016	0.894466	1.125	0.902606	0.946016	0.926439	1.27945	0.875461	1.52898	0.904235
1.19922	0.860835	0.180859	0.986642	0.209531	0.986539	0.567109	0.719435	1.50211	0.832933	2.04969	0.809925	1.27148	0.905279	1.01719	0.922524	1.32031	0.877307	1.13969	0.904556
1.48797	0.882184	0.160625	0.964564	0.207344	0.988167	1.44086	0.842056	2.16977	0.834123	1.37344	0.886537	1.60797	0.879442	0.205781	0.994802	2.39352	0.802843	1.9532	0.7469
2.11922	0.789992	0.178672	0.973776	0.210625	0.98722	1.55859	0.896176	0.450078	0.78776	1.80703	0.762562	1.1193	0.914694	0.192031	0.98977	1.77219	0.810092	1.88594	0.790023
1.635	0.870478	0.185938	0.967115	0.21375	0.989131	1.52586	0.894339	1.04328	0.855303	1.86219	0.819154	0.986328	0.915512	0.200859	0.989562	1.8643	0.813545	2.43922	0.868213
1.19125	0.92014	0.172656	0.976105	0.212969	0.988915	1.39727	0.904662	1.15523	0.87523	1.70195	0.835878	0.190938	0.994615	0.202344	0.994629	1.86703	0.847587	1.41227	0.873385
0.490313	0.774942	0.189141	0.968716	1.12492	0.895373	0.47625	0.787369	0.918828	0.818061	1.27117	0.877649	0.192734	0.978607	1.36227	0.851854	1.22086	0.876069	1.31656	0.873926
1.12312	0.81485	0.176563	0.964171	0.216328	0.987767	1.4668	0.907335	1.29859	0.798299	1.3693	0.878478	0.192891	0.99142	0.198359	0.987853	2.11477	0.70822	1.51922	0.869217
0.960625	0.919852	0.185625	0.979514	0.199453	0.99289	1.29383	0.910869	0.809375	0.748556	1.64617	0.822473	1.31258	0.862562	1.21141	0.916018	1.88969	0.51766	1.66086	0.838144
1.175	0.883737	0.410469	0.821343	0.206875	0.98841	1.17664	0.838346	1.95641	0.83103	1.51422	0.858865	1.22555	0.919732	1.63328	0.364939	1.39523	0.887637	1.44859	0.856103
1.22812	0.897922	0.361797	0.862082	0.359531	0.85231	1.60609	0.794984	0.891797	0.832575	2.3782	0.827473	1.12359	0.854391	1.30117	0.8136	1.25852	0.887444	1.43039	0.865204
0.774219	0.727707	0.177813	0.972932	0.208828	0.993969	0.721719	0.794296	0.521563	0.826226	1.45672	0.809112	0.452422	0.898832	1.24336	0.895045	1.43352	0.864908	1.33742	0.865337
1.38586	0.867462	0.182344	0.972401	1.2257	0.816504	1.32602	0.894679	1.2157	0.865672	1.40828	0.871451	1.08398	0.921993	1.62813	0.848742	1.57297	0.842882	1.59906	0.849788
1.16523	0.864882	0.180703	0.979152	1.82203	0.835835	0.565	0.748601	1.14187	0.887518	1.63156	0.823177	1.07187	0.915736	2.18125	0.869533	3.15828	0.787985	1.70008	0.796364
1.16781	0.727247	1.66961	0.6404	2.39852	0.820718	0.873984	0.824502	2.23766	0.810953	1.62289	0.803468	0.34375	-0.0501516	2.16375	0.527942	1.45	0.864511	1.21273	0.892236
1.60508	0.866305	1.72375	0.754571	1.57383	0.909693	0.862344	0.750109	1.43219	0.907312	1.42789	0.842065	2.84789	0.519445	1.31219	0.877101	1.44977	0.859489	1.75008	0.84229
2.50555	0.681844	2.56078	0.603088	1.03984	0.797408	1.74375	0.855607	0.564141	0.695699	1.32969	0.85289	1.67328	0.721993	1.26539	0.878424	1.30359	0.886543	1.27008	0.816406
0.186953	0.978924	1.26078	0.858849	3.73445	0.639295	0.682969	0.710393	1.54727	0.906331	0.955625	0.856	2.74969	0.514489	2.04375	0.648063	3.03109	0.803244	1.50937	0.858056
0.485313	0.779439	1.67492	0.0981473	1.03859	0.908816	1.20188	0.898785	0.179453	0.97659	1.08398	0.90751	1.34391	0.666749	1.43023	0.84882	1.45219	0.886573	1.34234	0.903779
0.462969	0.829776	2.27586	0.557159	2.16211	0.80063	0.176172	0.977152	0.45875	0.817585	0.865859	0.917593	1.04211	0.66515	1.64125	0.829414	1.09578	0.893666	0.200391	0.99376
0.180078	0.950928	1.89641	0.672768	1.62625	0.865191	0.181641	0.962923	0.433672	0.813177	0.193203	0.99452	1.39109	0.728668	1.49781	0.8561	0.202578	0.994079	1.04438	0.920374
0.18125	0.978312	0.782422	0.881351	1.245	0.828473	0.172422	0.972432	0.419063	0.823661	0.197734	0.993729	1.91594	0.589149	1.53273	0.854679	0.981328	0.875361	1.23016	0.837367
0.175391	0.97633	0.979766	0.654447	0.895469	0.918364	0.185703	0.982664	0.453984	0.814089	1.08031	0.91298	1.43117	0.626012	1.78055	0.832086	0.196172	0.994111	0.197969	0.994432
0.170078	0.976065	1.55703	0.691165	1.72797	0.851001	0.452266	0.808953	0.178672	0.977323	1.18844	0.883094	1.0875	0.753306	1.2893	0.877369	1.35023	0.881089	1.37344	0.885087
0.395234	0.834151	1.21977	0.541011	0.612578	0.770637	0.401172	0.842984	0.179844	0.977845	0.198516	0.99526	1.69227	0.810446	1.61938	0.78677	1.02797	0.855015	0.197969	0.993893
0.186719	0.979711	0.759531	0.636835	0.479063	0.736068	0.178594	0.973043	0.182578	0.980071	0.360391	0.84337	1.82586	0.708753	1.33789	0.889714	1.12922	0.934679	0.378281	0.875141
0.175078	0.975534	-3.14898	0.268043	2.63656	0.655262	0.168672	0.972126	0.181953	0.968738	0.196172	0.977841	1.0175	0.702954	1.73992	0.780361	1.17797	0.895792	0.197187	0.992084
0.4475	0.792167	1.3975	0.569489	0.287734	0.847711	0.163203	0.974975	0.420625	0.820024	1.38094	0.857327	0.9375	0.902841	0.199375	0.993372	0.995234	0.914962	1.2575	0.914759
0.179688	0.897748	1.94164	0.72784	0.179453	0.977072	0.305859	0.841585	0.172734	0.977561	0.197422	0.993961	0.828828	0.014453	1.10266	0.89734	1.13914	0.92359	0.815234	0.859302
0.183672	0.98316	0.759141	0.793335	0.446016	0.855951	0.180703	0.980704	0.176797	0.974739	1.07344	0.906885	2.19141	0.452071	0.198125	0.994105	0.201641	0.987125	0.317344	0.846729
0.176016	0.967513	0.211016	0.991282	0.170703	0.963205	0.171953	0.974322	0.177734	0.962245	1.00375	0.868457	0.705859	0.00268878	0.312969	0.835095	0.978047	0.860775	0.198047	0.994831
0.188203	0.981586	0.209766	0.992577	0.178359	0.972439	0.179844	0.98117	0.174687	0.979193	1.23336	0.902189	0.213125	0.98902	0.305234	0.85306	0.201406	0.886331	0.200625	0.99439
0.178672	0.981443	0.214375	0.989733	0.183359	0.97718	0.177109	0.975004	0.179375	0.981455	0.193359	0.986344	1.07773	0.924719	1.32563	0.897007	0.309219	0.841325	0.259922	0.828261
0.174766	0.974068	0.224766	0.988734	0.183516	0.973368	1.94047	0.32101	0.180234	0.977696	1.31234	0.903764	0.201016	0.992176	0.196484	0.994703	1.3325	0.619595	0.194375	0.992848
3.62211	0.309108	0.216562	0.989344	0.172891	0.972919	1.05859	0.588273	0.18	0.974637	1.45094	0.715852	1.21078	0.878594	0.198828	0.993895	0.0677344	-0.0678118	1.02375	0.894802
1.86234	0.492277	0.218203	0.989569	0.172344	0.954868	1.24992	0.867316	0.456641	0.792085	2.00328	0.203904	0.0773438	-0.0678629	1.15164	0.887597	0.770156	0.629432	0.192109	0.97934
1.43508	0.45419	1.02375	0.913214	0.180781	0.977439	1.07828	0.792957	0.188828	0.981787	2.81258	0.68723	1.26711	0.917371	0.201719	0.993123	1.60063	0.762568	0.194531	0.991658
1.2575	0.485346	0.216953	0.99135	0.176406	0.974466	4.73125	0.545782	0.177969	0.982892	2.76367	0.542579	0.201016	0.995711	1.3782	0.904832	-0.899531	0.0290214	1.02484	0.910013
1.40195	0.81695	0.219766	0.991748	0.184688	0.98016	1.65656	0.650567	0.177813	0.979939	1.76086	0.68671	0.520859	-0.0327279	0.193516	0.993261	0.895469	0.686131	1.36758	0.923718
1.14461	0.79965	0.208125	0.991367	0.179844	0.95886	0.586328	0.895208	0.183281	0.980717	0.796016	0.693673	1.09039	0.937116	0.196563	0.994162	1.21633	0.576836	1.06195	0.89887
1.09609	0.686409	1.03789	0.906052	0.171563	0.977907	-2.19805	0.263854	0.183281	0.980756	1.40156	0.802716	0.199219	0.994505	1.08789	0.89625	1.40727	0.812481	0.988281	0.899074
1.32656	-0.000833505	0.214922	0.990892	0.18625	0.974668	0.722344	0.93146	0.166172	0.934935	0.7275	0.748233	1.21547	0.922723	0.19375	0.994416	0.905625	0.70624	0.893906	0.838892
1.02609	0.358514	0.216719	0.988834	0.180625	0.985673	1.34633	0.560269	0.416641	0.847547	1.37344	0.627745	0.444844	-0.0318319	0.255547	0.81943	0.752266	0.643214	1.19461	0.891512
0.458359	-0.064786	1.13367	0.875297	0.174375	0.976656	2.70063	0.46211	0.186719	0.975359	1.47781	0.798067	1.42914	0.879431	0.26125	0.8363	2.37383	0.824982	0.191875	0.994117
1.38203	0.40787	0.210078	0.991109	0.431797	0.831519	4.39586	0.760744	1.76648	0.664669	1.43203	0.470459	0.194375	0.981446	0.195391	0.993314	1.36117	0.735051	0.81	0.672792
-2.3857	0.71834	1.17844	0.849299	1.76813	0.587869	-4.15047	0.382761	0.980547	0.631579	1.12898	0.842254	1.08547	0.92006	1.9418	0.562138	1.28102	0.861395	0.881641	0.640522
0.950703	0.941372	0.208984	0.989463	3.12289	0.432119	1.02469	0.907507	1.08422	0.692471	4.20234	0.64393	0.209687	0.993672	1.20602	0.729199	1.04586	0.91626	3.02414	0.579247
-2.09875	0.653436	0.224062	0.990197	-1.90453	0.688823	0.479688	0.899319	1.16836	0.422948	1.44211	0.91738	1.22078	0.89817	1.53992	0.784192	2.40195	0.758375	2.48141	0.619405
-3.55383	0.158252	0.211641	0.994682	1.59828	0.61892	1.13742	0.595107	-3.56844	0.467292	2.65914	0.419457	0.221562	0.993424	1.24398	0.678554	0.767109	0.616389	1.67172	0.81614
1.82664	0.836717	0.917578	0.931266	1.05648	0.901657	1.45437	0.799799	-0.366953	-0.0649811	1.64055	0.375303	0.988906	0.929162	0.643672	0.780349	0.861641	0.696466	1.15516	0.759461
1.42305	0.840864	1.32672	0.847329	0.892734	0.928105	0.976563	0.915375	2.42594	0.571201	1.74703	0.901874	0.220391	0.986781	1.90938	0.821866	0.749219	0.892484	1.54891	0.819341
0.972188	0.608741	1.08922	0.911723	0.836953	-0.0471442	2.19758	0.741242	-4.945	0.444839	1.89578	0.656209	1.1675	0.890533	1.20266	0.749366	1.6968	0.645823	1.0143	0.621432
0.955547	0.585209	0.209063	0.991674	0.740469	0.62117	0.931406	0.705949	0.933125	0.602545	1.62258	0.699923	1.11437	0.923515	0.921875	0.681756	1.35523	0.76688	1.28953	0.506903
0.723984	0.948532	0.488281	0.827119	1.49469	0.529159	1.035	0.454509	2.43391	0.746301	1.31477	0.558345	1.49211	0.854368	1.90211	0.00149251	2.07031	0.686752	0.944453	0.801728
1.43984	0.722668	0.398047	0.830602	2.75141	0.695823	1.08961	0.625641	0.908281	0.604216	1.79461	0.846298	1.14555	0.868069	2.11477	0.844506	1.68594	0.534201	-1.38219	-0.0489035
2.42	0.825484	0.456563	0.833029	0.902422	0.635224	1.37859	0.472484	3.31688	0.389634	2.04805	0.588087	1.00602	0.822056	1.69906	0.126281	1.34477	0.724971	1.62008	0.768068
1.5782	0.277454	0.589609	0.858633	1.51281	0.601624	2.59164	0.597336	1.95828	0.672733	1.35219	0.628869	1.4575	0.89311	1.2532	0.923465	1.16961	0.712961	1.1943	0.751361
0.212734	0.988661	0.498594	0.846563	2.37148	0.135597	1.82289	0.0845424	2.15063	0.691707	0.2025	0.992684	2.0282	0.834997	-0.203672	-0.06623	1.06594	0.660288	1.35336	0.649881
0.225703	0.991493	0.624141	0.860298	1.43266	0.541206	0.847891	0.871704	0.207344	0.994221	1.42453	0.839843	1.09141	0.785594	0.756094	0.733359	0.659375	0.743532	1.26953	0.917952
0.201484	0.993577	0.512656	0.831955	3.0643	0.562015	1.295	0.481265	0.218672	0.991018	0.206953	0.994469	1.31672	0.872716	1.08961	0.670871	2.89672	0.466204	0.781172	0.00353141
0.978906	0.933067	0.559688	0.789742	-4.26344	0.763678	1.00984	0.913441	0.218203	0.989719	0.2025	0.989177	1.06781	0.842788	1.51109	0.623844	0.916953	0.634056	1.01328	0.899564
0.217188	0.989899	0.483281	0.817864	1.34773	0.679452	0.905703	0.623889	0.213984	0.990498	1.41109	0.894602	1.58656	0.864959	1.17445	0.784633	1.54578	0.0140807	1.41977	0.891458
1.05945	0.903596	0.363828	0.873933	1.50766	0.461157	0.210469	0.992841	0.223438	0.986657	1.46656	0.289894	0.905547	0.842219	1.48586	0.672425	1.35922	0.928244	1.26852	0.148136
0.211797	0.993295	0.395156	0.830847	0.214062	0.992003	0.213672	0.990768	0.216953	0.992065	0.018125	-0.068663	0.73875	0.799854	0.219688	0.990683	0.199609	0.995226	0.930547	0.922847
0.215859	0.991207	0.469688	0.840665	0.217109	0.990544	0.225781	0.988329	0.221328	0.991877	1.16031	0.886948	1.48633	0.870351	1.04031	0.927523	0.210391	0.990709	0.214922	0.991658
0.222578	0.991362	0.437813	0.844852	0.211484	0.992967	0.217344	0.989419	0.214062	0.99172	0.993359	0.926838	1.00375	0.896223	0.199687	0.995581	1.07281	0.923467	1.3468	0.828192
0.218359	0.990511	0.526484	0.821676	0.220391	0.987942	0.214922	0.991717	0.205234	0.993255	1.33563	0.870543	1.11375	0.886142	1.37617	0.80107	0.209531	0.993589	1.31148	0.88512
0.214766	0.99206	0.452813	0.902418	0.215781	0.989554	0.219844	0.990292	0.218594	0.987189	0.929844	0.92344	1.28937	0.90162	1.08906	0.925724	0.365938	-0.0468083	1.34391	0.857551
0.2225	0.991717	0.485313	0.822384	0.212891	0.990994	0.208984	0.991696	0.212344	0.991186	0.214062	0.993393	1.34484	0.879996	1.02289	0.912124	1.38609	0.826272	1.28008	0.918365
0.714844	0.933804	0.449609	0.793398	0.218906	0.990157	0.210938	0.988333	0.216094	0.991053	1.18789	0.916255	2.23203	0.821615	0.222891	0.988299	0.210781	0.991513	0.209375	0.99476
0.219531	0.990549	0.406172	0.854899	1.07828	0.888668	0.207109	0.992326	0.82625	0.933649	1.44719	0.743064	1.48414	0.858287	1.05984	0.929656	1.29719	0.899714	1.00219	0.928016
0.211719	0.990445	0.544531	0.838986	0.210859	0.993852	0.625625	0.93117	0.215234	0.989665	1.15945	0.911543	1.47211	0.861968	1.21891	0.903927	0.741094	0.0181483	0.202109	0.991396
0.21125	0.990505	0.514844	0.81487	0.226562	0.991076	0.214297	0.993429	0.220703	0.987773	0.207891	0.99212	1.27445	0.890024	1.86789	0.533744	0.216172	0.992694	1.25586	0.916503
0.429844	0.810212	0.426563	0.839296	0.963359	0.920725	0.215781	0.990449	0.221953	0.989171	0.949688	0.824347	0.992969	0.882853	0.455313	-0.0406346	0.206797	0.994575	0.204844	0.991239
0.43875	0.83245	0.455391	0.833832	0.210234	0.991737	0.220391	0.988342	0.218594	0.990863	1.94508	0.878483	1.18172	0.887837	-0.31125	-0.0496855	1.00594	0.93768	0.206641	0.994511
0.47375	0.788615	0.386172	0.838309	0.222422	0.988838	0.216875	0.993256	0.210547	0.990359	2.00938	0.77118	1.82516	0.817257	1.75789	0.755723	0.216953	0.989716	0.195625	0.995012
0.430313	0.838654	0.448125	0.819682	0.206641	0.994151	0.217578	0.987744	0.212344	0.991162	1.26445	0.883352	1.34219	0.81286	0.200313	0.995693	0.958594	0.0289753	0.736172	0.0073207
0.510547	0.831111	0.425938	0.828434	0.218516	0.993405	0.876172	0.934477	0.209063	0.991562	0.847578	0.754158	1.88547	0.882628	0.599922	-0.0186773	1.13906	0.913073	1.16562	0.926617
0.431953	0.841476	0.5725	0.842898	0.222422	0.988863	0.206094	0.993397	0.213594	0.991053	1.63492	0.888034	1.09563	0.880623	1.13062	0.919984	1.12391	0.917186	1.21359	0.919193
0.481953	0.877549	0.156719	0.97996	0.210078	0.99217	0.202422	0.99008	0.215547	0.989809	1.21367	0.894894	0.58875	0.807634	1.57609	0.206409	0.212734	0.988997	1.1807	0.9156
0.396719	0.81397	0.162109	0.976919	0.210625	0.990553	0.402656	0.817426	0.212891	0.993101	1.83336	0.876727	0.834219	0.83227	0.198984	0.994476	1.39766	0.846431	1.07953	0.909185
0.497969	0.850621	0.154922	0.971416	0.220156	0.989928	0.514766	0.82593	0.214297	0.990712	1.85633	0.808202	0.281562	0.819899	1.35148	0.880313	2.32242	0.793196	1.04258	0.927661
0.448203	0.881412	0.1575	0.969748	0.496641	0.797159	0.574063	0.863864	0.471797	0.805274	1.87719	0.88869	0.193516	0.97864	1.25109	0.89033	1.02898	0.895532	1.62039	0.842444
0.46625	0.821512	0.156094	0.971981	0.347266	0.808167	0.454375	0.797467	0.456094	0.834282	1.24141	0.882855	0.196016	0.991915	1.5282	0.876433	1.21234	0.887995	1.00937	0.896051
0.391875	0.821431	0.154609	0.975577	0.411563	0.81669	0.434766	0.822716	0.547188	0.811464	1.03805	0.847437	0.198437	0.987547	1.02328	0.879949	1.20172	0.849468	0.965703	0.884418
0.387578	0.807864	0.164453	0.965272	0.410391	0.793011	0.459609	0.825722	0.423281	0.82711	1.3318	0.889007	0.196172	0.987286	1.10094	0.855338	1.27672	0.884177	1.11336	0.831534
0.460859	0.80859	0.15875	0.97099	0.5225	0.854271	0.474063	0.798501	0.391641	0.814957	1.14164	0.909392	0.196875	0.991534	1.31727	0.885439	0.66	0.786054	1.00117	0.786412
0.559453	0.800993	0.151484	0.972391	0.466406	0.795111	0.450391	0.791353	0.446953	0.855327	1.50672	0.859796	0.191328	0.991304	1.08633	0.915752	1.21313	0.913649	0.987578	0.824904
0.444922	0.8161	0.157891	0.973064	0.456094	0.846042	0.447422	0.838043	0.443984	0.869741	1.1443	0.896333	0.193438	0.990133	1.18305	0.865968	1.3932	0.89725	1.18898	0.858998
0.472734	0.825676	0.151875	0.974098	0.361406	0.821694	0.452422	0.82173	0.381406	0.845549	1.10359	0.895052	0.931953	0.843504	1.25422	0.883705	0.968438	0.836704	1.38234	0.894273
0.461406	0.851103	0.170391	0.972075	0.440234	0.816638	0.379297	0.802181	0.457656	0.821569	1.13078	0.874997	0.190938	0.989206	1.20609	0.888321	0.99	0.835407	1.325	0.871538
0.436172	0.796787	0.335703	0.872603	0.341875	0.785458	0.467578	0.82917	0.422031	0.835274	1.30336	0.861217	0.208281	0.838281	1.26969	0.890673	1.19555	0.907514	1.14703	0.903291
0.455781	0.808887	0.155312	0.976868	0.389063	0.828003	0.375859	0.802908	0.614063	0.856063	1.23969	0.900458	0.196797	0.990548	1.31016	0.759836	1.17141	0.889714	1.14781	0.898843
0.153125	0.972352	0.159219	0.974085	0.476563	0.885634	0.419844	0.798257	0.407422	0.815163	0.84125	0.840352	0.298203	0.816599	1.15695	0.879908	1.17711	0.893372	1.17859	0.902312
0.151641	0.976476	0.162031	0.95827	0.383516	0.812241	0.511172	0.771116	0.4225	0.817486	0.198047	0.992345	0.194062	0.992418	1.89242	0.879099	1.0075	0.876777	1.28937	0.847305
0.156484	0.977023	0.157031	0.973194	0.473281	0.83918	0.482734	0.852139	0.501406	0.825587	0.861484	0.863118	0.935781	0.858826	2.1743	0.853826	1.41555	0.859466	0.984609	0.847788
0.160078	0.970047	0.160312	0.966436	0.417422	0.865107	0.397969	0.820703	0.422734	0.832623	0.197187	0.990626	0.753438	0.847955	1.01523	0.886781	0.906563	0.853508	1.10867	0.89103
0.157656	0.970368	0.160234	0.971811	0.500391	0.893539	0.418281	0.82081	0.456563	0.820338	0.752109	0.804786	0.19625	0.988353	1.15945	0.904189	1.43516	0.877265	1.31664	0.886063
0.156797	0.975036	0.154062	0.980296	0.490469	0.848143	0.163359	0.969874	0.622969	0.852859	1.08937	0.853072	0.809609	0.861009	0.933203	0.856332	0.196328	0.98972	0.919609	0.822447
0.160234	0.965375	0.160625	0.964708	0.392891	0.785958	0.160469	0.964732	0.148516	0.978879	0.660234	0.85046	0.197266	0.987899	0.969297	0.811808	0.192734	0.989248	0.196875	0.986382
0.159062	0.967343	0.183047	0.905094	0.445078	0.83337	0.156484	0.975569	0.162656	0.968383	0.749297	0.788599	0.198594	0.984164	2.30492	0.867875	0.840313	0.864455	0.329219	0.829183
0.160859	0.974304	0.15125	0.980002	0.156016	0.961347	0.163047	0.969742	0.161406	0.976343	0.896719	0.864396	0.511875	0.823776	0.193203	0.983783	0.575781	0.850896	0.193594	0.985745
0.160703	0.972489	0.152266	0.982352	0.17125	0.966033	0.164453	0.966416	0.162891	0.966601	0.195937	0.987352	0.195859	0.988988	1.39594	0.865322	0.18875	0.987591	0.199141	0.9843
0.158516	0.968943	0.152109	0.982476	0.2825	0.860556	0.161797	0.977589	0.157031	0.975558	0.197969	0.990227	0.769688	0.793953	0.233125	0.836796	0.194297	0.990505	0.859375	0.810506
0.159844	0.970487	0.159219	0.977833	0.156641	0.977866	0.164219	0.948114	0.160156	0.97278	0.989844	0.854335	0.190703	0.987856	0.222656	0.857218	0.194766	0.980213	0.194531	0.986318
0.169063	0.967902	0.169453	0.972926	0.156562	0.970907	0.160781	0.973968	0.153984	0.972929	0.715781	0.835848	0.193672	0.991387	0.293281	0.827404	0.923359	0.907107	0.197656	0.989763
0.157969	0.972865	0.912891	0.817656	0.157891	0.977749	0.155703	0.976665	0.339922	0.841608	0.196875	0.985127	1.00625	0.925103	0.197031	0.990755	0.241797	0.844433	0.197656	0.984643
0.157812	0.969472	0.378203	0.891059	0.162891	0.973964	0.157891	0.962585	0.154688	0.978794	0.801563	0.823103	1.23023	0.900511	0.192031	0.99119	0.196563	0.991958	0.991094	0.831139
0.386016	0.893281	0.414844	0.888913	0.161406	0.970377	0.161016	0.973444	0.156406	0.977078	1.52828	0.856132	0.706094	0.742886	0.919219	0.86444	0.322969	0.814727	0.193438	0.989478
0.641406	0.762064	0.377188	0.882841	0.155938	0.975285	0.154375	0.973009	0.158984	0.972274	0.537344	0.716298	1.76102	0.846447	0.195156	0.991	0.791953	0.86789	0.826016	0.847657
0.410781	0.930977	0.447266	0.855125	0.159141	0.966807	0.158281	0.976912	0.152812	0.98107	1.28945	0.770544	0.588203	0.718686	0.199531	0.993114	0.192969	0.987926	0.534219	0.809845
0.411094	0.873504	1.35195	0.862045	0.160312	0.968769	0.158516	0.973671	0.157891	0.965284	1.30078	0.865882	1.27664	0.847704	0.553672	0.825785	0.517813	0.8121	0.193125	0.986521
0.410391	0.883313	0.518828	0.884625	0.164687	0.971089	0.158672	0.978338	0.160625	0.974327	0.525938	0.770228	1.73914	0.846317	0.7225	0.816943	0.199922	0.990713	0.194609	0.988557
0.362344	0.879863	0.401719	0.870859	0.159297	0.974559	0.156797	0.971906	0.162422	0.966203	1.0518	0.81971	1.02305	0.926511	0.907422	0.865163	0.192422	0.982752	0.195156	0.988798
1.05453	0.806432	0.419609	0.905227	0.164453	0.95968	0.157812	0.967661	0.161953	0.974135	1.3632	0.825536	1.77695	0.842523	0.2	0.993053	0.230391	0.839376	0.497344	0.787028
1.89969	0.745624	0.337891	0.926835	0.152891	0.975377	0.161016	0.973438	0.156797	0.977094	0.830469	0.945215	0.143281	-0.067842	0.194688	0.984143	0.197422	0.983238	0.197891	0.991872
0.428125	0.842889	1.12484	0.813933	0.153594	0.979013	1.99898	0.74102	0.154922	0.971957	1.53422	0.881532	0.848203	0.849731	0.753672	0.874856	1.97719	0.642306	0.193984	0.99219
0.932734	0.937494	0.360859	0.867915	0.153359	0.982103	0.469844	0.857952	0.161328	0.966115	1.92188	0.403511	0.972813	0.922174	0.193203	0.989254	0.894844	0.884094	0.823984	0.837746
0.600703	0.726717	1.08805	0.88984	0.1525	0.977747	0.563047	0.87922	0.153359	0.979619	1.55563	0.863658	1.84641	0.836864	0.196328	0.991652	0.998438	-0.00298927	0.195156	0.98994
1.08742	0.717222	0.647656	0.793173	0.344141	0.871458	1.03164	0.86587	0.352344	0.886699	0.865078	0.918314	1.29664	0.877894	0.725391	0.793435	0.610547	0.770054	0.709844	0.750228
0.381172	0.898341	0.344375	0.948496	0.210469	0.896897	0.355469	0.90157	0.926484	0.942019	0.319688	-0.0627941	1.69844	0.867405	0.186641	0.941497	1.00977	0.877423	1.16711	0.90226
0.643828	0.803328	0.366172	0.882114	0.60875	0.711836	0.820547	-0.00709675	0.370781	0.898268	1.80039	0.833923	0.664297	0.745321	0.593438	0.781468	1.63734	0.831662	0.953672	0.856963
0.323594	0.939463	2.03961	0.785027	0.74	0.766864	0.351641	0.916782	0.335313	0.924567	2.36063	0.296052	0.761328	0.790844	1.29727	0.788753	0.434141	0.906653	2.17172	0.854963
1.22812	0.831112	0.62125	0.70982	0.822656	0.732617	0.403828	0.875312	0.673203	0.778835	2.28383	0.700427	2.12859	0.224645	1.10414	0.876496	2.49656	0.638266	0.929453	0.890337
0.734453	0.900106	0.767578	0.894484	0.340938	0.925369	1.07523	0.88931	0.492656	0.910456	0.931328	0.81191	1.92813	0.783388	1.06234	0.905918	0.893516	0.894392	1.13883	0.870483
0.627813	0.767321	0.702344	0.711735	0.321562	0.947984	0.385625	0.917405	0.614063	0.674794	1.97375	0.712223	1.15031	0.899109	0.805	0.866186	-1.06391	0.0896166	0.812188	0.789313
0.764141	0.619506	0.338906	0.90421	1.85211	0.777783	0.400625	0.933295	0.467656	0.835307	0.826797	0.873531	0.516016	0.771041	0.825703	0.719079	0.689219	0.904169	1.67945	0.870986
0.217344	0.99279	0.481797	0.696649	0.434453	0.933968	0.842813	0.691123	0.407422	0.887192	1.16672	0.884266	-0.241328	-0.0660884	2.14906	0.645113	0.823906	0.941853	0.963594	0.77842
0.196953	0.994808	0.371016	0.922217	0.700703	0.734887	1.0593	0.902786	0.393359	0.877972	1.2618	0.880394	1.50641	0.875865	1.4268	0.84937	0.983125	0.92919	1.42555	0.842465
0.209219	0.993397	0.316797	0.933572	0.356875	0.9078	0.344297	0.919853	0.391953	0.76984	0.395469	0.883646	0.924297	0.867387	2.69703	0.489612	2.85625	0.628427	0.731328	0.91934
0.222578	0.989641	0.220859	0.989061	1.26844	0.893366	0.574609	0.885598	0.474766	0.867933	0.771094	0.89013	0.290234	0.875792	0.999453	0.918766	2.02508	0.769993	0.85875	0.912757
0.220156	0.988289	0.429375	0.886678	0.810469	0.8243	0.357578	0.918557	1.05047	0.771089	0.841953	0.914793	1.00273	0.908891	0.916641	0.938915	1.32406	0.872538	1.42938	0.891918
0.226172	0.992976	0.604297	0.952621	0.367734	0.92501	0.193594	0.991304	0.997422	0.850687	0.669453	0.882874	0.555234	0.906601	0.876172	0.81664	0.208906	0.993279	0.689922	0.796796
0.207187	0.951957	0.225156	0.987559	0.339453	0.889061	0.223125	0.988043	0.507656	0.901972	0.961719	0.910354	0.205	0.99152	1.31484	0.870792	0.994922	0.916644	1.6307	0.850767
0.222422	0.986698	0.41875	0.891861	0.460156	0.863462	0.227969	0.987836	0.369688	0.916389	0.217891	0.933835	0.815391	0.905549	1.30531	0.893598	0.735234	0.90904	0.612734	0.740959
0.794141	0.942619	0.199063	0.994164	0.389688	0.920879	0.694531	0.928342	0.360938	0.935927	0.874688	0.907333	1.07273	0.926806	1.80625	0.861272	1.41727	0.894134	0.55625	0.802099
1.04977	0.915225	0.228047	0.989156	0.386328	0.868532	0.224688	0.987658	0.684922	0.636905	0.210469	0.984851	0.909609	0.909742	0.663047	0.817964	1.09867	0.903817	1.13594	0.880418
0.684219	0.901144	0.214062	0.990553	0.345703	0.935946	0.22625	0.988014	1.35859	0.792925	1.25625	0.891241	0.209453	0.991035	1.06484	0.92802	1.19625	0.847621	1.09492	0.881451
0.695938	0.946801	0.185	0.989477	0.442188	0.924202	0.223438	0.991663	0.811406	0.672011	1.97219	0.659356	0.308594	0.886139	1.94945	0.765568	0.934609	0.908746	0.727891	0.751836
0.223984	0.986998	0.220469	0.989658	1.36484	0.846753	0.209141	0.992265	0.361875	0.907335	1.0282	0.926101	1.20797	0.905793	0.833438	0.961743	1.78328	0.398647	1.63242	0.887959
0.2275	0.987808	0.211094	0.98959	0.361797	0.925226	0.217422	0.988933	0.21875	0.9858	0.289922	0.88548	0.728203	0.903039	1.84672	0.789252	0.588594	0.898316	0.840234	0.93938
0.22	0.989695	0.463984	0.922142	0.217812	0.991377	0.215938	0.991234	0.218281	0.990953	1.12086	0.91333	0.301172	0.875022	1.09672	0.917706	0.665313	0.830807	0.370703	0.885422
0.220625	0.992087	0.623672	0.907068	0.224062	0.990902	0.224531	0.990366	0.533516	0.925923	1.90867	0.511769	0.825391	0.926675	0.252031	0.883121	1.67578	0.357948	0.740547	0.91621
0.220234	0.991228	0.227422	0.989516	0.220078	0.988496	0.448281	0.887389	0.225234	0.969288	1.55063	0.236312	0.919375	0.895238	0.739531	0.933697	0.571719	0.843739	0.826094	0.932979
0.722734	0.911717	0.293203	0.888905	0.214219	0.986706	0.551875	0.928546	0.223594	0.989273	1.69258	0.870732	0.966172	0.91448	1.18883	0.904541	0.853828	0.899582	1.36703	0.87929
0.524375	0.911051	0.218281	0.989061	0.223672	0.989485	0.21875	0.98861	0.225781	0.988242	2.55742	0.836471	0.565313	0.847491	1.41227	0.891669	1.26352	0.914925	0.620859	0.867152
0.5525	0.907599	0.221094	0.991019	0.218438	0.988956	0.221094	0.989735	0.206719	0.951368	1.73367	0.875463	0.623906	0.90629	0.201719	0.99282	1.03828	0.8863	1.68852	0.730718
0.439141	0.804467	0.221094	0.987838	0.226016	0.989417	0.195156	0.992146	0.815547	0.927964	1.56594	0.878865	1.85117	0.541231	0.481953	0.882453	0.385703	0.939233	0.756484	0.881057
0.664219	0.90888	0.529375	0.90772	0.270937	0.890353	0.218203	0.988434	0.266172	0.916953	1.9168	0.862819	0.215234	0.989926	0.618594	0.915282	0.760469	0.911297	1.08656	0.917621
0.458359	0.842761	0.230547	0.986568	0.221719	0.988388	0.219375	0.988751	0.219609	0.988822	1.76938	0.835907	1.24023	0.851726	0.196328	0.994124	0.827188	0.915409	0.352031	0.938448
0.556563	0.903762	0.212734	0.992608	0.214688	0.990536	0.22375	0.988486	0.226328	0.989142	1.64602	0.794609	1.5543	0.882721	0.197344	0.993159	1.05937	0.918462	0.977813	0.935358
0.607188	0.85246	0.225234	0.990727	0.749219	0.89749	0.209609	0.992098	0.226797	0.986547	2.32336	0.868564	0.477109	0.905294	0.772656	0.911188	1.31258	0.921092	0.589375	0.888491
0.496172	0.863786	0.214844	0.989556	0.226562	0.989753	0.221406	0.987536	0.220078	0.989035	1.46703	0.797937	0.528984	0.885188	0.410313	0.86205	0.687813	0.921725	1.08945	0.927964
0.721641	0.889065	0.222422	0.986897	0.223594	0.989381	0.564766	0.843571	0.210234	0.99386	1.20406	0.90208	0.534297	0.880696	0.851406	0.908687	1.38445	0.904728	0.864531	0.935348
0.787109	0.890372	0.448516	0.856817	0.218047	0.988702	0.463438	0.823144	0.220391	0.988866	1.87484	0.84597	1.19711	0.902105	0.512422	0.903146	1.02172	0.879266	1.02469	0.911566
0.377266	0.820572	0.699844	0.896692	0.789688	0.931026	0.508828	0.88867	0.645859	0.936224	1.76125	0.8849	1.57594	0.875523	0.909688	0.917006	2.5443	0.787647	1.28172	0.900795
0.646953	0.826018	0.414766	0.815086	0.326875	0.884729	0.64875	0.876712	0.21	0.942535	1.43281	0.88175	1.34414	0.891708	0.209375	0.91512	1.42469	0.832113	1.07883	0.909449
0.168203	0.945283	0.483438	0.820491	0.918828	0.924645	0.490469	0.874624	0.353828	0.918251	0.187891	0.976953	1.63188	0.787397	0.188438	0.98423	0.995625	0.900136	0.209844	0.934861
0.173828	0.949805	0.396016	0.808849	0.596953	0.906902	0.444922	0.854101	0.804609	0.923697	0.755859	0.838624	2.26078	0.852281	0.4025	0.872988	1.655	0.866071	1.13656	0.902684
0.170859	0.970709	0.648906	0.891348	0.2225	0.986351	0.695781	0.872551	0.406953	0.819995	0.257578	0.856955	1.05648	0.888392	0.874375	0.913915	1.11	0.894802	1.93953	0.829733
0.170391	0.904397	0.394609	0.832782	0.573203	0.854244	0.459766	0.813902	0.450859	0.779027	0.546875	0.85375	1.1807	0.898098	1.92844	0.896521	1.03078	0.899873	2.05898	0.877456
0.350547	0.850246	0.461016	0.837378	0.6225	0.862104	0.711797	0.917116	0.674297	0.916138	0.811328	0.855129	1.87773	0.866145	2.04055	0.887407	1.66266	0.849419	2.00016	0.893351
0.163516	0.921989	0.524453	0.849855	0.462422	0.861867	0.627031	0.774468	0.641328	0.819827	0.189766	0.993344	1.15242	0.911444	1.79641	0.859899	1.01102	0.874781	1.65969	0.883694
0.167891	0.934122	0.592734	0.810099	0.570078	0.85244	0.568438	0.85978	0.662031	0.879265	0.183047	0.985804	0.973516	0.897856	1.18508	0.882346	1.22531	0.886662	1.53898	0.919812
0.166641	0.953677	0.419063	0.810089	0.601094	0.895751	0.345938	0.818249	0.808281	0.887049	0.189531	0.987546	1.90641	0.832694	1.70211	0.880659	1.83906	0.887094	1.23445	0.878329
0.167266	0.951823	0.609844	0.880511	0.7375	0.846228	0.524219	0.838456	0.425859	0.848711	0.188203	0.991146	1.08781	0.883017	2.00156	0.882953	1.04039	0.88625	1.08727	0.907721
0.178125	0.938797	0.529453	0.822976	0.383281	0.82053	0.499922	0.885711	0.734844	0.869179	0.799453	0.863968	0.952109	0.910579	1.50406	0.866032	1.52977	0.822166	1.33273	0.887726
0.173281	0.89268	0.423359	0.871216	0.877031	0.912135	0.567969	0.856848	0.890859	0.888034	0.188906	0.993585	1.69023	0.922687	0.938516	0.920721	1.55313	0.862487	1.78648	0.861562
0.172031	0.973214	0.771172	0.9063	0.468984	0.870451	0.563828	0.886175	0.559453	0.832948	0.563359	0.803117	1.53344	0.86342	1.53875	0.850586	1.08914	0.902757	1.00555	0.88903
0.176406	0.904436	0.714922	0.90259	0.723359	0.890917	0.500938	0.807813	0.760859	0.898418	0.187656	0.992109	1.14828	0.889754	1.4993	0.847738	1.65078	0.912951	1.81898	0.864485
0.169453	0.9399	0.722031	0.867331	0.487266	0.802685	0.752109	0.87781	0.581797	0.810623	0.178437	0.917092	0.987578	0.894609	1.01422	0.902169	1.42898	0.833654	0.989531	0.212308
0.178047	0.974962	0.178047	0.955314	0.534141	0.827577	0.508516	0.869287	0.95875	0.905311	0.663281	0.854152	0.537109	0.839391	1.84555	0.877058	1.22758	0.896005	1.50352	0.842992
0.171719	0.968711	0.173828	0.969078	0.6425	0.890638	0.541328	0.827542	0.592109	0.861027	0.763438	0.874823	0.699141	0.837901	1.39625	0.855351	1.37852	0.875256	1.43445	0.843792
0.171094	0.968463	0.177734	0.931809	0.535391	0.876008	0.504922	0.841835	0.700313	0.911678	0.190938	0.991322	0.246953	0.823113	1.27727	0.835756	2.11984	0.87605	1.9593	0.902846
0.172266	0.970385	0.174219	0.937557	0.565781	0.818923	0.794609	0.915476	0.593906	0.827172	0.191016	0.990812	0.194609	0.984434	1.69781	0.87287	1.43687	0.883415	2.13555	0.857057
0.171875	0.929095	0.161719	0.958139	0.855156	0.902016	0.832578	0.8909	0.439375	0.845964	0.653516	0.82626	0.753438	0.838131	1.28641	0.902682	1.98414	0.884621	1.08727	0.820942
0.165625	0.954717	0.228672	0.887008	0.551797	0.864881	0.434609	0.808314	0.68375	0.888111	0.292812	0.830447	0.187109	0.988087	1.26047	0.892048	0.893672	0.895746	1.68539	0.843684
0.185078	0.893579	0.175156	0.963739	0.512266	0.824392	0.166094	0.959061	0.425781	0.842282	0.197266	0.990703	0.187188	0.991354	1.78766	0.868765	0.838672	0.882199	0.803594	0.860421
0.17375	0.972264	0.182656	0.885581	0.490078	0.868871	0.169766	0.940235	0.569453	0.861778	0.737188	0.856614	0.229219	0.844235	1.15023	0.834267	0.193594	0.993308	2.10266	0.842741
0.166328	0.914863	0.175859	0.972955	0.630313	0.901977	0.166719	0.949542	0.44625	0.85629	0.306563	0.831256	0.304141	0.839765	1.05711	0.896257	0.229922	0.833524	1.19898	0.907644
0.171953	0.963536	0.167656	0.91588	0.549531	0.851098	0.170234	0.948378	0.808438	0.82046	0.188125	0.992137	0.209453	0.871636	2.35273	0.803026	0.856328	0.900969	0.859766	0.884408
0.173047	0.966766	0.177031	0.923191	0.426641	0.838912	0.170156	0.967557	0.579766	0.859001	0.19125	0.993068	0.196016	0.99199	1.89008	0.839146	0.797344	0.84058	1.32453	0.890517
0.162812	0.969741	0.169531	0.968448	0.547266	0.81495	0.175547	0.970191	0.166875	0.946656	0.375	0.865856	0.180859	0.983285	0.944219	0.860282	0.190469	0.992935	0.186484	0.983923
0.168828	0.961471	0.185469	0.900249	0.175859	0.906266	0.168672	0.957666	0.169609	0.977934	0.187188	0.988064	0.694531	0.806731	0.181094	0.913985	0.231328	0.849643	0.291797	0.855833
0.159531	0.937448	0.339531	0.851714	0.179609	0.911255	0.174531	0.964531	0.173437	0.96926	0.188828	0.990924	0.801563	0.848051	0.19	0.991211	0.364141	0.826903	0.188359	0.992689
0.653594	0.715706	0.172891	0.970471	0.168828	0.972437	0.176641	0.899774	0.172891	0.962743	1.70688	0.817616	0.713906	0.832111	0.187891	0.990986	0.189531	0.992365	0.805938	0.854518
0.405781	0.824638	0.176797	0.970456	0.171406	0.909497	0.165859	0.922203	0.176797	0.888688	1.46109	0.88215	0.194609	0.99133	0.186797	0.989706	0.700313	0.848921	0.356563	0.812941
0.351797	0.957786	0.169766	0.932376	0.168047	0.93862	0.158828	0.910569	0.173516	0.95911	1.03789	0.922465	0.194531	0.992786	0.187422	0.989226	0.806563	0.859346	0.190547	0.991655
1.03438	0.69161	1.18234	0.817414	0.180312	0.973042	0.172266	0.956613	0.189609	0.876184	1.70938	0.813781	0.909219	0.932724	0.453203	0.804675	0.190156	0.899729	0.251641	0.856012
0.579219	0.832427	0.560547	0.764653	0.188906	0.889806	0.174766	0.906047	0.175703	0.959273	2.04516	0.727261	1.31086	0.849154	0.548984	0.849309	0.196172	0.993884	0.780625	0.836589
0.788438	0.587425	0.515156	0.81875	0.168516	0.968068	0.185312	0.881355	0.209297	0.883782	1.32703	0.831267	0.860781	0.65223	0.192422	0.992452	0.616484	0.846603	0.407109	0.817651
1.45281	0.668854	0.836719	0.613998	0.173672	0.97828	0.172266	0.898471	0.171406	0.977713	0.661406	0.704736	1.46305	0.831142	0.760859	0.822329	0.182109	0.983061	0.167266	0.976914
0.669609	0.636968	0.824219	0.774045	0.178906	0.914693	0.176094	0.954337	0.163281	0.968097	2.44742	0.792294	0.0734375	-0.0682314	0.270156	0.863463	0.186641	0.989558	0.48	0.808997
1.0032	0.745513	0.53125	0.733088	0.174687	0.939271	0.173047	0.97247	0.169453	0.97304	2.29086	0.590008	1.07523	0.0384641	0.914141	0.868638	0.192734	0.989269	0.194531	0.989881
0.510391	0.798314	0.578828	0.65564	0.170313	0.910382	0.179297	0.955229	0.171563	0.96741	1.37922	0.719108	1.05953	0.741884	0.420078	0.840813	0.724297	0.864902	0.701875	0.874212
0.340234	0.876254	0.344688	0.923883	0.224062	0.880532	1.32133	0.472836	0.322813	0.856375	0.902578	0.654991	1.06781	0.732687	0.186484	0.989969	2.44391	0.650952	0.523047	0.793287
0.764688	0.72061	1.24445	0.642724	0.177266	0.971366	2.54813	0.683807	0.220938	0.87522	1.40492	0.868198	2.32383	0.414548	0.303047	0.85783	1.2293	0.877251	0.182031	0.979946
0.318984	0.944875	4.04883	0.749297	1.41008	0.845516	0.324062	0.860744	0.172187	0.973119	0.788984	0.764267	1.49172	0.879557	2.36883	0.55843	1.11484	0.867246	0.2	0.993282
0.329844	0.931358	1.03852	0.781003	1.43945	0.779823	1.14805	0.358268	0.172578	0.918014	0.692813	0.801057	0.570625	0.734923	2.16758	0.790062	2.49367	0.157677	0.321016	0.819093
0.824375	0.765488	0.361797	0.785858	0.880938	0.744514	0.995625	0.774097	0.202422	0.883866	1.06273	0.779847	1.66359	0.872571	2.0125	0.730895	1.75133	0.495267	0.185469	0.977993
0.483828	0.838378	0.35875	0.887632	3.60672	0.703015	0.453828	0.717921	0.183594	0.907371	1.66242	0.801314	1.91188	0.747723	0.767109	0.742442	0.583438	0.742816	0.194609	0.992002
0.680391	0.757804	1.25477	0.75212	0.774219	0.704487	-1.69797	0.207831	0.182188	0.921421	1.56922	0.849572	0.958438	0.707574	0.821641	0.890835	0.738438	-0.0166372	0.193125	0.993697
1.00391	0.701192	0.575313	0.748801	0.316016	0.937966	0.384922	0.847627	0.229766	0.890009	-0.442031	-0.0487357	1.51656	0.84627	0.816094	0.791006	0.985469	0.778655	0.183281	0.98901
0.711641	0.752001	1.99227	0.722769	1.47344	0.785441	0.326641	0.937313	0.257969	0.875081	2.27438	0.74952	1.40008	0.89012	1.29414	0.892499	1.79844	0.825576	0.808359	0.868203
1.02266	0.854976	0.497266	0.774924	0.321484	0.945848	0.333672	0.891517	0.172734	0.933744	2.72141	0.736461	0.990938	0.928792	1.17539	0.787054	0.863359	0.74489	0.517188	0.817606
1.51211	0.782443	0.376328	0.862505	0.521328	0.709177	0.36875	0.88421	0.332813	0.906595	1.48898	0.834679	1.72117	0.877598	1.28234	0.647746	1.01305	0.666126	2.0907	0.824177
0.861641	0.908178	0.948984	0.827656	0.404688	0.831983	0.618984	0.766516	0.843438	0.788313	1.27891	0.885478	1.16336	0.752461	1.75305	0.806166	1.25602	0.707739	0.948516	0.849182
0.781094	0.889345	-0.228203	-0.0670915	0.924844	0.723276	1.18711	0.586802	0.357109	0.892512	1.86125	0.732228	2.55258	0.794073	1.48398	0.858666	0.391797	-0.0515536	0.757734	0.718565
0.961484	0.908108	1.88867	0.317738	0.375313	0.862161	0.338672	0.928548	-3.27914	0.155834	1.46617	0.838566	0.955156	0.718393	0.872266	0.650955	1.57711	0.880238	0.732734	0.68833
0.777344	0.895903	0.396953	0.843429	0.937188	0.655219	0.841641	0.723054	1.31516	0.735487	1.41328	0.856699	0.602656	0.752368	1.66227	0.794599	1.57172	0.866236	1.07203	0.777304
0.693906	0.874457	0.332188	0.931539	0.725	0.735785	0.618047	0.677046	0.335859	0.944874	1.62594	0.816395	0.558125	0.746128	0.298203	-0.0621141	1.05133	0.802205	1.95359	0.834742
0.213203	0.993991	0.465	0.796743	0.834844	0.909612	0.6025	0.681979	1.27352	0.476519	1.60836	0.612854	2.87438	0.546798	1.32633	0.762867	1.75352	0.847636	0.700625	-0.0375748
0.871484	0.925155	0.609219	0.750133	0.962109	0.916355	0.348828	0.909243	1.29125	0.452282	1.47242	0.784275	-1	0.0866858	1.56938	0.858589	1.04883	0.908519	1.5157	0.856531
1.11242	0.89283	0.714922	0.786058	0.944453	0.909943	0.340469	0.889143	0.458516	0.725911	1.19664	0.888968	1.79531	0.838494	1.31109	0.872559	2.01688	0.72211	0.777344	0.792307
1.10883	0.8917	0.402266	0.853223	0.207813	0.994826	0.79125	0.730659	0.356484	0.872096	1.16086	0.895973	1.58281	0.864729	1.66844	0.786609	0.832344	0.756255	1.70523	0.881937
0.206563	0.994124	2.20703	0.677632	0.771641	0.874038	1.11656	0.900042	0.961172	0.625494	1.17344	0.903815	1.85727	0.776034	1.48773	0.844128	1.11172	0.918978	0.972656	0.812029
0.812891	0.879844	2.36992	0.362287	1.08836	0.901641	0.997344	0.911197	0.973828	0.674822	1.25961	0.891725	0.957813	0.731464	1.4575	0.841557	1.33586	0.875229	1.99758	0.750259
1.16805	0.887041	0.990859	0.857309	1.38422	0.853265	0.783047	0.943684	2.02297	0.701915	1.23273	0.911319	1.01	0.906403	1.50406	0.832551	1.26859	0.885917	0.873125	0.675863
0.757422	0.891621	0.860156	0.88276	0.752813	0.936086	0.856797	0.898079	0.962891	0.625119	1.18883	0.909491	1.39586	0.864509	0.879375	0.929048	1.1382	0.896263	2.02508	0.807313
0.835	0.88894	1.1525	0.913281	0.834219	0.913666	0.684609	0.897624	0.500703	0.825317	1.72063	0.454078	1.32961	0.846579	1.80016	0.654014	1.50289	0.870378	0.768516	0.781812
0.724766	0.91098	0.736953	0.873275	0.852891	0.905431	0.968516	0.915262	0.401641	0.886477	1.63	0.67038	1.46828	0.757554	1.435	0.875512	1.44258	0.860957	1.84508	0.808662
1.05242	0.899932	0.679609	0.878383	1.02555	0.867204	0.779609	0.89349	0.947109	0.65156	0.791953	0.929689	1.23539	0.899212	1.39172	0.85159	1.37141	0.834925	2.36273	0.619834
0.816016	0.90707	0.874688	0.912081	0.337266	0.921724	1.21594	0.88868	0.778906	0.904811	1.52516	0.827616	1.08094	0.910496	1.28484	0.890378	1.48812	0.820038	1.325	0.875918
0.679141	0.894979	0.87	0.902065	0.958359	0.913031	1.05937	0.878392	0.859219	0.910662	0.210859	0.991278	1.49945	0.872286	1.03125	0.920798	1.04695	0.903961	1.21875	0.903086
1.19344	0.881687	0.836797	0.919892	0.486406	0.774693	1.09828	0.868153	1.19234	0.89479	1.57859	0.8471	1.01383	0.900867	1.06117	0.899414	1.50539	0.830549	1.41445	0.837723
1.01258	0.844052	0.871953	0.908199	0.963281	0.892071	1.05117	0.899339	0.726797	0.887555	1.18711	0.881208	1.19148	0.904318	1.37539	0.884409	1.13906	0.901482	1.0268	0.918449
1.28211	0.872188	0.914141	0.892729	1.47406	0.832561	0.961875	0.882928	0.904922	0.887436	1.32266	0.860651	1.00984	0.893127	1.48734	0.879884	1.19781	0.906287	1.25453	0.870789
1.26578	0.876735	0.685469	0.901962	1.49438	0.806367	0.893672	0.912045	0.7975	0.917877	1.57617	0.811213	1.24117	0.911045	1.22898	0.889086	1.06367	0.887375	1.07828	0.894003
0.992344	0.850676	0.938359	0.894306	1.11039	0.867093	0.739688	0.905183	1.61508	0.81309	1.13664	0.885748	1.41094	0.788932	1.5725	0.792093	1.21445	0.886598	1.35391	0.884089
1.12602	0.853914	0.823047	0.903089	1.20195	0.863494	0.699531	0.889749	0.859219	0.89549	1.17672	0.86701	1.53102	0.7308	1.43547	0.833427	1.01875	0.919727	1.39281	0.802531
1.21031	0.884602	1.31445	0.890051	1.26594	0.881168	1.66508	0.746136	0.819531	0.911314	1.2032	0.888593	1.48305	0.84194	1.26781	0.882592	1.34578	0.84064	1.55117	0.831113
0.993594	0.871418	0.210547	0.976064	1.57852	0.845387	0.949844	0.8967	0.922031	0.910477	1.26937	0.889337	1.44891	0.821608	1.65375	0.867293	1.68789	0.658692	1.73906	0.815615
1.61789	0.862167	0.203906	0.995096	0.503125	0.827192	1.04656	0.882574	0.898672	0.912549	1.78039	0.791362	1.36859	0.832626	1.24109	0.908873	1.29031	0.861883	1.55125	0.734626
1.25391	0.890516	0.863359	0.905522	0.861563	0.842668	1.18773	0.897919	1.14422	0.900382	1.61102	0.849938	1.68445	0.822394	1.38258	0.871471	1.34703	0.764075	0.890078	0.92252
1.31859	0.895752	0.997734	0.899852	1.29484	0.865347	1.00523	0.88525	0.914297	0.909596	1.13992	0.895496	1.43305	0.863375	1.04305	0.880665	1.44914	0.833318	1.07047	0.883614
1.06133	0.790517	0.949219	0.879966	1.72258	0.804622	0.788594	0.891242	1.03945	0.905545	1.33422	0.874984	1.60516	0.827441	2.74719	0.618769	1.53469	0.681817	1.31211	0.887209
0.753516	0.831359	0.793516	0.897699	1.31078	0.878321	0.87375	0.894586	0.204453	0.993602	1.5493	0.86971	1.16227	0.899654	1.38563	0.888283	1.1557	0.874918	1.29937	0.898269
1.24109	0.846193	1.11109	0.89545	1.75836	0.852056	1.65766	0.787088	0.798828	0.924029	1.63992	0.854691	1.08945	0.922442	1.34398	0.877796	1.59594	0.818609	1.32719	0.863901
0.997891	0.88517	0.574141	0.927285	1.28742	0.820247	1.21336	0.847288	1.18609	0.893439	1.45234	0.846125	1.11406	0.919399	1.11914	0.901176	1.39437	0.871232	1.36602	0.889071
1.03523	0.859475	1.06898	0.896908	1.21055	0.868701	1.63602	0.808165	1.24633	0.870835	1.32148	0.870102	1.42805	0.869345	1.20328	0.862577	1.14898	0.918491	1.47562	0.870942
1.2282	0.858508	0.792344	0.898171	1.37047	0.859844	1.51711	0.850253	0.896016	0.904949	1.06445	0.85896	1.56219	0.767311	1.23445	0.878566	1.22633	0.858261	1.42094	0.85188
1.3225	0.890683	0.725391	0.902213	0.726484	0.904349	1.0118	0.845486	0.841094	0.90547	1.285	0.89416	1.0475	0.924012	1.11383	0.876461	2.0143	0.896899	1.43945	0.802581
1.10594	0.883699	1.1375	0.886156	0.737813	0.898419	1.20461	0.835886	0.903672	0.893681	1.52258	0.867203	1.30906	0.871739	1.05117	0.906339	1.34742	0.872646	1.43461	0.872989
0.393359	0.85184	1.13047	0.911798	0.158828	0.959914	1.44578	0.871709	0.947734	0.871834	1.06039	0.913537	1.22414	0.880202	0.964844	0.88933	1.17906	0.89485	1.04891	0.865598
0.657578	0.875558	0.892344	0.899676	0.362656	0.856534	1.02242	0.91028	0.808203	0.877126	1.05461	0.859617	1.19828	0.88898	1.02203	0.902439	1.37813	0.857049	1.715	0.824047
0.176953	0.96986	0.919766	0.917841	0.176875	0.976122	1.25273	0.881491	1.05914	0.867393	1.02055	0.916305	1.21992	0.878485	1.34211	0.908982	1.26047	0.885184	1.22742	0.898453
0.172109	0.978138	0.778906	0.846994	0.675469	0.846121	0.688906	0.826521	0.972734	0.898729	0.911563	0.855538	1.74703	0.813287	0.902422	0.843709	1.20047	0.874402	1.30906	0.895032
0.174219	0.977617	1.33328	0.817295	0.372422	0.835538	1.26789	0.88345	1.49031	0.861448	1.08469	0.905258	1.40844	0.856207	0.397969	0.857621	1.20156	0.878032	1.31039	0.8891
0.545078	0.877565	1.04719	0.852687	0.189609	0.973637	0.680313	0.780726	1.36367	0.869365	0.983516	0.864729	1.07625	0.907785	0.857188	0.878999	1.15109	0.8841	1.48742	0.879266
0.175937	0.979351	0.612578	0.832714	0.181719	0.981262	1.19867	0.737145	0.846719	0.839344	1.21031	0.918214	1.60625	0.855435	1.11117	0.918545	1.43312	0.872739	1.21906	0.887725
0.186094	0.967986	1.34492	0.85511	0.676094	0.862732	0.948203	0.831644	1.09906	0.872543	0.222891	0.854179	1.15969	0.901912	1.2407	0.898913	1.30742	0.896494	1.27062	0.872997
0.1875	0.970489	0.956328	0.916592	0.209297	0.857601	1.46562	0.835736	0.605938	0.836334	1.05555	0.90401	1.1582	0.897653	1.04023	0.896279	2.10797	0.88923	2.35266	0.900911
0.381641	0.856304	1.31633	0.826817	0.190078	0.955673	1.15977	0.799973	1.34336	0.8653	1.07398	0.909375	1.57867	0.802916	0.304375	0.803169	1.34641	0.855741	2.03258	0.894977
0.183672	0.964433	1.34391	0.85816	0.417188	0.838583	0.969375	0.795448	0.822813	0.816992	1.01891	0.901228	1.18703	0.857661	0.917188	0.872539	1.5275	0.858322	1.26266	0.864598
0.708672	0.872829	1.22078	0.881142	0.204141	0.848015	0.673672	0.812273	1.16492	0.83165	0.830938	0.873212	2.65664	0.875678	1.25375	0.913822	1.26078	0.887789	1.31141	0.888889
0.177266	0.929212	1.16719	0.869207	0.197187	0.899093	1.55531	0.841142	1.22609	0.892925	0.913906	0.86579	1.94891	0.89794	1.34648	0.905729	1.40516	0.852668	2.02148	0.859782
0.167031	0.957148	1.18797	0.866634	0.186797	0.95986	1.72453	0.814045	1.64102	0.850848	1.08102	0.914825	1.51164	0.86031	1.05328	0.925391	2.15008	0.894216	1.28047	0.902413
0.186641	0.976056	0.980156	0.877742	0.192969	0.993069	0.899297	0.866064	0.885234	0.829241	1.02836	0.888914	1.20531	0.889401	0.187422	0.919451	1.30758	0.892645	1.53305	0.867369
0.173281	0.967432	0.807266	0.858751	0.19	0.990673	1.7168	0.807536	1.31156	0.913576	1.17828	0.922795	1.66227	0.869049	0.184922	0.974236	1.11062	0.88712	1.18617	0.908054
0.3825	0.847689	1.34484	0.874946	0.208281	0.993911	0.845469	0.88811	0.988359	0.901371	1.12078	0.914585	1.17164	0.908833	0.197031	0.929469	1.10375	0.888471	1.34078	0.882372
0.188125	0.980038	0.688516	0.812347	0.194531	0.994493	1.34039	0.86754	0.921094	0.815065	0.898594	0.916707	1.05695	0.861645	0.184219	0.952298	1.55539	0.801399	1.33133	0.864372
0.175937	0.96499	1.44539	0.830293	0.193828	0.993272	0.184688	0.962942	2.05781	0.566075	1.1307	0.918454	1.14133	0.87946	0.184219	0.976572	1.32008	0.909295	1.01336	0.834344
1.0307	0.912952	1.9857	0.842718	0.183438	0.982076	0.371016	0.877095	0.356875	0.841796	1.07047	0.931005	1.27742	0.854139	0.188906	0.942998	1.00406	0.905583	1.12688	0.905684
0.362344	0.857275	0.341094	0.842862	0.192109	0.997411	0.181094	0.968463	0.192578	0.972787	1.05781	0.861571	1.17219	0.924719	0.176094	0.947437	0.201563	0.891695	1.3193	0.922215
0.849609	0.872928	0.182109	0.943216	0.186172	0.927151	0.164922	0.973325	0.347734	0.860376	1.16859	0.884839	1.30734	0.910549	0.175078	0.960999	1.23484	0.909388	0.879219	0.877939
0.401953	0.829974	0.187734	0.975614	0.212266	0.851375	0.877813	0.89103	0.176328	0.976514	0.9975	0.870013	1.06977	0.906352	0.182109	0.969197	1.22586	0.869887	1.16641	0.925516
0.776641	0.870999	0.17125	0.969501	0.198203	0.994363	0.166094	0.95822	0.178828	0.947864	1.16641	0.904995	0.951406	0.855718	0.180703	0.983965	0.893984	0.848841	0.338125	0.836109
0.182891	0.971734	0.633594	0.90179	0.194141	0.963658	0.183359	0.941671	0.183672	0.97293	0.177734	0.987494	0.1925	0.958751	0.183516	0.977297	0.953203	0.897305	1.03719	0.876612
0.194219	0.995319	0.174375	0.967684	0.191875	0.995255	0.39	0.831086	0.277891	0.849843	0.188906	0.921153	1.22625	0.851825	0.178359	0.980968	1.14453	0.878453	0.855078	0.915695
0.20375	0.996874	0.434453	0.863659	0.202578	0.997304	0.179609	0.967992	0.286172	0.855769	0.183281	0.963546	1.30812	0.890804	0.180391	0.895914	1.15398	0.904519	0.998828	0.912986
0.255469	0.922781	0.174297	0.974874	0.190859	0.991639	0.169063	0.961562	0.484531	0.831244	0.190625	0.991338	0.743594	0.84851	0.181719	0.968561	1.17289	0.890296	0.193984	0.945876
0.199453	0.997023	0.338594	0.862455	0.195703	0.989673	0.186797	0.915675	0.572578	0.892207	0.186797	0.990135	1.07891	0.908957	0.183047	0.983768	1.25125	0.901284	0.884766	0.850522
0.179141	0.919275	0.449453	0.846822	0.192188	0.959421	0.698672	0.900505	0.179609	0.974574	0.186797	0.963041	1.16477	0.90153	0.178516	0.963656	0.982578	0.928023	1.0975	0.897989
0.190234	0.988316	0.2275	0.852897	0.240703	0.822519	0.734844	0.908434	0.185859	0.940956	0.182266	0.963765	1.40289	0.896646	0.189453	0.957865	0.993906	0.930112	1.09008	0.919228
0.188125	0.964719	0.182734	0.980211	0.187891	0.988139	0.453906	0.830293	0.167187	0.908134	0.180625	0.991073	1.22227	0.911474	0.177969	0.970901	0.845156	0.8387	1.15117	0.864007
0.20125	0.991562	0.193672	0.977747	0.186797	0.988083	0.418594	0.803111	0.183516	0.969172	0.186797	0.9907	1.12836	0.909322	0.203437	0.909299	1.12219	0.864075	0.927344	0.874591
0.182031	0.945223	0.191953	0.917906	0.178047	0.975386	0.184219	0.969139	0.196797	0.918603	0.182812	0.97489	1.06547	0.856625	0.182656	0.94386	1.02906	0.905072	1.00977	0.889389
0.211797	0.924136	0.354922	0.855217	0.188438	0.972644	0.389766	0.860184	0.183359	0.959234	0.179609	0.966351	1.0532	0.864141	0.179766	0.955829	1.00914	0.886252	1.11047	0.831883
0.188125	0.978145	0.194531	0.873752	0.187422	0.970945	0.374609	0.883545	0.175859	0.973029	0.180234	0.960729	0.796797	0.89303	0.179766	0.956214	1.28	0.894486	1.08195	0.919257
0.182344	0.959818	0.422344	0.845811	0.190938	0.981554	0.198203	0.859176	1.00492	0.90557	0.190156	0.957746	1.19336	0.886062	0.181719	0.934327	1.30539	0.860448	1.16055	0.882095
0.192891	0.992647	0.442969	0.853245	0.196406	0.9919	0.203906	0.99662	0.185625	0.979537	0.184922	0.946684	1.13258	0.897981	0.187266	0.989242	0.186719	0.931903	1.13109	0.889972
0.186875	0.981803	0.174766	0.974885	0.191953	0.956584	0.19	0.99357	0.41125	0.873596	0.194297	0.938836	1.05039	0.893145	0.177422	0.973133	0.172109	0.994062	1.14734	0.89064
0.191797	0.910508	0.178047	0.981338	0.422813	0.8725	0.184766	0.988246	0.209687	0.99639	0.178906	0.962567	1.02664	0.883066	0.173516	0.986573	0.179453	0.949566	0.180547	0.967044
0.194141	0.98448	0.541563	0.876157	0.186172	0.975075	0.181719	0.976591	0.195547	0.996949	0.157656	0.943122	1.20078	0.889435	0.192734	0.972695	0.184922	0.954626	0.183047	0.981656
0.198984	0.996507	0.182656	0.955116	0.189297	0.976645	0.195859	0.995169	0.192734	0.992349	0.177891	0.97626	0.183828	0.992231	0.175703	0.976724	0.181172	0.938608	0.180391	0.975104
0.189531	0.986305	0.185391	0.950477	0.182578	0.966831	0.190234	0.985865	0.198516	0.994409	0.192969	0.98994	0.176484	0.978889	0.181484	0.972967	0.163359	0.948155	0.176172	0.89818
0.179453	0.964032	0.188672	0.968324	0.208906	0.994743	0.202266	0.884858	0.206641	0.895529	0.189141	0.906122	0.179766	0.962367	0.195078	0.911189	0.180234	0.972451	0.183906	0.968802
0.191172	0.962374	0.193359	0.988977	0.199844	0.940784	0.1875	0.976942	0.184766	0.992738	0.190703	0.970726	0.185	0.981665	0.178359	0.996657	0.177734	0.980348	0.179453	0.931099
0.200234	0.996083	0.194922	0.989282	0.186562	0.989934	0.183594	0.982518	0.206563	0.996132	0.212734	0.902048	0.183672	0.957084	0.187109	0.994778	0.177031	0.9576	0.182969	0.93074
0.19125	0.990922	0.200156	0.996968	0.19125	0.958562	0.213984	0.996251	0.196172	0.991772	0.178828	0.996062	0.180469	0.968714	0.178047	0.966807	0.185312	0.965537	0.178516	0.953237
0.198125	0.946797	0.203281	0.997677	0.198125	0.973321	0.189844	0.985687	0.195937	0.996803	0.177969	0.97277	0.182578	0.973145	0.183984	0.948425	0.162812	0.969898	0.179531	0.982013
0.190625	0.935438	0.194141	0.98593	0.186016	0.9797	0.185	0.984319	0.189141	0.993263	0.190391	0.946981	0.183672	0.988153	0.186484	0.948046	0.193516	0.930395	0.180234	0.966491
0.193984	0.961463	0.182656	0.954207	0.181484	0.983605	0.196953	0.945908	0.183359	0.986223	0.195156	0.959345	0.18	0.951196	0.193516	0.920761	0.178437	0.979029	0.178359	0.962349
0.180391	0.975328	0.213203	0.902918	0.187344	0.955503	0.196328	0.99363	0.196797	0.997361	0.170313	0.977283	0.181328	0.967667	0.187891	0.939059	0.185234	0.953212	0.184375	0.962858
0.195469	0.989488	0.198281	0.996781	0.188594	0.985828	0.191641	0.989653	0.199687	0.904573	0.183281	0.986745	0.176484	0.98536	0.188906	0.952736	0.182031	0.982194	0.180625	0.957024
0.192891	0.994804	0.182344	0.940296	0.192422	0.962166	0.223438	0.920613	0.188203	0.93953	0.191484	0.983212	0.184219	0.984257	0.193125	0.944358	0.183828	0.976979	0.183672	0.9639
0.205391	0.99137	0.187578	0.984531	0.199453	0.995711	0.194062	0.989268	0.193594	0.980689	0.185312	0.974028	0.186953	0.980868	0.183203	0.984837	0.184766	0.98084	0.190781	0.991157
0.196875	0.915156	0.20125	0.996693	0.194141	0.991841	0.192578	0.996094	0.194844	0.993747	0.184219	0.954179	0.182969	0.980178	0.195469	0.935743	0.174922	0.993363	0.188516	0.995392
0.195547	0.941301	0.188906	0.979674	0.213672	0.939537	0.195625	0.944704	0.187812	0.937206	0.190234	0.935978	0.182422	0.987224	0.167578	0.925101	0.183359	0.982991	0.183359	0.959357
0.220078	0.989588	0.1825	0.971229	0.192969	0.937186	0.200625	0.992858	0.190625	0.991833	0.173203	0.967203	0.185078	0.97597	0.18	0.935676	0.170391	0.959469	0.187734	0.987408
0.194766	0.994135	0.202187	0.992273	0.187812	0.972721	0.179844	0.974115	0.18875	0.978358	0.177656	0.996264	0.187969	0.996344	0.177344	0.994335	0.182188	0.982777	0.180078	0.987298
0.190703	0.991499	0.208828	0.99214	0.210625	0.994921	0.186094	0.986378	0.213906	0.942676	0.175313	0.984631	0.186094	0.986708	0.182422	0.994853	0.170156	0.977969	0.176406	0.921789
0.20375	0.995836	0.199531	0.99301	0.185469	0.963302	0.188672	0.989501	0.184844	0.956078	0.176641	0.977589	0.170156	0.964546	0.195234	0.986614	0.207266	0.871957	0.194609	0.997167
0.183906	0.955355	0.187188	0.958676	0.196328	0.97869	0.200625	0.992997	0.185547	0.9598	0.192031	0.974297	0.203047	0.937177	0.19875	0.984276	0.181719	0.969443	0.182969	0.989655
0.209375	0.994466	0.200156	0.996049	0.192734	0.972656	0.190078	0.986332	0.184688	0.98393	0.195234	0.915266	0.176172	0.994785	0.196016	0.987126	0.195234	0.926647	0.163281	0.968083
0.197813	0.976781	0.198281	0.99352	0.193672	0.980568	0.202813	0.995036	0.197578	0.989157	0.193359	0.986427	0.189609	0.920063	0.198047	0.986911	0.2	0.946368	0.180859	0.986032
0.196953	0.975823	0.184531	0.952399	0.205078	0.984639	0.199219	0.994105	0.204609	0.99735	0.193125	0.987148	0.173594	0.965263	0.192422	0.986283	0.177344	0.972641	0.192188	0.912064
0.195547	0.975717	0.19375	0.929363	0.193672	0.982594	0.181562	0.970979	0.191172	0.990354	0.198125	0.983051	0.2075	0.897641	0.193672	0.983713	0.193203	0.93009	0.188281	0.924952
0.196563	0.976177	0.191016	0.930388	0.196016	0.98366	0.184922	0.954979	0.188203	0.989299	0.196406	0.982424	0.178359	0.973623	0.194688	0.986953	0.180781	0.996608	0.178437	0.98829
0.197891	0.978604	0.191406	0.98553	0.201797	0.980332	0.199453	0.930782	0.185156	0.971118	0.191172	0.990012	0.170234	0.984475	0.192344	0.983654	0.186094	0.964638	0.188984	0.993881
0.197813	0.980858	0.189219	0.989066	0.197266	0.971654	0.200313	0.927768	0.194453	0.932706	0.197578	0.988048	0.190781	0.958095	0.196641	0.984893	0.190703	0.919999	0.204453	0.989398
0.197813	0.974545	0.194375	0.930372	0.205703	0.98321	0.189609	0.957882	0.188359	0.986977	0.191875	0.987462	0.188906	0.989019	0.194922	0.983681	0.183828	0.985186	0.176094	0.99593
0.199531	0.972162	0.192656	0.951525	0.195469	0.981146	0.203047	0.909401	0.201719	0.932763	0.198594	0.985503	0.190469	0.991476	0.192891	0.987716	0.176641	0.989519	0.177422	0.986355
0.188359	0.974165	0.192266	0.993858	0.203203	0.980756	0.213359	0.991037	0.196563	0.98485	0.189375	0.986703	0.193594	0.972836	0.198672	0.985575	0.174453	0.949837	0.180625	0.993903
0.193438	0.975613	0.185859	0.965928	0.199063	0.97818	0.189453	0.994597	0.182812	0.970596	0.194141	0.984129	0.173359	0.98169	0.197031	0.984933	0.185625	0.978675	0.193359	0.954737
0.191406	0.977316	0.192969	0.952082	0.194453	0.984991	0.191875	0.960537	0.200859	0.993378	0.196797	0.987489	0.188359	0.970995	0.196406	0.988238	0.165547	0.978215	0.181328	0.997309
0.199375	0.970008	0.194375	0.975677	0.202422	0.975005	0.193984	0.99567	0.183906	0.992671	0.201172	0.985852	0.201953	0.988279	0.196484	0.989339	0.190781	0.970783	0.175547	0.988895
0.18625	0.975954	0.187188	0.976695	0.197578	0.980298	0.234531	0.889819	0.2125	0.989991	0.195625	0.981809	0.195547	0.98644	0.198437	0.988325	0.176094	0.953923	0.183594	0.985868
0.184688	0.978124	0.204531	0.975041	0.19625	0.979623	0.184531	0.960348	0.184141	0.971559	0.201172	0.985797	0.197422	0.986747	0.192891	0.984587	0.205078	0.959907	0.1875	0.96263
0.196875	0.978288	0.202578	0.979651	0.193359	0.979283	0.184453	0.986526	0.197891	0.996409	0.193281	0.98638	0.195547	0.988793	0.198359	0.988899	0.174687	0.986766	0.193203	0.992248
0.193438	0.982003	0.194297	0.978281	0.19375	0.979151	0.200234	0.979104	0.195469	0.995303	0.195312	0.986122	0.198984	0.986499	0.193516	0.985488	0.196094	0.980468	0.192109	0.955565
0.197422	0.980692	0.199063	0.974018	0.200078	0.981317	0.19125	0.978048	0.191953	0.966136	0.195	0.981652	0.202031	0.987844	0.199922	0.986567	0.194844	0.986996	0.215703	0.908855
0.190078	0.976933	0.198359	0.98024	0.157109	0.97568	0.197187	0.979468	0.195703	0.924744	0.197656	0.985186	0.199609	0.984227	0.191953	0.988706	0.200469	0.985235	0.224688	0.899946
0.186406	0.970097	0.192578	0.978521	0.150078	0.983024	0.192344	0.977132	0.192969	0.995536	0.19625	0.986623	0.192031	0.987934	0.197109	0.988058	0.191797	0.986599	0.170625	0.987742
0.200078	0.982201	0.191719	0.978298	0.153984	0.978333	0.188828	0.98236	0.190234	0.991609	0.200391	0.987029	0.193516	0.986887	0.194531	0.986873	0.200391	0.987669	0.167422	0.971345
0.190547	0.97804	0.194453	0.980239	0.154219	0.974002	0.191094	0.981919	0.205703	0.901727	0.194375	0.986308	0.194609	0.989758	0.187344	0.984358	0.197344	0.982242	0.187344	0.911432
0.157031	0.973762	0.200781	0.979087	0.166797	0.973481	0.191094	0.982512	0.185391	0.991887	0.193281	0.986165	0.191094	0.983562	0.194297	0.987013	0.196797	0.987381	0.186016	0.972231
0.149297	0.983422	0.196016	0.969979	0.167031	0.974214	0.191641	0.984868	0.184375	0.969388	0.191172	0.983561	0.193281	0.987125	0.189297	0.98415	0.1925	0.983832	0.198047	0.984751
0.168437	0.97034	0.203281	0.979344	0.177656	0.97393	0.197422	0.983132	0.19375	0.973512	0.190781	0.984729	0.197969	0.986371	0.18625	0.984994	0.198281	0.987375	0.200234	0.983587
0.150625	0.984111	0.199922	0.983991	0.173828	0.974951	0.198437	0.974775	0.198672	0.978907	0.192109	0.982697	0.19375	0.989492	0.194219	0.985223	0.194766	0.987293	0.196172	0.985953
0.159141	0.969022	0.196641	0.979696	0.169766	0.96786	0.199531	0.977257	0.199687	0.978565	0.191953	0.982317	0.191953	0.987334	0.198516	0.987752	0.193125	0.990879	0.198672	0.983997
0.175	0.974604	0.189531	0.983502	0.178125	0.974931	0.19625	0.981468	0.200547	0.978074	0.193359	0.985541	0.195156	0.985288	0.193281	0.986469	0.203281	0.985814	0.198203	0.9836
0.15125	0.974646	0.192578	0.980363	0.173047	0.976675	0.196016	0.979925	0.201172	0.982268	0.193516	0.985143	0.201641	0.986546	0.192656	0.9881	0.197734	0.986353	0.199766	0.98638
0.165	0.967743	0.199453	0.977953	0.154297	0.975127	0.194141	0.974747	0.19375	0.976437	0.192188	0.981679	0.192734	0.986077	0.192812	0.989242	0.193516	0.985471	0.195547	0.987767
0.171875	0.966866	0.200547	0.979815	0.154844	0.96902	0.2	0.976582	0.195078	0.979353	0.196875	0.989488	0.197266	0.985186	0.195625	0.984192	0.197813	0.984219	0.193672	0.987319
0.164766	0.969954	0.181484	0.972872	0.182031	0.971657	0.187969	0.973208	0.200313	0.977186	0.191016	0.986596	0.193516	0.988186	0.192344	0.982338	0.196484	0.987156	0.192734	0.984596
0.149453	0.980934	0.171328	0.970786	0.271016	0.889719	0.192734	0.984838	0.195391	0.979721	0.189766	0.985019	0.195703	0.983406	0.189766	0.967738	0.192266	0.986368	0.1975	0.983665
0.154453	0.974277	0.181641	0.977482	0.263281	0.973302	0.191641	0.976931	0.200234	0.980345	0.193594	0.989359	0.19	0.981396	0.204766	0.994874	0.198828	0.983505	0.199687	0.986786
0.172266	0.969362	0.171641	0.966181	0.262344	0.810461	0.200547	0.97807	0.196563	0.979999	0.191406	0.983225	0.196484	0.981426	0.193047	0.977332	0.197187	0.988128	0.199922	0.987859
0.179141	0.971072	0.175469	0.966345	0.220547	0.938845	0.152969	0.978691	0.202422	0.979386	0.186875	0.987748	0.193672	0.981402	0.223516	0.902549	0.192344	0.981711	0.198516	0.985203
0.150859	0.978322	0.157578	0.974475	0.196641	0.9961	0.178906	0.978693	0.189844	0.979908	0.186719	0.987161	0.188594	0.985237	0.190703	0.898362	0.196953	0.984444	0.196641	0.984348
0.177656	0.966043	0.176016	0.966557	0.191016	0.970933	0.170703	0.970771	0.198359	0.980528	0.190312	0.987276	0.190156	0.985806	0.180156	0.967926	0.189375	0.99157	0.197031	0.98119
0.187344	0.971413	0.157734	0.970866	0.225781	0.882158	0.160391	0.970935	0.201953	0.985888	0.188281	0.981123	0.193828	0.983862	0.195391	0.934727	0.196797	0.985133	0.195781	0.986435
0.163984	0.969614	0.175547	0.968401	0.187266	0.935762	0.162344	0.969054	0.191406	0.983005	0.194141	0.981977	0.186719	0.98422	0.198516	0.843683	0.191016	0.984335	0.197109	0.987959
0.180312	0.962567	0.160234	0.971675	0.224141	0.94009	0.172656	0.973	0.198203	0.978636	0.189219	0.986344	0.193359	0.987813	0.184531	0.994289	0.190547	0.981264	0.193359	0.984555
0.149922	0.980444	0.145156	0.986664	0.213516	0.893469	0.158438	0.973821	0.193438	0.979215	0.196016	0.986449	0.185547	0.987194	0.188359	0.9501	0.190859	0.985899	0.192734	0.987369
0.169063	0.967106	0.156562	0.97182	0.208672	0.976952	0.166797	0.96979	0.203828	0.978749	0.194766	0.986016	0.191797	0.982626	0.169609	0.982129	0.189922	0.982344	0.200469	0.98504
0.156484	0.966765	0.182734	0.973434	0.363438	0.949958	0.161797	0.973446	0.202813	0.981566	0.184141	0.983593	0.1925	0.978272	0.185703	0.992548	0.193828	0.982245	0.190625	0.990054
0.155859	0.974075	0.157344	0.970949	0.191406	0.928492	0.150547	0.981643	0.177656	0.979909	0.190859	0.983466	0.188516	0.986097	0.187109	0.953739	0.191797	0.986905	0.195234	0.983657
0.153672	0.976146	0.169297	0.969765	0.188984	0.946877	0.18375	0.970795	0.155625	0.974202	0.186562	0.984649	0.192656	0.987644	0.183594	0.959087	0.192422	0.986732	0.196172	0.988827
0.151016	0.980702	0.156016	0.974968	0.198516	0.970239	0.161016	0.975561	0.153984	0.979886	0.188516	0.98694	0.192266	0.985728	0.198672	0.996441	0.193828	0.984783	0.197578	0.983215
0.211562	0.996222	0.171172	0.969401	0.197656	0.990755	0.167344	0.969843	0.1575	0.968602	0.183125	0.990423	0.189922	0.988639	0.177891	0.986119	0.193594	0.989228	0.194844	0.984808
0.213672	0.912184	0.170234	0.968351	0.264141	0.953313	0.161094	0.970807	0.162812	0.971687	0.203125	0.894769	0.192188	0.982981	0.178516	0.960123	0.196328	0.984556	0.194922	0.984721
0.318984	0.934487	0.175234	0.97547	0.191641	0.993273	0.168672	0.969991	0.155547	0.978095	0.304922	0.947542	0.194766	0.988604	0.166641	0.920622	0.192266	0.982228	0.193125	0.988464
0.190859	0.950558	0.1975	0.949279	0.19125	0.982386	0.176328	0.971479	0.182656	0.970766	0.2025	0.99366	0.178125	0.983308	0.162031	0.989369	0.195391	0.985031	0.191016	0.985042
0.201719	0.996223	0.192109	0.992424	0.381797	0.926198	0.161172	0.973083	0.160547	0.973513	0.262734	0.934534	0.182188	0.945846	0.234687	0.934075	0.193359	0.986411	0.193203	0.988942
0.190625	0.970113	0.201094	0.994716	0.196563	0.91168	0.175313	0.974305	0.170391	0.972646	0.181875	0.937148	0.189922	0.974212	0.184062	0.958553	0.189453	0.987136	0.193672	0.980498
0.226641	0.951536	0.249531	0.903455	0.196953	0.918571	0.178281	0.96463	0.18	0.974349	0.193984	0.99348	0.200234	0.965013	0.204922	0.991339	0.188828	0.984716	0.183906	0.989971
0.2825	0.878482	0.352266	0.642371	0.388125	0.821696	0.151094	0.975554	0.160938	0.97359	0.196719	0.996163	0.183438	0.974194	0.202266	0.995224	0.190703	0.983795	0.190078	0.985939
0.187266	0.982051	0.179063	0.867627	0.205625	0.99595	0.191875	0.921067	0.163125	0.975144	0.2475	0.8269	0.161797	0.971407	0.19625	0.939656	0.189766	0.997481	0.19125	0.985105
0.446953	0.857985	0.206641	0.996336	0.198125	0.990127	0.183672	0.955186	0.168906	0.976044	0.208516	0.994672	0.223516	0.943865	0.206172	0.949938	0.246875	0.915382	0.191719	0.986452
0.2125	0.997267	0.199141	0.989034	0.228516	0.910301	0.285859	0.922522	0.163594	0.972973	0.186953	0.992644	0.181016	0.96262	0.169219	0.979974	0.187422	0.967542	0.187266	0.988254
0.244922	0.891911	0.218984	0.915411	0.2125	0.962637	0.244688	0.812959	0.153594	0.979512	0.188125	0.997347	0.191016	0.992671	0.177266	0.949832	0.236641	0.929699	0.196406	0.987039
0.235703	0.88742	0.413438	0.839636	0.198203	0.89918	0.225234	0.852338	0.163984	0.972015	0.153203	0.959578	0.217109	0.894082	0.186172	0.968621	0.188125	0.969351	0.194219	0.989283
0.190234	0.965861	0.208047	0.853223	0.46375	0.873792	0.199766	0.875983	0.157891	0.974352	0.197422	0.977564	0.269609	0.941129	0.157734	0.929392	0.154062	0.910143	0.188906	0.979632
0.210391	0.994435	0.190625	0.927124	0.469766	0.86776	0.461172	0.936825	0.170391	0.975736	0.188984	0.995711	0.175859	0.976974	0.1875	0.98566	0.158828	0.922107	0.197813	0.987727
0.265859	0.939175	0.318047	0.655252	0.618984	0.832555	0.215312	0.995756	0.157266	0.97515	0.194531	0.963128	0.173672	0.971865	0.160156	0.973743	0.185703	0.994867	0.190547	0.986651
0.231875	0.876333	0.202422	0.959918	0.49	0.887502	0.198281	0.978817	0.165469	0.972087	0.18875	0.927444	0.171016	0.997763	0.171953	0.947671	0.173672	0.961522	0.191406	0.985795
0.168359	0.982062	0.206953	0.995937	0.1825	0.996669	0.194844	0.901496	0.15	0.977426	0.163594	0.971315	0.181406	0.974207	0.154922	0.899416	0.181797	0.926277	0.194688	0.984824
0.433203	0.878656	0.197031	0.966733	0.493906	0.878484	0.188828	0.981473	0.16125	0.969124	0.175859	0.99542	0.198984	0.882505	0.170781	0.993287	0.226719	0.862636	0.189688	0.984989
0.186797	0.994895	0.203594	0.99253	0.493047	0.861849	0.260859	0.901904	0.247031	0.932329	0.166016	0.99465	0.198906	0.915646	0.184922	0.985128	0.202344	0.992756	0.19125	0.996034
0.536719	0.870611	0.248438	0.94189	0.634922	0.854137	0.208828	0.994104	0.190391	0.975104	0.161953	0.994814	0.186172	0.993195	0.193594	0.986478	0.218828	0.926991	0.178359	0.960091
0.541094	0.855418	0.196953	0.979287	0.458047	0.867552	0.190703	0.979379	0.200859	0.995503	0.161484	0.997918	0.189297	0.968105	0.168437	0.975938	0.175391	0.979006	0.179844	0.977608
0.613047	0.833265	0.202578	0.969352	0.626875	0.851614	0.195703	0.991674	0.315391	0.91993	0.164687	0.992441	0.180547	0.984094	0.159062	0.972189	0.189688	0.986796	0.192656	0.996627
0.251797	0.810895	0.237344	0.973107	0.519688	0.877688	0.202813	0.996281	0.191875	0.925608	0.165469	0.990771	0.179453	0.983213	0.168516	0.827441	0.20125	0.994951	0.2525	0.940787
0.351797	0.889319	0.170156	0.97521	0.553203	0.860889	0.196719	0.874236	0.189844	0.891236	0.16375	0.977176	0.173125	0.994148	0.173672	0.992335	0.198594	0.967113	0.199219	0.849489
0.192344	0.99281	0.189062	0.995624	0.210547	0.991524	0.188828	0.993685	0.187344	0.970095	0.168672	0.874719	0.186562	0.983388	0.160312	0.946558	0.167656	0.996099	0.191094	0.952913
0.485313	0.855477	0.481172	0.851283	0.179609	0.995311	0.172031	0.994794	0.190703	0.982788	0.164609	0.984035	0.169375	0.994027	0.153359	0.953668	0.172422	0.994703	0.192266	0.99672
0.482422	0.875012	0.493281	0.875928	0.506094	0.87324	0.408281	0.864956	0.228672	0.860149	0.176328	0.992581	0.181953	0.988805	0.171875	0.992346	0.154844	0.938539	0.186328	0.994178
0.175703	0.980466	0.49375	0.848795	0.524688	0.874085	0.549922	0.869905	0.194297	0.968454	0.190625	0.983408	0.175859	0.979268	0.178359	0.990085	0.162578	0.995127	0.183672	0.934942
0.415938	0.840636	0.489453	0.865101	0.20125	0.9908	0.196406	0.993916	0.226094	0.768689	0.186016	0.995104	0.177734	0.992418	0.169531	0.991225	0.178672	0.997336	0.177969	0.956318
0.256328	0.835205	0.581406	0.857482	0.57	0.84545	0.186016	0.994635	0.205391	0.996201	0.198984	0.978883	0.211328	0.841864	0.170859	0.995169	0.155469	0.9975	0.246094	0.922752
0.495156	0.876621	0.585703	0.86053	0.172109	0.992373	0.576484	0.880992	0.290938	0.815493	0.192891	0.987288	0.171797	0.995872	0.173437	0.99659	0.184609	0.986732	0.193047	0.996201
0.493594	0.8784	0.586016	0.865056	0.528906	0.865403	0.184297	0.996039	0.212031	0.862461	0.179844	0.987034	0.16625	0.942035	0.181719	0.987351	0.170469	0.990844	0.192812	0.991004
0.5775	0.845498	0.356563	0.86492	0.174531	0.987953	0.500234	0.857101	0.201563	0.994922	0.174297	0.992042	0.187969	0.985774	0.188438	0.982607	0.186562	0.986866	0.191172	0.950016
0.517422	0.872537	0.583125	0.83732	0.559922	0.87551	0.564922	0.84989	0.335938	0.881008	0.166563	0.994655	0.152188	0.964616	0.180938	0.987797	0.191953	0.985712	0.31	0.931674
0.200937	0.99404	0.186484	0.946122	0.53875	0.858458	0.17625	0.996124	0.182578	0.943217	0.161016	0.981323	0.161094	0.997942	0.174609	0.995714	0.180547	0.985151	0.190078	0.99685
0.546641	0.87792	0.693281	0.807272	0.492422	0.853576	0.20375	0.989766	0.516953	0.86537	0.153047	0.971048	0.177969	0.988143	0.179219	0.991116	0.180547	0.985165	0.181484	0.986811
0.650781	0.813905	0.191328	0.994498	0.585313	0.860964	0.184375	0.996839	0.568984	0.847598	0.162422	0.918827	0.182109	0.993995	0.17875	0.989964	0.159844	0.996901	0.189688	0.982661
0.194688	0.985946	0.528203	0.876831	0.198594	0.988274	0.507734	0.85546	0.604922	0.853277	0.203203	0.984039	0.175078	0.968604	0.168906	0.995017	0.169766	0.989049	0.148672	0.952421
0.199922	0.982615	0.441797	0.867005	0.621797	0.839529	0.206641	0.977039	0.462891	0.879271	0.203047	0.982253	0.166016	0.997619	0.171563	0.940259	0.200234	0.987079	0.158906	0.997208
0.1675	0.965226	0.172109	0.990071	0.188984	0.980389	0.201094	0.984379	0.682969	0.833833	0.200391	0.987255	0.185547	0.984036	0.197344	0.987854	0.198047	0.992505	0.173906	0.982567
0.198047	0.985135	0.201719	0.983202	0.193125	0.977853	0.196328	0.987209	0.542891	0.861481	0.21125	0.983367	0.196094	0.989968	0.203281	0.985558	0.200703	0.978058	0.161172	0.989783
0.206406	0.983806	0.196953	0.978762	0.182812	0.975154	0.194219	0.977306	0.579453	0.841127	0.201328	0.987085	0.196953	0.988692	0.207344	0.985452	0.20125	0.986912	0.163594	0.971635
0.192422	0.987961	0.195234	0.986361	0.199141	0.982917	0.202109	0.982963	0.537031	0.873414	0.204063	0.981943	0.196719	0.985771	0.199141	0.982401	0.195547	0.989678	0.16125	0.996248
0.200391	0.978759	0.181797	0.972854	0.193438	0.97674	0.19875	0.970131	0.190547	0.995255	0.197734	0.987868	0.204922	0.988167	0.200156	0.990958	0.193438	0.990533	0.186953	0.926722
0.1875	0.976139	0.185	0.982558	0.194453	0.984093	0.194531	0.973788	0.435625	0.879074	0.193594	0.986275	0.204844	0.988638	0.197031	0.986225	0.195859	0.989249	0.182422	0.99028
0.192109	0.971308	0.190312	0.973012	0.197656	0.97947	0.197187	0.978267	0.523359	0.874115	0.199609	0.989119	0.201719	0.985266	0.203125	0.978949	0.200859	0.981932	0.186953	0.985398
0.180859	0.980009	0.196641	0.982167	0.202344	0.987044	0.198281	0.977322	0.507031	0.883814	0.203203	0.984493	0.204375	0.986555	0.199063	0.988032	0.201094	0.98193	0.161562	0.972336
0.197344	0.984919	0.194453	0.985271	0.197734	0.97719	0.195859	0.978298	0.533672	0.858976	0.192891	0.986074	0.203594	0.981804	0.197109	0.987728	0.202187	0.988134	0.173125	0.985069
0.202109	0.977939	0.195859	0.97864	0.190391	0.976036	0.196641	0.977628	0.180234	0.954773	0.199063	0.989644	0.196484	0.988236	0.193594	0.990559	0.201563	0.987675	0.179453	0.984616
0.189453	0.981223	0.192578	0.98382	0.202187	0.982912	0.197813	0.983922	0.504063	0.868752	0.195625	0.988744	0.194375	0.990322	0.197187	0.98988	0.198594	0.982057	0.160547	0.994954
0.190391	0.98661	0.201953	0.985258	0.202187	0.978175	0.193984	0.987846	0.524219	0.871377	0.200625	0.985425	0.201719	0.985413	0.206641	0.987091	0.20375	0.985275	0.190391	0.987684
0.202578	0.981336	0.196094	0.981452	0.201328	0.979705	0.19375	0.981624	0.207109	0.857906	0.199297	0.984212	0.203672	0.985999	0.200859	0.986386	0.200078	0.984226	0.165078	0.969006
0.197969	0.982	0.196406	0.976157	0.191484	0.981788	0.199297	0.975203	0.191172	0.99594	0.205313	0.987488	0.200313	0.988113	0.198203	0.986904	0.200313	0.983885	0.170313	0.915213
0.183359	0.970317	0.192812	0.975438	0.175781	0.973395	0.198984	0.979022	0.430391	0.865962	0.203203	0.985605	0.204531	0.988592	0.193359	0.988741	0.197187	0.991733	0.174609	0.990106
0.193516	0.98033	0.198516	0.986223	0.177656	0.969432	0.186484	0.982189	0.261172	0.865387	0.201016	0.987901	0.203984	0.986433	0.198984	0.989196	0.200781	0.98743	0.16375	0.967341
0.187031	0.970935	0.172891	0.964525	0.176016	0.975641	0.199141	0.984127	0.543594	0.860378	0.204219	0.986392	0.192031	0.989168	0.199063	0.99045	0.199687	0.988568	0.164687	0.995895
0.201484	0.982325	0.178125	0.963339	0.184531	0.9715	0.187578	0.970057	0.187891	0.975917	0.19625	0.984122	0.195	0.9891	0.195625	0.990772	0.205078	0.983916	0.198437	0.98518
0.195234	0.985472	0.183516	0.965248	0.174844	0.974291	0.199219	0.978945	0.19	0.971414	0.192422	0.989722	0.189609	0.993491	0.193828	0.990264	0.203828	0.986691	0.207109	0.990638
0.199844	0.98229	0.18375	0.969117	0.182969	0.968754	0.196953	0.982716	0.191953	0.985744	0.207344	0.985736	0.190703	0.987873	0.195547	0.983122	0.193281	0.993995	0.199141	0.988672
0.172187	0.969647	0.181094	0.970142	0.175625	0.960528	0.154219	0.978479	0.180547	0.970412	0.201797	0.98731	0.193906	0.988982	0.190781	0.989332	0.19125	0.980315	0.199766	0.984122
0.203125	0.980351	0.162891	0.96836	0.173594	0.966073	0.163203	0.969612	0.193359	0.981468	0.190625	0.984375	0.194531	0.990237	0.200078	0.988454	0.195703	0.989381	0.19625	0.988088
0.195234	0.983652	0.178203	0.966063	0.182031	0.974969	0.175625	0.967202	0.182031	0.964795	0.189609	0.986518	0.1975	0.98731	0.195859	0.988854	0.2	0.988256	0.199141	0.989762
0.195781	0.979558	0.168125	0.972537	0.166563	0.973747	0.180781	0.963084	0.203047	0.976602	0.195156	0.990655	0.195625	0.990247	0.199297	0.989311	0.199766	0.988325	0.201406	0.989437
0.200156	0.98202	0.174375	0.968233	0.178203	0.9663	0.173047	0.963816	0.202266	0.97894	0.19875	0.989306	0.193203	0.988387	0.198672	0.986596	0.192422	0.987181	0.200313	0.985361
0.171406	0.970212	0.177031	0.964355	0.176563	0.968818	0.176406	0.966584	0.202969	0.980618	0.195469	0.987844	0.204141	0.989412	0.195312	0.988868	0.200859	0.987466	0.198281	0.992617
0.187031	0.971744	0.166875	0.96729	0.177813	0.972818	0.17375	0.960612	0.199687	0.984582	0.177422	0.978266	0.196797	0.988573	0.198125	0.988535	0.19625	0.982919	0.197656	0.985166
0.177578	0.966578	0.176172	0.968478	0.153203	0.97871	0.184141	0.96735	0.197734	0.969733	0.196406	0.982982	0.196719	0.987969	0.193203	0.986854	0.194531	0.98998	0.207813	0.98678
0.180078	0.967444	0.195469	0.971316	0.166016	0.972642	0.164219	0.968087	0.197344	0.983793	0.200156	0.98998	0.197656	0.988385	0.194375	0.986595	0.200078	0.989186	0.202813	0.985131
0.155156	0.977952	0.173594	0.964689	0.184766	0.973573	0.165078	0.968535	0.191094	0.972635	0.193516	0.988266	0.196641	0.987106	0.165078	0.983175	0.1975	0.988852	0.195234	0.99199
0.170781	0.966526	0.17375	0.971698	0.17375	0.972844	0.178359	0.961472	0.198594	0.98214	0.196328	0.984553	0.198281	0.987717	0.197109	0.987204	0.200625	0.985541	0.203984	0.986411
0.18125	0.971837	0.186641	0.971667	0.154688	0.980528	0.188203	0.963997	0.177734	0.968763	0.193203	0.983148	0.201094	0.985918	0.194531	0.989001	0.201719	0.988082	0.203125	0.98392
0.170078	0.96688	0.177344	0.971875	0.181719	0.973845	0.174766	0.96475	0.195625	0.983585	0.203906	0.983113	0.199844	0.986841	0.194922	0.987208	0.198047	0.99054	0.196172	0.986333
0.189375	0.970024	0.185391	0.964068	0.173125	0.970199	0.176016	0.963716	0.190781	0.97985	0.193984	0.990893	0.188906	0.987225	0.198281	0.984813	0.195781	0.987758	0.207422	0.986359
0.165469	0.965575	0.179375	0.96918	0.184531	0.976236	0.171484	0.970999	0.194531	0.9764	0.200625	0.986329	0.196328	0.982381	0.191016	0.91295	0.1975	0.986152	0.197813	0.984724
0.170703	0.965969	0.157109	0.981962	0.192578	0.940837	0.180469	0.965053	0.181016	0.969901	0.197031	0.988113	0.193047	0.994184	0.187734	0.902802	0.183516	0.986408	0.195234	0.990136
0.184219	0.968661	0.152734	0.983742	0.181016	0.932669	0.165859	0.972521	0.188672	0.979609	0.197109	0.990167	0.192891	0.987754	0.193438	0.933847	0.198594	0.988563	0.191875	0.9875
0.186953	0.975147	0.171719	0.966495	0.186719	0.983365	0.167969	0.967686	0.200937	0.987689	0.192656	0.986364	0.194297	0.989024	0.204687	0.933074	0.196406	0.988542	0.200781	0.989152
0.165703	0.970573	0.174219	0.964252	0.184141	0.988457	0.184844	0.962554	0.195469	0.986495	0.191094	0.986735	0.180156	0.971225	0.180234	0.946001	0.210781	0.882146	0.198359	0.990194
0.164062	0.975203	0.177656	0.967308	0.236719	0.90353	0.207187	0.929047	0.203125	0.977942	0.189141	0.994711	0.196875	0.990573	0.189531	0.958869	0.185078	0.94122	0.2	0.982689
0.172578	0.970888	0.173281	0.965225	0.191562	0.992708	0.184766	0.952145	0.166172	0.969351	0.195781	0.986449	0.184531	0.992958	0.176484	0.951331	0.190703	0.907243	0.195	0.983556
0.178516	0.968037	0.1675	0.965775	0.186562	0.955363	0.189688	0.937263	0.164297	0.972719	0.196094	0.988718	0.189453	0.990743	0.181094	0.957921	0.1825	0.946683	0.196172	0.989132
0.205234	0.850089	0.177656	0.971536	0.191172	0.939378	0.175547	0.964539	0.177187	0.96927	0.173281	0.9433	0.196875	0.990597	0.182891	0.886312	0.172422	0.948224	0.207813	0.984919
0.185859	0.976417	0.241563	0.869059	0.190234	0.897479	0.189141	0.96421	0.183359	0.979055	0.180234	0.961678	0.189531	0.993551	0.180781	0.924692	0.181172	0.968832	0.201094	0.984523
0.186328	0.966098	0.187812	0.972371	0.187656	0.874734	0.189766	0.933986	0.168359	0.971072	0.190312	0.889021	0.17875	0.956177	0.189766	0.968861	0.198516	0.870562	0.193359	0.986186
0.2675	0.797848	0.178359	0.947499	0.182578	0.987755	0.191484	0.973077	0.1875	0.965257	0.180156	0.945477	0.182812	0.99087	0.1725	0.953475	0.19125	0.989889	0.205937	0.989422
0.195391	0.979657	0.184922	0.966037	0.207031	0.880314	0.192188	0.868999	0.165234	0.96849	0.188359	0.981244	0.187266	0.900499	0.175078	0.955689	0.18	0.977515	0.188047	0.982206
0.189219	0.96432	0.187734	0.926452	0.183281	0.965786	0.177969	0.952981	0.186406	0.973827	0.184531	0.972559	0.203906	0.928925	0.195312	0.965309	0.1775	0.915689	0.188828	0.991117
0.184688	0.924267	0.186875	0.961733	0.185469	0.927845	0.187891	0.987822	0.167031	0.970823	0.213594	0.844603	0.207813	0.933138	0.199375	0.874793	0.184531	0.962861	0.192656	0.988889
0.194453	0.947316	0.192109	0.984582	0.189375	0.930437	0.339687	0.865832	0.171172	0.966442	0.186016	0.964285	0.196953	0.922284	0.180156	0.951104	0.197813	0.893042	0.200703	0.988548
0.182344	0.902305	0.182344	0.930487	0.191641	0.93859	0.182891	0.961956	0.157734	0.973176	0.179453	0.965106	0.18625	0.975938	0.177187	0.968656	0.217109	0.91804	0.198359	0.985725
0.182109	0.90576	0.184531	0.95398	0.186328	0.989906	0.181562	0.951194	0.182422	0.96691	0.185625	0.983466	0.192188	0.981125	0.185547	0.941673	0.191172	0.916143	0.186562	0.992767
0.193047	0.98912	0.192109	0.904908	0.239844	0.932	0.192344	0.954187	0.176719	0.970685	0.200078	0.903333	0.183906	0.96538	0.227031	0.856126	0.171641	0.950739	0.197813	0.989992
0.177109	0.967162	0.191875	0.968259	0.199453	0.864473	0.179063	0.942387	0.178828	0.96679	0.203359	0.820325	0.182188	0.940016	0.215	0.871782	0.170859	0.965212	0.187734	0.986156
0.186484	0.911891	0.200859	0.971817	0.376797	0.858152	0.208125	0.83928	0.178281	0.973288	0.184219	0.895829	0.196953	0.879418	0.210078	0.884392	0.177344	0.946976	0.191406	0.986146
0.192031	0.951465	0.186953	0.912334	0.297422	0.859794	0.179688	0.962565	0.172266	0.976648	0.191562	0.956959	0.176484	0.947309	0.201719	0.850329	0.194375	0.985573	0.202031	0.986445
0.191328	0.97943	0.176406	0.940369	0.197734	0.904726	0.190859	0.945308	0.187969	0.974169	0.183281	0.969636	0.182188	0.977854	0.238984	0.898071	0.171484	0.966836	0.192656	0.986792
0.217188	0.886852	0.190547	0.944447	0.417422	0.872805	0.367656	0.829309	0.181328	0.96332	0.177266	0.96575	0.172031	0.913298	0.203281	0.906566	0.196719	0.89657	0.192734	0.989964
0.193516	0.915603	0.182344	0.944126	0.35875	0.873088	0.267578	0.842008	0.194453	0.902669	0.194375	0.880176	0.182031	0.957288	0.226562	0.873927	0.184766	0.875948	0.192031	0.991202
0.186875	0.933811	0.197891	0.869569	0.252422	0.860864	0.208437	0.899503	0.194297	0.992498	0.176406	0.946666	0.193672	0.96871	0.169375	0.958672	0.230078	0.844466	0.181719	0.977354
0.207969	0.843712	0.198125	0.992692	0.343203	0.876884	0.215312	0.879868	0.189453	0.958504	0.213359	0.862516	0.189531	0.984394	0.2075	0.879756	0.1725	0.990885	0.169375	0.957836
0.254141	0.833457	0.188828	0.971123	0.250781	0.865834	0.335313	0.821251	0.186797	0.92405	0.235	0.875529	0.17625	0.924879	0.207422	0.877223	0.203672	0.87486	0.167969	0.887796
0.387188	0.86523	0.187578	0.934178	0.374844	0.862891	0.341719	0.845293	0.182188	0.958878	0.170781	0.949918	0.193125	0.943338	0.23375	0.852728	0.187578	0.950697	0.180703	0.935465
0.339375	0.863636	0.411016	0.856291	0.396797	0.861266	0.215234	0.872731	0.190625	0.974045	0.176953	0.945105	0.177266	0.920703	0.230781	0.888125	0.179297	0.944232	0.181094	0.934336
0.260156	0.842992	0.320625	0.883469	0.258047	0.869225	0.404609	0.876728	0.183828	0.951718	0.231094	0.868111	0.173047	0.939213	0.201641	0.881253	0.180625	0.924846	0.187188	0.940055
0.339844	0.838706	0.17875	0.986676	0.357578	0.841472	0.369141	0.837403	0.196094	0.929658	0.225	0.870989	0.191953	0.894658	0.232891	0.840918	0.246797	0.868156	0.177422	0.973564
0.241719	0.86243	0.491016	0.849792	0.173984	0.976205	0.215781	0.859141	0.184688	0.942509	0.265078	0.861477	0.201016	0.834504	0.194375	0.987573	0.190312	0.891619	0.185312	0.902867
0.405469	0.878102	0.415	0.881703	0.162969	0.973941	0.406563	0.868474	0.200469	0.995195	0.200625	0.861366	0.185	0.887126	0.196797	0.989145	0.220547	0.881187	0.19625	0.918721
0.443906	0.850454	0.241406	0.85941	0.176016	0.974841	0.258359	0.851521	0.202031	0.970114	0.178437	0.92585	0.17	0.972409	0.200469	0.983814	0.196406	0.886931	0.200547	0.881986
0.337422	0.845646	0.183828	0.975467	0.180781	0.967847	0.308359	0.843302	0.189844	0.942441	0.202734	0.900673	0.249375	0.865066	0.196016	0.990395	0.162344	0.928676	0.178906	0.960478
0.318281	0.855321	0.240625	0.856366	0.180391	0.974878	0.303359	0.848817	0.184375	0.951284	0.180391	0.902709	0.175547	0.994033	0.194922	0.984338	0.187578	0.886733	0.201563	0.906207
0.195391	0.882433	0.298047	0.823212	0.181328	0.966206	0.319531	0.870837	0.190391	0.841651	0.182344	0.932267	0.233437	0.871164	0.201406	0.989826	0.261562	0.86216	0.218125	0.822376
0.227187	0.845369	0.391016	0.858926	0.173672	0.973309	0.348047	0.840555	0.189844	0.896629	0.177734	0.921717	0.203359	0.872924	0.197891	0.987705	0.218672	0.85021	0.182578	0.968149
0.291016	0.845832	0.390703	0.867511	0.184219	0.974966	0.212422	0.909739	0.186641	0.98199	0.176719	0.903517	0.195234	0.883791	0.202656	0.988068	0.25875	0.867264	0.180547	0.930562
0.183672	0.90268	0.236406	0.859179	0.178984	0.981368	0.274062	0.854426	0.188516	0.904988	0.203594	0.893177	0.195547	0.921701	0.199766	0.98455	0.325937	0.885841	0.195859	0.99616
0.358359	0.863864	0.226641	0.868516	0.172187	0.970164	0.475234	0.850607	0.190625	0.993041	0.185938	0.940193	0.241563	0.880222	0.202266	0.986899	0.251094	0.896975	0.186719	0.873046
0.183203	0.931647	0.322813	0.843837	0.167109	0.967391	0.361094	0.845266	0.185781	0.978041	0.197422	0.89674	0.270781	0.857455	0.2	0.986043	0.326484	0.875139	0.182031	0.948998
0.367109	0.877061	0.181016	0.974307	0.178203	0.978111	0.361797	0.87646	0.200313	0.953173	0.192578	0.895537	0.206563	0.988372	0.198437	0.985496	0.208359	0.869014	0.181172	0.991574
0.446172	0.872559	0.192969	0.980592	0.185703	0.980747	0.193516	0.91376	0.181875	0.967579	0.246797	0.85299	0.200625	0.984663	0.195078	0.989668	0.225312	0.873991	0.207344	0.844542
0.203203	0.880495	0.167344	0.972179	0.183203	0.971732	0.183281	0.906607	0.186875	0.992087	0.176641	0.955467	0.197656	0.983463	0.199922	0.988042	0.207109	0.908448	0.176953	0.921656
0.337187	0.846514	0.160312	0.975193	0.178125	0.975669	0.387109	0.838394	0.183906	0.982054	0.209766	0.844309	0.199141	0.988471	0.197031	0.98434	0.265547	0.855789	0.18125	0.957121
0.326562	0.854706	0.182969	0.968868	0.173125	0.968149	0.271406	0.8414	0.285078	0.84306	0.199453	0.905997	0.203125	0.98756	0.203047	0.985397	0.188047	0.902535	0.181406	0.915823
0.329531	0.849427	0.171172	0.975231	0.171563	0.974219	0.324922	0.864949	0.371641	0.871005	0.170781	0.919124	0.193984	0.985579	0.200156	0.987963	0.177578	0.919092	0.236406	0.87403
0.227969	0.866332	0.181406	0.971864	0.184375	0.970249	0.312891	0.851538	0.370703	0.854268	0.232578	0.851688	0.19375	0.9841	0.20375	0.983184	0.222109	0.882386	0.301016	0.8592
0.180547	0.970051	0.171406	0.965392	0.180547	0.973691	0.396016	0.876991	0.174453	0.984899	0.205781	0.987837	0.201719	0.988239	0.199063	0.987017	0.180547	0.919783	0.171328	0.96755
0.177187	0.972138	0.1775	0.97868	0.17375	0.975718	0.330937	0.872419	0.301172	0.839159	0.199766	0.990149	0.200781	0.984841	0.196016	0.987141	0.192891	0.914532	0.248594	0.866251
0.171484	0.971695	0.173437	0.969259	0.184453	0.971244	0.160469	0.971761	0.282578	0.847513	0.194609	0.987779	0.199531	0.987795	0.194219	0.985223	0.195703	0.984142	0.219062	0.844445
0.166406	0.970652	0.175781	0.973488	0.175859	0.971689	0.179531	0.972814	0.194922	0.90055	0.196094	0.98484	0.199609	0.987415	0.202266	0.990438	0.194766	0.98477	0.329531	0.871014
0.17625	0.973831	0.171953	0.971817	0.189062	0.973662	0.17875	0.970073	0.202266	0.86863	0.202578	0.98702	0.193516	0.988997	0.196484	0.987213	0.197734	0.989507	0.210625	0.867939
0.166094	0.968715	0.172734	0.977901	0.177031	0.980168	0.168672	0.974546	0.206641	0.878702	0.198047	0.987974	0.195156	0.988401	0.198203	0.988746	0.198047	0.988898	0.198125	0.877219
0.185547	0.969463	0.171328	0.976387	0.174453	0.971566	0.170078	0.968966	0.405313	0.85878	0.203516	0.988916	0.198984	0.986934	0.205547	0.982641	0.204063	0.988204	0.180469	0.8989
0.172344	0.976564	0.170703	0.967206	0.164609	0.97645	0.178125	0.969604	0.422891	0.879209	0.197344	0.987228	0.195391	0.988988	0.194844	0.983713	0.193906	0.988471	0.175313	0.97161
0.181484	0.98182	0.190547	0.979557	0.151094	0.979757	0.165937	0.974468	0.426094	0.873499	0.193516	0.985415	0.196953	0.987707	0.193828	0.984825	0.198047	0.98955	0.165234	0.972666
0.174844	0.974418	0.182188	0.977134	0.153203	0.98	0.177656	0.975046	0.406563	0.865939	0.199609	0.988814	0.201484	0.987887	0.187188	0.979065	0.197266	0.985517	0.252031	0.876982
0.173281	0.975893	0.177266	0.973883	0.157344	0.971069	0.162969	0.978502	0.338828	0.859693	0.200078	0.986468	0.198125	0.990939	0.189688	0.979122	0.197031	0.988321	0.171094	0.955597
0.177969	0.974109	0.173984	0.976451	0.160703	0.971133	0.174219	0.972815	0.352266	0.862494	0.198125	0.986081	0.200234	0.983716	0.196953	0.983409	0.194531	0.988481	0.188359	0.896618
0.186562	0.979754	0.175625	0.977099	0.149375	0.986282	0.182734	0.971908	0.183984	0.934594	0.191797	0.986099	0.196484	0.988646	0.196719	0.984755	0.191641	0.987901	0.235547	0.877974
0.176016	0.964016	0.173125	0.970688	0.155391	0.978371	0.170703	0.969677	0.197266	0.899941	0.19875	0.986111	0.204609	0.981561	0.189297	0.983769	0.197109	0.986003	0.343672	0.877712
0.154062	0.976836	0.164922	0.974639	0.150781	0.985392	0.169297	0.97059	0.192891	0.898596	0.200156	0.985673	0.204063	0.985179	0.199766	0.985735	0.198125	0.985447	0.2125	0.867377
0.152031	0.979747	0.18	0.978706	0.155781	0.976974	0.171172	0.971448	0.388828	0.859106	0.194141	0.982684	0.195703	0.98765	0.194609	0.986183	0.195781	0.986643	0.265078	0.882989
0.152969	0.979896	0.178437	0.978156	0.152109	0.980781	0.160391	0.97562	0.342422	0.841973	0.189766	0.982919	0.194453	0.985837	0.195937	0.983731	0.196953	0.98466	0.181406	0.887978
0.155859	0.978453	0.157266	0.976752	0.153281	0.979277	0.156953	0.978145	0.330625	0.824211	0.192891	0.982768	0.192578	0.980979	0.19375	0.982289	0.195703	0.984715	0.230391	0.874387
0.153672	0.976463	0.154219	0.976153	0.152891	0.981906	0.164531	0.974865	0.169063	0.974019	0.197344	0.985589	0.196094	0.983727	0.201797	0.985	0.195859	0.985821	0.201328	0.98745
0.151875	0.980622	0.154688	0.981875	0.154453	0.978938	0.155781	0.974574	0.183125	0.974559	0.192969	0.984663	0.191406	0.980975	0.198594	0.984902	0.192969	0.986334	0.198203	0.990205
0.154688	0.978832	0.160312	0.970364	0.155938	0.97837	0.157969	0.973883	0.172187	0.966996	0.192969	0.981732	0.19375	0.983837	0.196641	0.98514	0.190234	0.985901	0.194609	0.984939
0.156094	0.975029	0.154062	0.977435	0.155	0.977415	0.159531	0.971631	0.174766	0.969851	0.188594	0.986121	0.197734	0.98456	0.193984	0.984065	0.191875	0.984579	0.197734	0.988547
0.159453	0.969522	0.149375	0.979446	0.159141	0.975282	0.151484	0.97767	0.173984	0.967448	0.190469	0.982656	0.199063	0.983778	0.200937	0.985028	0.198359	0.984407	0.198594	0.986744
0.15375	0.980864	0.156328	0.973225	0.213828	0.996266	0.159609	0.976307	0.167969	0.973344	0.195859	0.982398	0.195	0.983412	0.199219	0.99505	0.198281	0.983787	0.195703	0.989076
0.16	0.971786	0.157891	0.973429	0.20625	0.995615	0.159531	0.974368	0.173594	0.96987	0.190391	0.987196	0.197109	0.984936	0.196484	0.995552	0.197187	0.988008	0.2	0.988939
0.156875	0.976976	0.161953	0.97251	0.214062	0.997141	0.153516	0.979078	0.164609	0.974197	0.194141	0.987705	0.196016	0.983475	0.194766	0.997106	0.196328	0.985574	0.202969	0.988718
0.153516	0.977434	0.150859	0.982437	0.204687	0.994206	0.156719	0.978284	0.184844	0.977205	0.187266	0.982642	0.201875	0.987902	0.207187	0.992308	0.201406	0.984179	0.201016	0.988452
0.155547	0.98092	0.158438	0.976935	0.196563	0.996194	0.157969	0.969677	0.186406	0.980406	0.185	0.988721	0.195	0.985207	0.199297	0.993606	0.19375	0.983151	0.196172	0.988222
0.158125	0.975437	0.152031	0.981818	0.202344	0.996706	0.150469	0.984407	0.172813	0.969282	0.193672	0.981686	0.194219	0.985192	0.197187	0.996881	0.197109	0.984732	0.198672	0.982938
0.154141	0.976769	0.217578	0.995991	0.203281	0.995723	0.151953	0.977292	0.174609	0.973646	0.195937	0.984141	0.196875	0.996509	0.204375	0.995042	0.198281	0.985967	0.199687	0.987604
0.157344	0.974203	0.208516	0.996565	0.220703	0.983853	0.149922	0.985744	0.178828	0.965306	0.195703	0.985057	0.198437	0.994703	0.248828	0.987254	0.191484	0.98295	0.201328	0.989846
0.162734	0.974178	0.2175	0.996177	0.205781	0.995561	0.154453	0.975578	0.174219	0.973017	0.199219	0.984548	0.198516	0.994416	0.179922	0.988892	0.194766	0.985928	0.198594	0.987373
0.156641	0.979215	0.205781	0.995799	0.207656	0.994377	0.154688	0.978877	0.17	0.973503	0.196484	0.986933	0.201797	0.995272	0.184766	0.988712	0.194922	0.984486	0.204844	0.988154
0.162422	0.97454	0.202109	0.995837	0.205	0.996447	0.149062	0.983594	0.179063	0.97279	0.196172	0.986529	0.195156	0.995637	0.179688	0.992759	0.189844	0.982868	0.195781	0.987027
0.151953	0.981231	0.21625	0.996957	0.197422	0.996028	0.151562	0.982237	0.164219	0.968244	0.191172	0.981589	0.188516	0.992128	0.192891	0.99376	0.198672	0.984499	0.205313	0.986464
0.160625	0.973651	0.214453	0.989461	0.198281	0.995901	0.157266	0.978035	0.166094	0.9742	0.198672	0.984092	0.205781	0.987652	0.183125	0.993239	0.201953	0.984008	0.199375	0.986367
0.157578	0.973295	0.196719	0.996458	0.198594	0.995505	0.160547	0.971895	0.176641	0.97182	0.194766	0.986639	0.196172	0.993892	0.203984	0.994733	0.194688	0.982585	0.200313	0.9858
0.150156	0.987038	0.215234	0.995471	0.207109	0.972971	0.168047	0.968114	0.175078	0.97222	0.192656	0.984332	0.199375	0.994986	0.203828	0.991023	0.195078	0.984939	0.200703	0.988835
0.157266	0.9762	0.204453	0.996542	0.203047	0.996243	0.153125	0.979504	0.178281	0.972833	0.197891	0.983494	0.203906	0.995455	0.202266	0.994415	0.194141	0.981265	0.201484	0.987473
0.151641	0.979566	0.203359	0.995799	0.207813	0.995803	0.157344	0.977129	0.184609	0.983581	0.195391	0.983538	0.19125	0.99066	0.191719	0.99703	0.188516	0.982023	0.197578	0.986573
0.205859	0.994985	0.200937	0.996735	0.226953	0.990138	0.157188	0.974051	0.149141	0.982655	0.202891	0.9973	0.20125	0.995684	0.197813	0.990629	0.193359	0.984534	0.198828	0.985999
0.20875	0.990901	0.201797	0.996738	0.216641	0.987939	0.154766	0.9771	0.153438	0.975764	0.196094	0.996102	0.200547	0.995869	0.200937	0.990812	0.195469	0.984992	0.196953	0.984056
0.2	0.996514	0.202187	0.994842	0.218672	0.987689	0.160234	0.97295	0.158984	0.976845	0.193203	0.99533	0.185625	0.980928	0.191641	0.995756	0.196484	0.983867	0.18875	0.989922
0.203828	0.995395	0.227266	0.976604	0.224141	0.986443	0.154062	0.98142	0.158516	0.976762	0.206094	0.994983	0.210547	0.993833	0.198437	0.989527	0.192266	0.984578	0.192891	0.987008
0.189453	0.991887	0.208906	0.996249	0.216562	0.987967	0.153281	0.98289	0.157969	0.976107	0.186875	0.987758	0.194141	0.996403	0.196484	0.991068	0.194531	0.9848	0.195781	0.985026
0.198516	0.98664	0.217578	0.996068	0.220547	0.986806	0.206719	0.995153	0.152578	0.979254	0.186875	0.982958	0.202109	0.994414	0.200703	0.992184	0.193359	0.996754	0.196172	0.985978
0.235	0.994245	0.199375	0.996097	0.225391	0.98584	0.21375	0.994196	0.155391	0.976473	0.200234	0.99447	0.197813	0.996151	0.194766	0.993867	0.187812	0.997168	0.195859	0.986507
0.203906	0.995434	0.209531	0.99387	0.226484	0.985788	0.195	0.990573	0.156797	0.973953	0.202187	0.991503	0.209219	0.994978	0.194688	0.992929	0.206328	0.994763	0.197578	0.986221
0.202422	0.995405	0.207031	0.994427	0.208906	0.996536	0.205313	0.995106	0.159062	0.971606	0.195781	0.996461	0.204375	0.994344	0.19375	0.991468	0.197422	0.995951	0.193281	0.985149
0.204219	0.994434	0.205234	0.995689	0.203828	0.989035	0.221094	0.99138	0.155	0.975469	0.196172	0.99691	0.187344	0.993469	0.203125	0.989585	0.246875	0.978775	0.19625	0.984972
0.206875	0.996059	0.224844	0.989145	0.209922	0.988799	0.207031	0.995169	0.159688	0.973478	0.224531	0.96957	0.202187	0.995027	0.206094	0.988323	0.186719	0.996287	0.201641	0.984591
0.196563	0.992689	0.209766	0.99494	0.219219	0.986	0.217422	0.994821	0.166563	0.971858	0.196875	0.996105	0.195156	0.99622	0.20375	0.990813	0.197813	0.994554	0.194453	0.985487
0.205937	0.995476	0.197734	0.994781	0.217422	0.990305	0.216328	0.966064	0.151797	0.981337	0.195547	0.996949	0.200937	0.995972	0.201875	0.989348	0.200703	0.994488	0.197187	0.98746
0.213828	0.996642	0.203359	0.995725	0.207109	0.991644	0.195625	0.994291	0.155938	0.983822	0.198047	0.994831	0.196563	0.995098	0.200703	0.992138	0.203672	0.992112	0.195156	0.986805
0.213203	0.996308	0.199297	0.997143	0.224141	0.985871	0.199453	0.996698	0.154688	0.979244	0.181641	0.993098	0.199141	0.996776	0.196484	0.990764	0.199219	0.996305	0.193125	0.983033
0.209375	0.994484	0.221562	0.988368	0.204609	0.991232	0.205625	0.988252	0.157266	0.975996	0.204531	0.995151	0.193203	0.992019	0.198594	0.992829	0.209297	0.99194	0.198047	0.985337
0.206406	0.995454	0.217266	0.988247	0.207187	0.992409	0.205391	0.99633	0.152031	0.980247	0.197813	0.996566	0.21125	0.989689	0.205313	0.991367	0.195156	0.991574	0.194297	0.985597
0.206875	0.996221	0.22375	0.98563	0.221094	0.986045	0.200625	0.997217	0.15125	0.98325	0.185547	0.998006	0.204141	0.988885	0.206016	0.987801	0.210078	0.992761	0.197422	0.985003
0.206875	0.992855	0.213281	0.989632	0.230078	0.987224	0.206484	0.990942	0.192422	0.988998	0.179688	0.993698	0.202344	0.99202	0.202969	0.988062	0.182734	0.987393	0.221016	0.979288
0.215703	0.995232	0.220547	0.988794	0.212578	0.989147	0.1975	0.993593	0.1925	0.993463	0.198516	0.996113	0.206484	0.989801	0.211875	0.987506	0.205703	0.995623	0.197109	0.996173
0.20125	0.995947	0.214609	0.990937	0.218828	0.988799	0.205469	0.98565	0.198984	0.995218	0.221641	0.972377	0.208203	0.98948	0.199375	0.989202	0.203125	0.994235	0.194766	0.995655
0.198125	0.996694	0.223984	0.987483	0.222188	0.987445	0.185312	0.99536	0.239453	0.980861	0.200234	0.994928	0.199844	0.992712	0.193906	0.994019	0.223672	0.977394	0.182656	0.995684
0.208984	0.996498	0.215391	0.988969	0.215625	0.988786	0.203125	0.99333	0.202891	0.996462	0.206563	0.9952	0.195156	0.993629	0.201563	0.990467	0.196484	0.995479	0.197813	0.996283
0.199531	0.996947	0.222734	0.989002	0.212344	0.992747	0.208984	0.989492	0.205859	0.995582	0.21125	0.981947	0.200625	0.989062	0.198516	0.990302	0.197734	0.988766	0.227344	0.979042
0.212734	0.987189	0.218828	0.986092	0.182109	0.972889	0.232109	0.985798	0.23375	0.973833	0.207969	0.989145	0.207891	0.986507	0.194922	0.983205	0.198672	0.993817	0.180938	0.997158
0.216719	0.988206	0.218281	0.989138	0.198203	0.975557	0.218984	0.987747	0.225781	0.980711	0.198984	0.99117	0.205781	0.989239	0.198281	0.985883	0.209531	0.987431	0.204609	0.995802
0.215	0.98627	0.228203	0.985989	0.199375	0.978057	0.225234	0.988076	0.207969	0.994844	0.204063	0.989738	0.2025	0.98974	0.197734	0.983526	0.204609	0.988256	0.190312	0.996008
0.225625	0.985794	0.218203	0.988098	0.189141	0.965115	0.212578	0.989681	0.199297	0.995469	0.204141	0.988208	0.199922	0.990134	0.201406	0.981806	0.208281	0.99051	0.216172	0.973449
0.222266	0.987627	0.2175	0.988103	0.199687	0.980673	0.213672	0.988896	0.186953	0.98229	0.193594	0.993545	0.205937	0.989477	0.198672	0.986664	0.210313	0.986762	0.224375	0.977584
0.218828	0.989434	0.220234	0.985335	0.185781	0.968438	0.223906	0.985942	0.213672	0.979411	0.202813	0.988468	0.194609	0.992201	0.192344	0.979196	0.201875	0.990619	0.203281	0.99145
0.223203	0.986529	0.213203	0.986894	0.190781	0.971925	0.216875	0.990838	0.2025	0.995568	0.203359	0.987416	0.211406	0.986039	0.201328	0.985577	0.201094	0.990127	0.195234	0.993704
0.2125	0.989897	0.192266	0.970483	0.186328	0.966675	0.210078	0.992202	0.198672	0.992959	0.206016	0.987249	0.200547	0.982211	0.198437	0.983428	0.204609	0.988211	0.239687	0.98479
0.220469	0.9871	0.192578	0.972811	0.195	0.975096	0.217031	0.988898	0.221328	0.988945	0.205703	0.989105	0.197187	0.980985	0.195156	0.983553	0.193828	0.991101	0.201016	0.994985
0.222109	0.989499	0.182812	0.970595	0.193828	0.968044	0.217266	0.986773	0.222734	0.986519	0.200078	0.98933	0.202656	0.983955	0.195625	0.982886	0.20125	0.986266	0.209844	0.986835
0.218594	0.990539	0.189219	0.97402	0.193594	0.971683	0.2225	0.989147	0.212891	0.988534	0.20125	0.990025	0.199453	0.984926	0.193672	0.980622	0.207578	0.988066	0.204609	0.98998
0.214219	0.988883	0.190938	0.973645	0.188438	0.964126	0.207109	0.991912	0.224844	0.989348	0.202734	0.989735	0.19875	0.983523	0.19625	0.979744	0.203125	0.988643	0.210313	0.987795
0.209922	0.989785	0.19125	0.969433	0.186172	0.972223	0.215469	0.989731	0.209922	0.992081	0.202734	0.990709	0.1975	0.980919	0.193438	0.984053	0.194531	0.992178	0.199844	0.99349
0.210703	0.988784	0.183828	0.962437	0.18125	0.972435	0.21875	0.988618	0.223203	0.983448	0.206875	0.991023	0.191484	0.986833	0.191406	0.982996	0.194062	0.994663	0.205156	0.988488
0.215312	0.989678	0.19	0.973887	0.187344	0.966352	0.215547	0.989651	0.217344	0.990347	0.202891	0.990727	0.197109	0.983112	0.196797	0.98362	0.209141	0.988104	0.204922	0.987366
0.214922	0.988512	0.192969	0.97363	0.184531	0.973588	0.226562	0.987719	0.211797	0.989352	0.206406	0.986804	0.202813	0.981068	0.195547	0.984692	0.205391	0.987034	0.200078	0.987253
0.21875	0.988493	0.194297	0.978927	0.189531	0.972744	0.221562	0.989561	0.217656	0.989763	0.208359	0.988085	0.195937	0.980438	0.197578	0.981705	0.201797	0.990657	0.198672	0.991082
0.214688	0.989868	0.177266	0.958223	0.191797	0.968838	0.223281	0.987067	0.213828	0.990984	0.200937	0.991417	0.196484	0.982816	0.197656	0.982859	0.210781	0.984926	0.205	0.989711
0.194219	0.976668	0.197187	0.968996	0.194609	0.974708	0.224375	0.98727	0.205391	0.992252	0.202813	0.981036	0.196406	0.982766	0.198516	0.983109	0.204687	0.988315	0.210078	0.98702
0.192812	0.971877	0.181953	0.969822	0.192031	0.96592	0.22125	0.987325	0.216562	0.988748	0.1975	0.980175	0.198437	0.986352	0.195781	0.983529	0.191016	0.991917	0.205391	0.987835
0.196016	0.972389	0.191328	0.971843	0.193438	0.976401	0.192969	0.973422	0.218516	0.987701	0.195937	0.98042	0.195078	0.983776	0.197344	0.982495	0.192188	0.983773	0.208906	0.988003
0.191484	0.973535	0.186484	0.970397	0.180391	0.959652	0.190625	0.970659	0.221484	0.987372	0.202344	0.984015	0.198281	0.983266	0.199453	0.983964	0.202422	0.983335	0.206797	0.987709
0.195156	0.974938	0.188594	0.967198	0.168672	0.959814	0.193281	0.977014	0.220781	0.989726	0.196172	0.982404	0.195391	0.984776	0.196094	0.986565	0.187578	0.985213	0.199609	0.99295
0.199609	0.976646	0.189922	0.96897	0.173281	0.964865	0.185547	0.969434	0.221016	0.986714	0.197578	0.98135	0.196016	0.983828	0.199219	0.983284	0.19875	0.982572	0.194375	0.989741
0.193594	0.963708	0.185703	0.969472	0.178516	0.964707	0.1875	0.974541	0.215938	0.98811	0.201016	0.986066	0.200391	0.980121	0.191719	0.979504	0.200313	0.98303	0.204063	0.988554
0.181719	0.96495	0.197734	0.977541	0.161094	0.965876	0.193672	0.972446	0.21375	0.991239	0.197344	0.981448	0.193672	0.983092	0.16875	0.967396	0.195781	0.983818	0.197734	0.990491
0.19625	0.975217	0.184297	0.964609	0.190312	0.973118	0.183672	0.963483	0.220078	0.987688	0.198906	0.982154	0.197813	0.981566	0.197031	0.983316	0.2	0.980716	0.204687	0.991838
0.194609	0.969896	0.184688	0.972221	0.177344	0.957654	0.1925	0.970216	0.213359	0.989553	0.195781	0.985167	0.195156	0.986667	0.197109	0.982271	0.199375	0.981862	0.2025	0.990939
0.189141	0.970622	0.199609	0.974625	0.184141	0.969621	0.188516	0.972159	0.219453	0.99046	0.194375	0.981326	0.200078	0.982385	0.200703	0.982737	0.195781	0.982752	0.203203	0.989766
0.18875	0.970611	0.175313	0.960164	0.175469	0.960486	0.190234	0.970194	0.214844	0.989459	0.194375	0.980011	0.192891	0.984221	0.190469	0.980747	0.203906	0.984458	0.215312	0.985677
0.189609	0.970966	0.176094	0.966664	0.166641	0.963522	0.19	0.971393	0.190547	0.973555	0.200469	0.983981	0.196094	0.984429	0.200625	0.983323	0.193047	0.978914	0.197656	0.983823
0.191484	0.97124	0.17875	0.966866	0.173828	0.959788	0.188047	0.963513	0.190781	0.97219	0.201875	0.981925	0.193906	0.984848	0.165781	0.965602	0.195937	0.984806	0.197422	0.985543
0.197344	0.973835	0.181172	0.965416	0.173828	0.9612	0.198516	0.967436	0.185781	0.967798	0.205391	0.984633	0.192109	0.981701	0.169063	0.975248	0.200937	0.9812	0.194297	0.977657
0.197656	0.972812	0.171719	0.96514	0.175781	0.963726	0.191484	0.976961	0.195547	0.971723	0.195	0.98407	0.203281	0.985084	0.199375	0.983526	0.199922	0.982401	0.195391	0.983201
0.191328	0.971634	0.168437	0.959319	0.175391	0.966905	0.198281	0.973328	0.193438	0.974401	0.195937	0.977095	0.198594	0.98218	0.198984	0.98433	0.197031	0.982202	0.196719	0.983106
0.186797	0.971882	0.178359	0.961231	0.183438	0.965209	0.186328	0.970403	0.188203	0.977443	0.197266	0.981459	0.197734	0.986303	0.201797	0.982889	0.192578	0.987326	0.19625	0.984615
0.176953	0.960907	0.177891	0.964293	0.186953	0.968631	0.185938	0.976178	0.184453	0.965465	0.1925	0.982973	0.191641	0.982785	0.165703	0.970327	0.197578	0.986307	0.197656	0.981754
0.168359	0.958068	0.175313	0.963394	0.170078	0.96492	0.185547	0.963784	0.191484	0.971316	0.201406	0.984423	0.185547	0.971798	0.192344	0.980506	0.193438	0.980086	0.200937	0.98546
0.180938	0.967503	0.181406	0.970347	0.181953	0.966139	0.189219	0.970584	0.1925	0.970414	0.192578	0.981471	0.197422	0.983048	0.199766	0.982082	0.198906	0.983767	0.197344	0.981392
0.188516	0.97091	0.166406	0.964302	0.180703	0.959391	0.175391	0.963601	0.189844	0.974172	0.198047	0.981528	0.196328	0.983338	0.194766	0.982503	0.201016	0.983175	0.20625	0.986314
0.178828	0.964934	0.179375	0.965478	0.178437	0.959241	0.175547	0.964126	0.1925	0.978163	0.193828	0.982534	0.189688	0.98175	0.170937	0.971613	0.19	0.978332	0.188516	0.984875
0.184609	0.96521	0.173203	0.96801	0.180547	0.961381	0.175078	0.967769	0.198437	0.982158	0.189141	0.980666	0.196641	0.982146	0.161797	0.971185	0.197813	0.982971	0.198437	0.980441
0.177266	0.966701	0.183281	0.967654	0.18375	0.971598	0.172734	0.959998	0.194375	0.977289	0.194922	0.984299	0.193906	0.984841	0.196797	0.982661	0.165547	0.970519	0.191875	0.988723
0.180156	0.964934	0.178125	0.964596	0.175625	0.959508	0.172266	0.96392	0.194922	0.975469	0.190078	0.982726	0.191172	0.976905	0.180703	0.968952	0.195	0.984855	0.200469	0.986717
0.184766	0.961232	0.164844	0.966754	0.189141	0.956879	0.170547	0.962273	0.187422	0.969081	0.193438	0.982665	0.171094	0.967872	0.204531	0.984387	0.182109	0.975837	0.197578	0.983123
0.172813	0.965345	0.197266	0.984334	0.199609	0.94496	0.181562	0.963182	0.178984	0.97088	0.194375	0.978424	0.23875	0.970461	0.254219	0.845706	0.193047	0.984159	0.200703	0.983511
0.182109	0.966332	0.206484	0.953239	0.197969	0.98203	0.184766	0.967551	0.191016	0.969071	0.171563	0.967611	0.186484	0.972793	0.205391	0.938823	0.192031	0.980835	0.197578	0.978201
0.177109	0.964333	0.205937	0.936769	0.193672	0.96918	0.177187	0.959879	0.192578	0.970056	0.176484	0.969631	0.200078	0.95063	0.235547	0.961161	0.192969	0.980274	0.192266	0.982806
0.170391	0.957472	0.204141	0.945081	0.200937	0.98661	0.174141	0.958762	0.194453	0.972734	0.198672	0.98439	0.249531	0.981066	0.180156	0.977987	0.195078	0.982662	0.197344	0.982076
0.170313	0.959309	0.21875	0.93254	0.201094	0.97585	0.184844	0.964538	0.176953	0.968385	0.195469	0.983078	0.201406	0.985993	0.202656	0.91804	0.195937	0.979241	0.193359	0.981467
0.180547	0.960001	0.208281	0.975373	0.206016	0.940192	0.183125	0.959434	0.174844	0.962759	0.1975	0.984885	0.199297	0.963548	0.187812	0.961028	0.167656	0.967949	0.194297	0.984328
0.178828	0.960841	0.19375	0.941954	0.213125	0.991235	0.167187	0.958221	0.175234	0.955009	0.196172	0.981691	0.241719	0.956984	0.202969	0.942969	0.187656	0.979626	0.193672	0.985335
0.165937	0.961426	0.179609	0.945113	0.197891	0.954395	0.178672	0.963516	0.169375	0.960981	0.197891	0.983179	0.217891	0.974712	0.194531	0.966578	0.196406	0.984326	0.192969	0.982741
0.172344	0.959956	0.194062	0.966753	0.206875	0.958329	0.175781	0.963889	0.173984	0.960477	0.195547	0.983291	0.196641	0.984414	0.229844	0.944019	0.192734	0.983066	0.194688	0.982379
0.178984	0.96657	0.190703	0.980248	0.191016	0.974633	0.176328	0.960394	0.187188	0.966551	0.186875	0.980422	0.188438	0.965143	0.214766	0.974067	0.17125	0.963922	0.194609	0.981409
0.179688	0.965167	0.193281	0.991404	0.208281	0.979251	0.175156	0.956594	0.171953	0.965212	0.174687	0.969574	0.192031	0.986312	0.235156	0.947372	0.1925	0.984363	0.198672	0.985024
0.182578	0.975596	0.190938	0.969739	0.229375	0.939027	0.172422	0.964483	0.170078	0.960392	0.184219	0.977378	0.218125	0.979894	0.197109	0.973631	0.192969	0.981666	0.195234	0.982586
0.184922	0.952606	0.197656	0.986791	0.219688	0.929207	0.182188	0.96199	0.176094	0.961662	0.184141	0.977405	0.218828	0.920697	0.260703	0.964386	0.166172	0.966957	0.173906	0.967528
0.193359	0.983191	0.202578	0.97524	0.195391	0.989983	0.182109	0.968664	0.180625	0.967623	0.204531	0.949265	0.217109	0.946769	0.227187	0.933033	0.171172	0.966565	0.203203	0.984762
0.213984	0.933721	0.222031	0.94126	0.190703	0.987284	0.175234	0.966235	0.178125	0.963753	0.196641	0.988428	0.205234	0.977188	0.184141	0.96658	0.192109	0.982227	0.175234	0.968825
0.233594	0.940513	0.202891	0.983414	0.2	0.973587	0.177656	0.965397	0.171406	0.960739	0.176641	0.971553	0.194141	0.987441	0.193984	0.963927	0.198906	0.983577	0.162812	0.968999
0.199687	0.925774	0.227344	0.933961	0.192812	0.952717	0.179375	0.967848	0.174766	0.963339	0.249922	0.952926	0.188516	0.978682	0.194922	0.988928	0.196406	0.982492	0.193906	0.98242
0.2125	0.979845	0.216797	0.946296	0.204687	0.950085	0.176484	0.958634	0.183125	0.962552	0.231719	0.950419	0.2	0.989141	0.201094	0.949737	0.195625	0.982929	0.192188	0.980221
0.243828	0.940796	0.238281	0.964296	0.231328	0.917754	0.181562	0.962352	0.198984	0.969715	0.195156	0.960139	0.210703	0.98125	0.187422	0.956608	0.196719	0.983556	0.196172	0.956317
0.190547	0.97994	0.198906	0.934958	0.201328	0.960425	0.172578	0.967781	0.223594	0.930206	0.251484	0.960135	0.209844	0.98494	0.188594	0.989712	0.195703	0.982119	0.193672	0.978607
0.205625	0.95211	0.227891	0.947285	0.249062	0.936486	0.163438	0.964908	0.189844	0.981238	0.194375	0.981316	0.221641	0.963281	0.2075	0.970061	0.195859	0.983923	0.192578	0.989893
0.195547	0.989506	0.231406	0.943788	0.190625	0.964734	0.173828	0.957524	0.204531	0.971141	0.189531	0.967862	0.271797	0.962961	0.213125	0.951394	0.186484	0.980251	0.200313	0.987313
0.190547	0.981144	0.190938	0.996269	0.199453	0.995691	0.188594	0.974878	0.200781	0.974538	0.202813	0.918974	0.189219	0.993946	0.188906	0.992424	0.207813	0.995812	0.232109	0.948063
0.193281	0.980937	0.210234	0.990886	0.187812	0.996117	0.205234	0.972268	0.199687	0.973177	0.189297	0.990985	0.192812	0.991914	0.190938	0.994193	0.210703	0.9464	0.199844	0.982594
0.215078	0.925677	0.198906	0.995184	0.189219	0.996073	0.187734	0.981531	0.204063	0.943761	0.218125	0.994596	0.192656	0.9938	0.184062	0.993097	0.198125	0.967699	0.194062	0.973707
0.209531	0.955905	0.199063	0.994726	0.198594	0.994324	0.232187	0.914961	0.192891	0.944734	0.191016	0.939114	0.190234	0.993408	0.185625	0.993377	0.226094	0.941246	0.189922	0.981456
0.198594	0.971451	0.186562	0.995275	0.183828	0.996241	0.205625	0.957694	0.198437	0.971017	0.199063	0.995327	0.173437	0.993394	0.180312	0.996412	0.201016	0.951514	0.202969	0.952176
0.192891	0.960781	0.192422	0.994384	0.201172	0.995684	0.185625	0.967333	0.194922	0.979756	0.225859	0.974381	0.198203	0.994511	0.189062	0.995083	0.206328	0.957178	0.195156	0.986632
0.192188	0.970533	0.2025	0.995017	0.185547	0.992568	0.182656	0.912469	0.208984	0.982116	0.216172	0.967914	0.175625	0.996051	0.186328	0.989301	0.205625	0.967231	0.223594	0.962804
0.176406	0.990173	0.199375	0.995405	0.193359	0.996275	0.206172	0.924818	0.179609	0.937988	0.174531	0.981289	0.168516	0.982006	0.19125	0.995791	0.240547	0.957211	0.191328	0.983296
0.204844	0.99469	0.198594	0.995069	0.193594	0.995751	0.194922	0.986519	0.198828	0.987327	0.195625	0.993916	0.177109	0.994323	0.181641	0.994464	0.212891	0.992556	0.218203	0.975553
0.195547	0.995576	0.196016	0.996	0.203047	0.995488	0.236641	0.936091	0.19875	0.989747	0.190547	0.995709	0.195391	0.992241	0.182266	0.995065	0.189375	0.989732	0.199141	0.962175
0.190078	0.995705	0.195781	0.992939	0.201875	0.995401	0.188594	0.960169	0.188438	0.934487	0.200313	0.993281	0.195625	0.993699	0.186797	0.99492	0.217969	0.960927	0.177109	0.926098
0.189375	0.994687	0.192969	0.996056	0.198437	0.995529	0.192969	0.972424	0.199609	0.97771	0.184062	0.993322	0.192422	0.992184	0.191953	0.992228	0.203359	0.979803	0.184375	0.963732
0.190234	0.995365	0.179766	0.994865	0.199141	0.993424	0.195312	0.972955	0.192578	0.946265	0.183281	0.993954	0.179453	0.995195	0.178594	0.994904	0.202891	0.976039	0.246328	0.931858
0.206094	0.993977	0.201875	0.994805	0.191328	0.996058	0.186562	0.969528	0.194531	0.982452	0.201563	0.993443	0.164844	0.987604	0.187109	0.996115	0.179141	0.971453	0.201172	0.976589
0.18	0.987065	0.188359	0.995591	0.205547	0.994547	0.200781	0.987322	0.180703	0.973583	0.184219	0.995526	0.19375	0.992288	0.180234	0.995683	0.208125	0.975318	0.199297	0.949191
0.190547	0.994243	0.197266	0.994913	0.205078	0.994832	0.200859	0.958327	0.202187	0.993366	0.186641	0.995882	0.177813	0.995406	0.197656	0.992216	0.2275	0.885851	0.208047	0.987225
0.196953	0.994358	0.185547	0.984442	0.191562	0.993156	0.206016	0.981042	0.196953	0.99578	0.163516	0.987723	0.180938	0.996315	0.184297	0.995522	0.207187	0.955728	0.175703	0.996031
0.190625	0.996132	0.198203	0.993161	0.197734	0.993856	0.192734	0.944142	0.188281	0.995483	0.184766	0.991587	0.172187	0.995979	0.190859	0.994393	0.225	0.956487	0.192656	0.991519
0.195859	0.994243	0.174844	0.988448	0.185547	0.994092	0.189844	0.995751	0.194844	0.99543	0.1975	0.992548	0.200469	0.991702	0.182266	0.995775	0.174063	0.99012	0.183672	0.995946
0.193438	0.995794	0.186641	0.996635	0.185859	0.992437	0.202656	0.993779	0.206641	0.994123	0.186719	0.996215	0.194609	0.990775	0.174609	0.996409	0.180391	0.993757	0.176875	0.990528
0.199687	0.994843	0.19875	0.995732	0.188203	0.995388	0.186172	0.993579	0.182188	0.996188	0.189141	0.993325	0.180547	0.981963	0.177344	0.993544	0.20625	0.988608	0.190391	0.98618
0.198281	0.994638	0.199922	0.978209	0.193203	0.996465	0.203828	0.991587	0.207891	0.991938	0.204844	0.991746	0.202734	0.987037	0.191562	0.994008	0.19875	0.992346	0.191641	0.996304
0.19375	0.996038	0.200937	0.972872	0.179688	0.992178	0.196016	0.995154	0.178594	0.983076	0.197109	0.993335	0.188359	0.990174	0.188594	0.994812	0.187734	0.994691	0.187422	0.991859
0.192891	0.994966	0.199453	0.976064	0.196875	0.979826	0.192891	0.993569	0.188438	0.994274	0.186797	0.99514	0.204453	0.991	0.204609	0.990204	0.191172	0.995038	0.183516	0.996772
0.182656	0.984755	0.210938	0.98039	0.184062	0.969871	0.19125	0.994383	0.191094	0.994907	0.191172	0.992742	0.199219	0.980298	0.205469	0.986467	0.190312	0.995071	0.183594	0.993797
0.197969	0.996109	0.193828	0.975991	0.198672	0.977687	0.208516	0.989719	0.182578	0.995776	0.200937	0.994188	0.204531	0.979952	0.207734	0.987406	0.178672	0.988545	0.185547	0.995668
0.193906	0.995679	0.202734	0.973673	0.19875	0.979283	0.198125	0.994569	0.193125	0.996415	0.175547	0.993993	0.208203	0.981973	0.203828	0.988307	0.193203	0.989981	0.187031	0.994892
0.189844	0.991323	0.194453	0.970825	0.211562	0.979691	0.198906	0.993548	0.194141	0.995724	0.180312	0.996556	0.200625	0.988486	0.204219	0.987954	0.184453	0.991796	0.178594	0.99632
0.18625	0.989802	0.204531	0.980317	0.189766	0.984415	0.209687	0.994603	0.196172	0.993984	0.191953	0.994262	0.209531	0.987117	0.208203	0.98838	0.189531	0.994363	0.180391	0.995567
0.205937	0.97499	0.198281	0.971987	0.205703	0.976677	0.201641	0.994627	0.190156	0.994973	0.201016	0.984153	0.208828	0.988436	0.202656	0.987776	0.183828	0.995695	0.195312	0.995934
0.199297	0.978528	0.210547	0.976332	0.2	0.975253	0.191953	0.996374	0.1925	0.994638	0.199922	0.987323	0.198281	0.98163	0.20125	0.986221	0.19125	0.991074	0.180938	0.996011
0.193984	0.985072	0.196875	0.977875	0.199609	0.979069	0.198203	0.994927	0.192344	0.994085	0.209687	0.985322	0.208203	0.98716	0.208906	0.981973	0.182266	0.995594	0.182734	0.996028
0.198437	0.98501	0.207266	0.975157	0.194141	0.98176	0.192656	0.99544	0.192266	0.995577	0.202266	0.988607	0.201328	0.987504	0.202109	0.990222	0.199297	0.989056	0.198984	0.993224
0.197266	0.978531	0.207422	0.977983	0.199531	0.985847	0.205	0.991864	0.196719	0.974351	0.204297	0.9884	0.203125	0.986584	0.200937	0.990605	0.200313	0.993266	0.202813	0.987425
0.217344	0.978718	0.200781	0.970077	0.192891	0.974204	0.202266	0.982241	0.201328	0.972702	0.203125	0.987594	0.205469	0.989218	0.203906	0.984658	0.204766	0.989232	0.20625	0.99054
0.207891	0.980097	0.20375	0.967673	0.195078	0.97515	0.207969	0.976495	0.197891	0.980917	0.207109	0.986634	0.200781	0.990825	0.203828	0.991713	0.206953	0.988036	0.203125	0.990182
0.209922	0.98283	0.202187	0.9824	0.180625	0.970055	0.197266	0.974422	0.194375	0.977798	0.205313	0.988856	0.206016	0.985031	0.208594	0.986549	0.210313	0.98674	0.207734	0.988728
0.199844	0.982325	0.204609	0.980845	0.200703	0.976173	0.203203	0.971084	0.201641	0.9806	0.207891	0.984752	0.211094	0.987378	0.203047	0.985668	0.203828	0.987466	0.205469	0.98069
0.192344	0.98169	0.191094	0.959678	0.194219	0.972608	0.203281	0.980084	0.201875	0.970699	0.205469	0.986773	0.215781	0.988148	0.204844	0.984669	0.205859	0.990168	0.207813	0.987935
0.190625	0.974693	0.203203	0.971289	0.206875	0.979978	0.196016	0.964016	0.201484	0.977057	0.200781	0.986998	0.212188	0.987303	0.203281	0.984704	0.204687	0.987851	0.197266	0.992622
0.213594	0.973268	0.198516	0.979747	0.186797	0.96806	0.194375	0.97859	0.208203	0.979527	0.202109	0.987021	0.197734	0.988543	0.196953	0.986528	0.205547	0.990554	0.211484	0.987389
0.205	0.9796	0.200078	0.977967	0.1825	0.96701	0.202969	0.979384	0.196016	0.967799	0.201406	0.985553	0.211484	0.98587	0.203047	0.98827	0.205156	0.977867	0.207578	0.985876
0.203984	0.960789	0.191172	0.973287	0.185312	0.967606	0.211484	0.983549	0.199531	0.974106	0.206875	0.985432	0.201563	0.988737	0.201016	0.988529	0.206641	0.986785	0.206016	0.989621
0.196406	0.979314	0.181172	0.975175	0.187812	0.971642	0.198672	0.973545	0.1975	0.974658	0.209922	0.986255	0.194766	0.988948	0.202031	0.986972	0.207813	0.987086	0.213594	0.97721
0.190859	0.978248	0.180234	0.972083	0.172656	0.973989	0.204844	0.974778	0.197969	0.977876	0.201172	0.991558	0.203359	0.988442	0.196719	0.985354	0.20625	0.987564	0.208828	0.985784
0.195703	0.980734	0.194141	0.970358	0.176641	0.965832	0.198594	0.976461	0.206016	0.980188	0.203516	0.986619	0.202734	0.987501	0.200156	0.986375	0.206328	0.989353	0.210391	0.98402
0.208906	0.98177	0.168828	0.966349	0.179609	0.971112	0.201328	0.976904	0.199531	0.982509	0.202344	0.985369	0.197656	0.988033	0.199531	0.98877	0.20375	0.987559	0.209141	0.989628
0.185469	0.972449	0.187344	0.971962	0.183047	0.965969	0.206797	0.980109	0.200859	0.977455	0.204297	0.988403	0.203984	0.984152	0.199141	0.98754	0.202109	0.986776	0.216562	0.981994
0.199844	0.97551	0.190312	0.973401	0.178828	0.967858	0.200391	0.975662	0.205078	0.980922	0.200156	0.984641	0.202891	0.987385	0.198906	0.986356	0.204297	0.985097	0.194375	0.991247
0.209063	0.976067	0.182109	0.972134	0.176328	0.981619	0.204375	0.98258	0.200234	0.9695	0.197266	0.985898	0.197813	0.987452	0.197187	0.98792	0.203359	0.990808	0.203125	0.978054
0.193828	0.971052	0.171953	0.971619	0.177656	0.961886	0.206094	0.984388	0.191562	0.964329	0.198359	0.985845	0.196172	0.986724	0.185469	0.983266	0.21375	0.98787	0.208516	0.986382
0.201094	0.970337	0.189531	0.976424	0.182891	0.973728	0.179063	0.96389	0.183047	0.969096	0.203906	0.987486	0.205469	0.988596	0.204922	0.986891	0.201875	0.989571	0.201563	0.983814
0.198359	0.978443	0.170625	0.968052	0.180703	0.971803	0.192344	0.967497	0.188125	0.97194	0.203125	0.988864	0.199375	0.99029	0.202031	0.99097	0.203906	0.987835	0.202578	0.988469
0.198594	0.981903	0.181875	0.969484	0.170625	0.963126	0.182969	0.970562	0.186406	0.977969	0.201797	0.986917	0.200859	0.990073	0.196328	0.987239	0.206641	0.988797	0.201094	0.987435
0.200313	0.98198	0.187188	0.974028	0.18375	0.976955	0.187812	0.974364	0.182266	0.965551	0.206563	0.982463	0.200937	0.986798	0.199687	0.986422	0.203203	0.988668	0.198047	0.988391
0.201094	0.976189	0.182188	0.971237	0.179766	0.966487	0.186719	0.975424	0.180859	0.973143	0.203047	0.989711	0.196328	0.991761	0.199219	0.985011	0.205	0.989085	0.196406	0.988471
0.174922	0.966141	0.181719	0.968795	0.181094	0.970481	0.183672	0.967733	0.184375	0.967826	0.198359	0.985128	0.200859	0.988746	0.198359	0.988448	0.201641	0.984765	0.194688	0.988726
0.179219	0.969068	0.186094	0.970063	0.17875	0.96721	0.174609	0.975286	0.187812	0.976325	0.203047	0.987749	0.197187	0.988909	0.197187	0.987787	0.201328	0.987986	0.199922	0.987291
0.158281	0.978621	0.184609	0.970355	0.176953	0.970591	0.187969	0.970044	0.168594	0.968278	0.197734	0.988458	0.201797	0.988058	0.200469	0.987632	0.197891	0.986269	0.200781	0.98765
0.179922	0.973565	0.184297	0.972951	0.180938	0.976445	0.185234	0.975274	0.180547	0.975321	0.205391	0.989191	0.199609	0.989352	0.199609	0.985986	0.198516	0.983824	0.197969	0.989019
0.185156	0.970624	0.186953	0.971828	0.174609	0.968822	0.181406	0.97317	0.180938	0.978306	0.202031	0.988456	0.196953	0.988094	0.201328	0.986872	0.191094	0.985883	0.200156	0.98789
0.18	0.967951	0.190312	0.969218	0.181328	0.974181	0.178516	0.972583	0.190938	0.974979	0.202656	0.988229	0.195469	0.984859	0.200547	0.986893	0.199531	0.988495	0.204687	0.98731
0.153906	0.976919	0.173359	0.968982	0.180469	0.966934	0.180469	0.981317	0.186719	0.970169	0.202109	0.987201	0.199297	0.986689	0.2	0.986251	0.199297	0.987132	0.202891	0.988491
0.193047	0.969394	0.185625	0.97323	0.173359	0.962714	0.170469	0.97405	0.187891	0.978823	0.201016	0.987767	0.198594	0.988792	0.202031	0.988822	0.197031	0.987705	0.197266	0.983822
0.195234	0.969394	0.166875	0.97346	0.179922	0.976302	0.175781	0.965076	0.189062	0.973718	0.198672	0.985908	0.202344	0.989014	0.199609	0.987106	0.197266	0.989188	0.2025	0.986094
0.176953	0.967719	0.167344	0.97244	0.172734	0.963438	0.178125	0.975042	0.175625	0.967006	0.197187	0.987241	0.198281	0.986542	0.201172	0.987499	0.199609	0.988833	0.203594	0.988495
0.180156	0.968434	0.184141	0.96816	0.181484	0.969794	0.186719	0.96963	0.185234	0.970139	0.201328	0.986619	0.204609	0.987117	0.201563	0.987228	0.196094	0.988304	0.196797	0.987098
[truncated: 1 more rows]

## Sheet: Fig2d
Model 1	Model 2	Model 3	Model 4	Model 5	Model 6	Model 7	Model 8	Model 9	Model 10	Model 11	Model 12	Model 13	Model 14	Model 15	Model 16	Model 17	Model 18	Model 19	Model 20	Model 21	Model 22	Model 23	Model 24	Model 25	Model 26	Model 27	Model 28	Model 29	Model 30	Model 31	Model 32	Model 33	Model 34	Model 35	Model 36	Model 37	Model 38	Model 39	Model 40	Model 41	Model 42	Model 43	Model 44	Model 45	Model 46	Model 47	Model 48	Model 49	Model 50
-0.000267229	-0.000262958	-0.000272948	-0.000264377	-0.000265251	-0.000271376	-0.000269865	-0.000265206	-0.000267656	-0.000266024	-0.000264406	-0.000274345	-0.000268283	-0.000267626	-0.000264598	-0.000261878	-0.000267714	-0.000266055	-0.000263033	-0.000273641	-0.000267021	-0.000274297	-0.00027394	-0.000266457	-0.0002714	-0.000263706	-0.00026126	-0.000266967	-0.000268878	-0.00027268	-0.000269978	-0.000268194	-0.000265647	-0.000272416	-0.000271889	-0.000264861	-0.000261041	-0.000263839	-0.000275073	-0.000265588	-0.000265407	-0.00026496	-0.000269102	-0.000271692	-0.00027113	-0.000260642	-0.000266221	-0.000264865	-0.000264771	-0.000274195
-0.000290283	-0.000288613	-0.000292522	-0.000287987	-0.000289424	-0.00029186	-0.000290413	-0.000288367	-0.000290975	-0.000290665	-0.000289064	-0.000292713	-0.000290809	-0.000289957	-0.000289683	-0.00028884	-0.000289858	-0.000289772	-0.000288601	-0.000291636	-0.00028905	-0.000294026	-0.00029101	-0.00028832	-0.00029136	-0.000289405	-0.000287609	-0.000287924	-0.000289609	-0.000290648	-0.00029165	-0.000289095	-0.000288453	-0.000290873	-0.000292269	-0.000287529	-0.000288169	-0.000288038	-0.00029169	-0.00029012	-0.000287308	-0.000287895	-0.000289143	-0.000290889	-0.000290853	-0.000286472	-0.000287972	-0.000288813	-0.000289321	-0.000293414
-0.000290214	-0.000290802	-0.000289255	-0.000289284	-0.000290205	-0.000289031	-0.000288456	-0.000289065	-0.000290409	-0.000292137	-0.000290536	-0.000287933	-0.000289751	-0.000289189	-0.000291041	-0.000292072	-0.000288877	-0.000290219	-0.000290847	-0.000286894	-0.000288332	-0.000290146	-0.000286184	-0.00028784	-0.000287932	-0.000291642	-0.000291315	-0.000286888	-0.000287574	-0.000286369	-0.000289663	-0.000287401	-0.000288495	-0.000286795	-0.000289208	-0.000287852	-0.000291191	-0.00028954	-0.000285912	-0.00029089	-0.000286986	-0.000288091	-0.00028683	-0.000287271	-0.000287608	-0.000289863	-0.000287397	-0.00028951	-0.000290291	-0.000289243
-0.000269222	-0.000271569	-0.000265932	-0.000270268	-0.000269803	-0.000265863	-0.000266626	-0.000269403	-0.000268492	-0.00027203	-0.000270718	-0.000263383	-0.000267856	-0.000267985	-0.000271041	-0.000273148	-0.000267602	-0.000269475	-0.00027151	-0.000263	-0.000267527	-0.000265617	-0.000262898	-0.00026757	-0.000264548	-0.0002721	-0.000273747	-0.000266615	-0.000265724	-0.000263172	-0.000266857	-0.000266126	-0.000268263	-0.000263552	-0.000265881	-0.000268228	-0.000272101	-0.000270342	-0.000261473	-0.000269899	-0.000267355	-0.000268334	-0.00026527	-0.000264272	-0.000264604	-0.000272323	-0.000267298	-0.000269268	-0.000269643	-0.00026494
-0.000232859	-0.0002362	-0.000228473	-0.000236098	-0.0002338	-0.000228314	-0.000230666	-0.000234679	-0.000231114	-0.000235448	-0.000234861	-0.000225573	-0.000230798	-0.000232126	-0.000235177	-0.000237162	-0.000231855	-0.000233044	-0.000235639	-0.000226345	-0.000232203	-0.000226584	-0.000227152	-0.000233007	-0.000227625	-0.000235781	-0.000239557	-0.000232662	-0.00023007	-0.000227184	-0.000229217	-0.000230993	-0.000233288	-0.000227294	-0.000228633	-0.000234015	-0.000236282	-0.000235622	-0.000224815	-0.000232734	-0.000234071	-0.000234222	-0.000230322	-0.000227993	-0.000227976	-0.00023876	-0.000233192	-0.000233591	-0.00023284	-0.000226854
-0.000187464	-0.000191098	-0.000182893	-0.000192446	-0.000188535	-0.000182912	-0.000186621	-0.000190662	-0.000184886	-0.000188595	-0.000189088	-0.000180763	-0.000185169	-0.000188029	-0.00018998	-0.000190528	-0.000187997	-0.000187214	-0.000189491	-0.000182746	-0.000188466	-0.000179848	-0.000184321	-0.000190257	-0.000183533	-0.000188952	-0.000194757	-0.000190649	-0.000186713	-0.000184494	-0.000183304	-0.000188091	-0.000189686	-0.00018408	-0.000183964	-0.000191121	-0.000190312	-0.000191328	-0.000181775	-0.000185851	-0.000192749	-0.000191787	-0.000187809	-0.000184858	-0.000183851	-0.000194795	-0.000191007	-0.00018864	-0.000186208	-0.000181154
-0.000139167	-0.000142387	-0.000135315	-0.000145106	-0.000140127	-0.000135468	-0.000140329	-0.000143193	-0.000136024	-0.000137877	-0.000139489	-0.000135007	-0.000136878	-0.000141574	-0.000141528	-0.000139702	-0.00014174	-0.000138159	-0.000139241	-0.000137921	-0.000141846	-0.000131603	-0.000139677	-0.000144885	-0.000137978	-0.000137859	-0.000145445	-0.000145807	-0.000141332	-0.000140519	-0.000135088	-0.000142708	-0.000143115	-0.000139293	-0.000137889	-0.000145038	-0.000140529	-0.000143251	-0.000137664	-0.000135661	-0.000148524	-0.000146402	-0.000142987	-0.000140264	-0.000137795	-0.000146465	-0.000145989	-0.000140272	-0.000136026	-0.000133875
-9.36442e-05	-9.59406e-05	-9.05276e-05	-9.92335e-05	-9.42424e-05	-9.11521e-05	-9.67258e-05	-9.74126e-05	-9.0211e-05	-8.94886e-05	-9.184e-05	-9.27896e-05	-9.13631e-05	-9.80569e-05	-9.55586e-05	-9.10785e-05	-9.81907e-05	-9.16436e-05	-9.09374e-05	-9.57863e-05	-9.73441e-05	-8.73901e-05	-9.69937e-05	-0.000101909	-9.55768e-05	-8.86765e-05	-9.77369e-05	-0.000102575	-9.86119e-05	-9.96016e-05	-8.99288e-05	-9.95112e-05	-9.87246e-05	-9.72946e-05	-9.53301e-05	-0.000100786	-9.30366e-05	-9.68339e-05	-9.63293e-05	-8.81697e-05	-0.00010574	-0.000102889	-0.000100211	-9.88368e-05	-9.4389e-05	-9.92614e-05	-0.000102827	-9.3909e-05	-8.82e-05	-8.96395e-05
-5.36031e-05	-5.47028e-05	-5.11089e-05	-5.77186e-05	-5.35855e-05	-5.21022e-05	-5.81304e-05	-5.60977e-05	-5.00187e-05	-4.69445e-05	-4.91937e-05	-5.60087e-05	-5.10804e-05	-5.97514e-05	-5.4857e-05	-4.81252e-05	-5.94869e-05	-5.04881e-05	-4.78187e-05	-5.81809e-05	-5.7174e-05	-4.95351e-05	-5.81588e-05	-6.3494e-05	-5.80345e-05	-4.4841e-05	-5.51285e-05	-6.29548e-05	-6.04493e-05	-6.33009e-05	-5.01028e-05	-6.03668e-05	-5.88323e-05	-5.97056e-05	-5.8279e-05	-6.06661e-05	-5.09108e-05	-5.48692e-05	-5.91518e-05	-4.63487e-05	-6.63013e-05	-6.33324e-05	-6.1272e-05	-6.21638e-05	-5.54683e-05	-5.64653e-05	-6.35125e-05	-5.21673e-05	-4.57183e-05	-5.06623e-05
-2.09026e-05	-2.0697e-05	-1.84396e-05	-2.26403e-05	-2.00492e-05	-1.96744e-05	-2.59847e-05	-2.11927e-05	-1.71736e-05	-1.28623e-05	-1.38394e-05	-2.54967e-05	-1.75546e-05	-2.81247e-05	-2.12939e-05	-1.3365e-05	-2.70404e-05	-1.6694e-05	-1.22448e-05	-2.58961e-05	-2.29144e-05	-1.94318e-05	-2.43378e-05	-3.10648e-05	-2.63693e-05	-8.92342e-06	-2.02476e-05	-2.84573e-05	-2.80173e-05	-3.24829e-05	-1.71152e-05	-2.65786e-05	-2.50737e-05	-2.75609e-05	-2.78303e-05	-2.63647e-05	-1.62608e-05	-1.94627e-05	-2.69514e-05	-1.2288e-05	-3.17286e-05	-2.92593e-05	-2.74607e-05	-3.11501e-05	-2.22554e-05	-2.04329e-05	-2.94918e-05	-1.69925e-05	-1.07426e-05	-1.81798e-05
4.62969e-06	5.91446e-06	7.68585e-06	5.61976e-06	6.45206e-06	6.43612e-06	8.43031e-09	7.07978e-06	8.56943e-06	1.24539e-05	1.39246e-05	-4.86506e-07	9.23488e-06	-2.85088e-06	4.98693e-06	1.28861e-05	-6.44355e-07	9.79053e-06	1.53849e-05	1.42175e-06	5.35444e-06	3.51416e-06	4.3304e-06	-4.39802e-06	-5.46503e-08	1.85304e-05	6.36501e-06	7.29033e-07	-8.89371e-07	-6.5412e-06	9.27115e-06	1.82386e-06	2.54842e-06	-4.97839e-07	-3.31284e-06	1.97923e-06	1.0783e-05	9.05753e-06	6.86857e-07	1.41181e-05	-2.3183e-06	-8.48838e-07	1.24096e-06	-5.3496e-06	5.48791e-06	8.35157e-06	-9.09604e-07	1.13898e-05	1.66596e-05	8.09011e-06
2.42167e-05	2.63135e-05	2.81044e-05	2.75088e-05	2.70433e-05	2.73696e-05	2.07904e-05	2.92755e-05	2.84823e-05	2.99389e-05	3.48811e-05	2.0113e-05	3.04854e-05	1.73015e-05	2.51227e-05	3.1844e-05	2.07509e-05	3.01138e-05	3.60584e-05	2.44067e-05	2.83569e-05	2.09015e-05	2.80266e-05	1.75445e-05	2.18561e-05	3.83959e-05	2.55743e-05	2.48934e-05	2.18221e-05	1.54789e-05	3.02051e-05	2.55184e-05	2.49054e-05	2.22282e-05	1.64752e-05	2.508e-05	3.14989e-05	3.13267e-05	2.42054e-05	3.41199e-05	2.20956e-05	2.24928e-05	2.52563e-05	1.63729e-05	2.84354e-05	3.03727e-05	2.28219e-05	3.37139e-05	3.75276e-05	2.88689e-05
3.8952e-05	4.14105e-05	4.37785e-05	4.37025e-05	4.2685e-05	4.38005e-05	3.72518e-05	4.60934e-05	4.35833e-05	4.10129e-05	4.99161e-05	3.72647e-05	4.68206e-05	3.31939e-05	3.98902e-05	4.47803e-05	3.7733e-05	4.53273e-05	5.06993e-05	4.34597e-05	4.64022e-05	3.40132e-05	4.68186e-05	3.53978e-05	3.99129e-05	5.16639e-05	3.84805e-05	4.40845e-05	4.06666e-05	3.4118e-05	4.63887e-05	4.45672e-05	4.25048e-05	4.09612e-05	3.24913e-05	4.33023e-05	4.68991e-05	4.79205e-05	4.37588e-05	4.89168e-05	4.13938e-05	4.08839e-05	4.46685e-05	3.43978e-05	4.691e-05	4.64957e-05	4.17778e-05	5.04943e-05	5.28778e-05	4.48559e-05
5.0214e-05	5.26201e-05	5.53664e-05	5.5071e-05	5.46443e-05	5.66159e-05	5.01757e-05	5.83274e-05	5.51791e-05	4.75796e-05	6.03401e-05	5.13598e-05	5.92291e-05	4.59061e-05	5.05465e-05	5.36221e-05	5.11339e-05	5.68128e-05	6.08232e-05	5.85818e-05	6.01009e-05	4.43409e-05	6.07184e-05	4.99751e-05	5.45394e-05	6.00001e-05	4.68398e-05	5.85013e-05	5.60193e-05	4.97021e-05	5.87852e-05	5.93225e-05	5.61484e-05	5.59883e-05	4.54655e-05	5.73396e-05	5.85031e-05	5.98029e-05	5.91953e-05	6.00186e-05	5.57118e-05	5.47991e-05	5.9628e-05	4.92636e-05	6.12153e-05	5.77585e-05	5.63488e-05	6.26456e-05	6.40792e-05	5.64597e-05
5.8615e-05	6.06475e-05	6.3373e-05	6.23519e-05	6.34633e-05	6.59888e-05	5.98987e-05	6.6533e-05	6.38144e-05	5.10949e-05	6.69842e-05	6.24901e-05	6.80179e-05	5.57466e-05	5.77262e-05	5.95489e-05	6.11094e-05	6.52108e-05	6.73386e-05	6.96769e-05	6.95558e-05	5.24799e-05	6.98454e-05	6.13451e-05	6.56719e-05	6.45784e-05	5.18767e-05	6.81608e-05	6.77239e-05	6.20152e-05	6.76335e-05	6.96664e-05	6.60375e-05	6.71956e-05	5.55477e-05	6.73728e-05	6.70102e-05	6.74932e-05	7.02588e-05	6.8114e-05	6.50932e-05	6.43207e-05	7.00191e-05	6.07836e-05	7.12855e-05	6.50308e-05	6.64962e-05	7.06115e-05	7.18183e-05	6.3965e-05
6.44234e-05	6.58196e-05	6.77615e-05	6.60474e-05	6.93727e-05	7.18936e-05	6.63691e-05	7.0985e-05	6.97234e-05	5.26992e-05	7.04524e-05	7.01624e-05	7.31468e-05	6.27475e-05	6.17413e-05	6.33256e-05	6.76196e-05	7.08105e-05	7.08323e-05	7.62723e-05	7.47825e-05	5.86385e-05	7.41993e-05	6.93357e-05	7.30369e-05	6.63131e-05	5.45356e-05	7.31214e-05	7.53657e-05	7.06096e-05	7.29532e-05	7.54623e-05	7.22e-05	7.43528e-05	6.24969e-05	7.34553e-05	7.26746e-05	7.13651e-05	7.66353e-05	7.34884e-05	6.97152e-05	6.95137e-05	7.57378e-05	6.862e-05	7.69715e-05	6.88004e-05	7.2155e-05	7.47078e-05	7.647e-05	6.72977e-05
6.73257e-05	6.80772e-05	6.83855e-05	6.64464e-05	7.20838e-05	7.40548e-05	6.92025e-05	7.1713e-05	7.26374e-05	5.27907e-05	7.08786e-05	7.37742e-05	7.44671e-05	6.65386e-05	6.26674e-05	6.49998e-05	7.03744e-05	7.3294e-05	7.14558e-05	7.81368e-05	7.57148e-05	6.24071e-05	7.40244e-05	7.3459e-05	7.61855e-05	6.5628e-05	5.51621e-05	7.34784e-05	7.83221e-05	7.48514e-05	7.44711e-05	7.66519e-05	7.44263e-05	7.7133e-05	6.57427e-05	7.54721e-05	7.52545e-05	7.15136e-05	7.81494e-05	7.57297e-05	6.98637e-05	7.04744e-05	7.66955e-05	7.23385e-05	7.80599e-05	6.92134e-05	7.32972e-05	7.50321e-05	7.78512e-05	6.63794e-05
6.71851e-05	6.7338e-05	6.54553e-05	6.40863e-05	7.15189e-05	7.25317e-05	6.84292e-05	6.90926e-05	7.24953e-05	5.16912e-05	6.85377e-05	7.32909e-05	7.19557e-05	6.70098e-05	6.0631e-05	6.44196e-05	6.9411e-05	7.25212e-05	6.93103e-05	7.55349e-05	7.26711e-05	6.35312e-05	6.99983e-05	7.35525e-05	7.52952e-05	6.28557e-05	5.39447e-05	6.9934e-05	7.66799e-05	7.47647e-05	7.22551e-05	7.3633e-05	7.28336e-05	7.58356e-05	6.52489e-05	7.36501e-05	7.4439e-05	6.82871e-05	7.54269e-05	7.45895e-05	6.64146e-05	6.76988e-05	7.34608e-05	7.19217e-05	7.50063e-05	6.65964e-05	7.03191e-05	7.19812e-05	7.59721e-05	6.16957e-05
6.37904e-05	6.36119e-05	5.91275e-05	5.92612e-05	6.75501e-05	6.75286e-05	6.39531e-05	6.33294e-05	6.91667e-05	4.9227e-05	6.35077e-05	6.86553e-05	6.58941e-05	6.40993e-05	5.58652e-05	6.12722e-05	6.48757e-05	6.82516e-05	6.44792e-05	6.89955e-05	6.61275e-05	6.16631e-05	6.28331e-05	6.96435e-05	7.04851e-05	5.81307e-05	5.08477e-05	6.31388e-05	7.0561e-05	7.03992e-05	6.64887e-05	6.70284e-05	6.76282e-05	7.07135e-05	6.09043e-05	6.83034e-05	7.00505e-05	6.20035e-05	6.90587e-05	6.97289e-05	6.01348e-05	6.17956e-05	6.65878e-05	6.76011e-05	6.82466e-05	6.09997e-05	6.38008e-05	6.59332e-05	7.07626e-05	5.36871e-05
5.72273e-05	5.69957e-05	5.01748e-05	5.25433e-05	6.03496e-05	5.95362e-05	5.62945e-05	5.50818e-05	6.27732e-05	4.52602e-05	5.60383e-05	6.06033e-05	5.67521e-05	5.80266e-05	4.86824e-05	5.52208e-05	5.71963e-05	6.05698e-05	5.70818e-05	5.95261e-05	5.68064e-05	5.67208e-05	5.34755e-05	6.21304e-05	6.24642e-05	5.1524e-05	4.57678e-05	5.40955e-05	6.0871e-05	6.24918e-05	5.76607e-05	5.76881e-05	5.92892e-05	6.2536e-05	5.32775e-05	5.99971e-05	6.20409e-05	5.31852e-05	6.01646e-05	6.11847e-05	5.20159e-05	5.3543e-05	5.7074e-05	5.99153e-05	5.873e-05	5.28879e-05	5.45487e-05	5.7448e-05	6.24574e-05	4.34079e-05
4.8358e-05	4.84121e-05	3.97149e-05	4.47073e-05	5.0866e-05	4.97138e-05	4.64156e-05	4.53354e-05	5.41388e-05	4.0023e-05	4.69249e-05	5.02827e-05	4.5795e-05	4.97164e-05	4.00682e-05	4.68325e-05	4.74821e-05	5.04081e-05	4.79836e-05	4.85979e-05	4.60038e-05	4.93632e-05	4.31533e-05	5.2221e-05	5.23519e-05	4.36797e-05	3.92004e-05	4.4048e-05	4.90621e-05	5.2259e-05	4.69905e-05	4.69837e-05	4.89603e-05	5.24323e-05	4.34133e-05	4.99142e-05	5.14027e-05	4.28994e-05	5.00546e-05	4.9937e-05	4.32008e-05	4.4167e-05	4.62228e-05	5.00915e-05	4.7758e-05	4.30374e-05	4.38982e-05	4.76072e-05	5.20762e-05	3.22013e-05
3.78417e-05	3.84749e-05	2.88765e-05	3.63165e-05	3.98142e-05	3.88792e-05	3.52938e-05	3.49584e-05	4.37981e-05	3.35304e-05	3.66874e-05	3.88547e-05	3.39508e-05	3.9804e-05	3.0602e-05	3.64437e-05	3.6507e-05	3.8525e-05	3.77343e-05	3.73895e-05	3.4594e-05	4.00272e-05	3.26648e-05	4.0896e-05	4.10679e-05	3.48643e-05	3.13672e-05	3.38086e-05	3.64695e-05	4.08082e-05	3.53354e-05	3.57841e-05	3.7438e-05	4.12827e-05	3.23017e-05	3.88565e-05	3.89319e-05	3.18703e-05	3.96188e-05	3.68572e-05	3.43023e-05	3.43737e-05	3.49652e-05	3.89811e-05	3.62891e-05	3.22367e-05	3.27179e-05	3.70465e-05	4.04208e-05	2.12131e-05
2.69616e-05	2.83464e-05	1.89023e-05	2.80863e-05	2.85172e-05	2.82192e-05	2.42081e-05	2.50279e-05	3.28466e-05	2.63325e-05	2.63475e-05	2.76464e-05	2.25157e-05	2.94015e-05	2.12521e-05	2.52504e-05	2.54738e-05	2.64052e-05	2.74373e-05	2.71184e-05	2.37186e-05	2.97716e-05	2.29415e-05	2.96066e-05	2.97579e-05	2.58712e-05	2.30733e-05	2.42551e-05	2.46747e-05	2.94904e-05	2.39813e-05	2.51503e-05	2.59355e-05	3.01569e-05	2.12102e-05	2.79971e-05	2.61704e-05	2.11881e-05	2.976e-05	2.36218e-05	2.59666e-05	2.50645e-05	2.43352e-05	2.7796e-05	2.54097e-05	2.15607e-05	2.21049e-05	2.6727e-05	2.89092e-05	1.16212e-05
1.68316e-05	1.90567e-05	1.08269e-05	2.06067e-05	1.81056e-05	1.8657e-05	1.42868e-05	1.64183e-05	2.22217e-05	1.89517e-05	1.67788e-05	1.78039e-05	1.25619e-05	1.9424e-05	1.27749e-05	1.44901e-05	1.53486e-05	1.53701e-05	1.80845e-05	1.86544e-05	1.42173e-05	1.95363e-05	1.46502e-05	1.95308e-05	1.93763e-05	1.73895e-05	1.50922e-05	1.59871e-05	1.48615e-05	1.94058e-05	1.3924e-05	1.58209e-05	1.54232e-05	1.99415e-05	1.11989e-05	1.82433e-05	1.46181e-05	1.17071e-05	2.10491e-05	1.17484e-05	1.86287e-05	1.6839e-05	1.50712e-05	1.74862e-05	1.59007e-05	1.20266e-05	1.28453e-05	1.73473e-05	1.87469e-05	4.25667e-06
8.25903e-06	1.12212e-05	5.1214e-06	1.41207e-05	9.37299e-06	1.0705e-05	6.26186e-06	9.5867e-06	1.25996e-05	1.18622e-05	8.61203e-06	9.92969e-06	4.62342e-06	1.04684e-05	5.52698e-06	5.19276e-06	6.724e-06	6.42409e-06	1.03106e-05	1.22085e-05	6.48184e-06	1.00474e-05	8.06721e-06	1.13828e-05	1.04363e-05	9.88189e-06	8.01596e-06	9.14347e-06	7.63324e-06	1.12002e-05	5.7043e-06	8.07726e-06	6.49189e-06	1.10997e-05	2.88869e-06	1.00956e-05	5.32003e-06	3.91881e-06	1.36099e-05	2.42019e-06	1.22874e-05	9.8818e-06	7.43114e-06	8.59864e-06	8.04734e-06	4.32149e-06	5.27655e-06	9.22963e-06	1.07634e-05	-6.61887e-07
1.93204e-06	5.42464e-06	1.98746e-06	8.9065e-06	2.98506e-06	4.809e-06	6.62049e-07	4.81909e-06	4.661e-06	5.59753e-06	2.43351e-06	4.47638e-06	-8.49507e-07	3.12049e-06	-1.37941e-07	-1.55779e-06	1.36165e-07	3.78222e-07	4.73893e-06	7.83311e-06	8.63287e-07	2.03431e-06	3.45567e-06	5.68228e-06	3.45137e-06	3.86727e-06	2.48557e-06	3.94759e-06	3.24064e-06	5.35876e-06	-2.34485e-07	2.21123e-06	-3.15124e-07	4.13213e-06	-3.24064e-06	3.99791e-06	-7.47473e-07	-1.7471e-06	7.62799e-06	-3.44073e-06	7.16909e-06	4.41527e-06	1.67985e-06	1.651e-06	2.13651e-06	-1.02465e-06	-2.85855e-07	2.71759e-06	5.60074e-06	-3.142e-06
-2.01088e-06	1.69746e-06	1.09097e-06	4.92745e-06	-9.63229e-07	9.78332e-07	-2.45589e-06	1.96078e-06	-1.30198e-06	4.45624e-07	-1.59293e-06	1.40284e-06	-3.93982e-06	-2.40992e-06	-4.22461e-06	-5.36329e-06	-4.32506e-06	-2.64648e-06	1.45304e-06	5.11555e-06	-2.682e-06	-4.15439e-06	7.47566e-07	2.34077e-06	-1.47442e-06	-5.09209e-07	-1.29272e-06	2.88538e-07	1.35248e-06	1.90773e-06	-3.96212e-06	-1.81596e-06	-4.8877e-06	-8.42296e-07	-7.16023e-06	-4.76877e-08	-3.44775e-06	-5.28434e-06	3.05068e-06	-5.70507e-06	3.20859e-06	3.68371e-07	-2.29858e-06	-3.24276e-06	-1.93611e-06	-3.9221e-06	-3.89929e-06	-2.17753e-06	3.25075e-06	-3.65556e-06
-3.73603e-06	-2.01277e-07	1.74002e-06	2.07161e-06	-2.68814e-06	-9.64573e-07	-3.38134e-06	6.07732e-07	-5.19578e-06	-3.46886e-06	-3.55372e-06	3.8723e-07	-4.98794e-06	-6.06373e-06	-6.89779e-06	-6.19251e-06	-6.78182e-06	-2.96821e-06	2.65538e-07	3.47953e-06	-4.33727e-06	-8.36479e-06	-2.89643e-07	9.99867e-07	-4.38819e-06	-3.28402e-06	-3.33536e-06	-1.93183e-06	1.33255e-06	6.1844e-07	-5.76109e-06	-4.14051e-06	-7.31179e-06	-3.8404e-06	-9.0673e-06	-2.22453e-06	-3.08352e-06	-6.88101e-06	-1.56325e-07	-4.76426e-06	4.03173e-07	-2.40767e-06	-4.67361e-06	-6.14293e-06	-4.31566e-06	-4.66484e-06	-5.75013e-06	-5.54119e-06	3.34515e-06	-2.90805e-06
-3.63731e-06	-6.26096e-07	3.21e-06	2.05557e-07	-2.63331e-06	-1.27249e-06	-2.54751e-06	2.67922e-07	-7.02506e-06	-6.1164e-06	-3.70894e-06	1.05347e-06	-4.37217e-06	-7.82064e-06	-8.25542e-06	-4.4853e-06	-7.46233e-06	-1.29396e-06	8.20181e-07	2.48177e-06	-4.29551e-06	-1.05449e-05	8.0664e-08	1.1291e-06	-5.40576e-06	-4.57597e-06	-3.86586e-06	-2.8047e-06	2.45325e-06	1.15231e-06	-5.9999e-06	-4.8509e-06	-7.75866e-06	-4.94867e-06	-9.24696e-06	-2.78087e-06	-3.76869e-07	-6.81549e-06	-1.93633e-06	-1.50048e-06	-1.23331e-06	-3.98939e-06	-5.63127e-06	-7.16858e-06	-5.15655e-06	-3.72066e-06	-6.018e-06	-7.40961e-06	5.23256e-06	-1.52124e-06
-2.27241e-06	-1.26022e-07	4.68468e-06	-8.34952e-07	-1.40043e-06	-3.35513e-07	-5.20315e-07	4.33842e-07	-6.98833e-06	-7.61583e-06	-2.50294e-06	2.87834e-06	-2.63478e-06	-7.80723e-06	-8.50716e-06	-1.07153e-06	-6.75029e-06	1.44876e-06	2.53751e-06	1.68832e-06	-2.87567e-06	-1.08202e-05	1.44321e-06	2.12842e-06	-4.78657e-06	-4.67819e-06	-3.33032e-06	-2.46125e-06	4.06647e-06	3.04176e-06	-5.15239e-06	-4.16204e-06	-6.56376e-06	-4.42387e-06	-8.07217e-06	-2.08183e-06	3.59199e-06	-5.50058e-06	-2.26902e-06	2.95338e-06	-1.78205e-06	-4.55732e-06	-5.39217e-06	-6.60086e-06	-4.64109e-06	-1.7572e-06	-4.99974e-06	-7.91215e-06	8.11214e-06	-1.18873e-07
-1.9942e-07	8.74749e-07	5.62435e-06	-1.19772e-06	4.23954e-07	1.46597e-06	2.13741e-06	6.62222e-07	-5.34055e-06	-8.12179e-06	-4.25003e-07	5.42094e-06	-1.87733e-07	-6.16391e-06	-7.77447e-06	3.10079e-06	-5.03278e-06	4.29583e-06	4.89964e-06	9.75777e-07	-3.77781e-07	-9.36076e-06	3.39423e-06	3.50703e-06	-2.83354e-06	-3.85571e-06	-2.1865e-06	-1.04299e-06	5.6459e-06	5.7982e-06	-3.61887e-06	-2.27051e-06	-4.08084e-06	-2.58132e-06	-5.92248e-06	-4.47221e-07	7.8057e-06	-3.33787e-06	-1.17938e-06	7.40322e-06	-1.35894e-06	-4.24616e-06	-4.17311e-06	-4.74013e-06	-2.95208e-06	5.37191e-07	-2.95847e-06	-7.11533e-06	1.12197e-05	9.47038e-07
2.15297e-06	2.0307e-06	5.7427e-06	-9.5413e-07	2.40265e-06	3.78225e-06	5.05418e-06	7.88348e-07	-2.37852e-06	-7.76661e-06	2.09329e-06	8.32546e-06	2.6271e-06	-3.09496e-06	-6.14011e-06	7.0479e-06	-2.65244e-06	6.52506e-06	7.43393e-06	3.86576e-07	2.87611e-06	-6.38102e-06	5.56594e-06	4.95429e-06	1.37949e-07	-2.35399e-06	-8.83188e-07	1.29223e-06	7.06932e-06	9.02118e-06	-1.69692e-06	5.88895e-07	-6.72467e-07	2.25187e-07	-3.09457e-06	1.86661e-06	1.13113e-05	-6.8834e-07	1.27105e-06	1.09364e-05	-1.43078e-07	-3.19864e-06	-2.14971e-06	-1.8967e-06	-2.58364e-07	2.66309e-06	-1.52165e-07	-5.09537e-06	1.40053e-05	1.56158e-06
4.52716e-06	3.20705e-06	5.11941e-06	-1.67681e-07	4.29346e-06	6.30734e-06	7.94878e-06	7.73049e-07	1.55649e-06	-6.65079e-06	4.705e-06	1.13523e-05	5.60425e-06	1.11646e-06	-3.71766e-06	1.01011e-05	1.10115e-07	7.73923e-06	9.87285e-06	1.69522e-07	6.53873e-06	-2.14682e-06	7.66593e-06	6.38118e-06	3.78443e-06	-3.52289e-07	3.02385e-07	4.34713e-06	8.37209e-06	1.23435e-05	4.42993e-07	4.13422e-06	3.29464e-06	3.61449e-06	1.2095e-07	4.68239e-06	1.36186e-05	2.14302e-06	4.85117e-06	1.3022e-05	1.64689e-06	-1.57092e-06	4.88406e-07	1.61289e-06	3.23475e-06	4.24042e-06	3.16789e-06	-1.94853e-06	1.61967e-05	1.82816e-06
6.80853e-06	4.38054e-06	4.08126e-06	1.09172e-06	6.01036e-06	8.77974e-06	1.0737e-05	7.90087e-07	6.07877e-06	-4.86581e-06	7.1588e-06	1.43416e-05	8.60545e-06	6.07555e-06	-6.49704e-07	1.17838e-05	3.02873e-06	7.88925e-06	1.20622e-05	5.70152e-07	1.02293e-05	2.98858e-06	9.4882e-06	7.80115e-06	7.74593e-06	1.9997e-06	1.1926e-06	7.8547e-06	9.80796e-06	1.55015e-05	2.69554e-06	8.03879e-06	7.44873e-06	7.2127e-06	3.44808e-06	7.85284e-06	1.45031e-05	4.89238e-06	9.21351e-06	1.35516e-05	3.75549e-06	4.56037e-07	3.52012e-06	5.47334e-06	7.24318e-06	5.1866e-06	6.73943e-06	2.13771e-06	1.77527e-05	1.98826e-06
9.09042e-06	5.67457e-06	3.14412e-06	2.77005e-06	7.69017e-06	1.10427e-05	1.34419e-05	1.10456e-06	1.08134e-05	-2.45273e-06	9.36285e-06	1.72477e-05	1.15826e-05	1.13186e-05	2.84718e-06	1.21365e-05	5.99282e-06	7.36784e-06	1.40586e-05	1.8387e-06	1.35883e-05	8.62824e-06	1.0986e-05	9.37676e-06	1.17178e-05	4.59969e-06	1.83497e-06	1.15759e-05	1.16937e-05	1.83323e-05	5.07866e-06	1.19866e-05	1.1472e-05	1.07254e-05	6.65484e-06	1.13143e-05	1.42518e-05	7.39395e-06	1.39417e-05	1.29426e-05	5.99381e-06	2.73056e-06	6.75634e-06	9.42947e-06	1.14984e-05	5.5942e-06	1.03438e-05	6.92562e-06	1.89351e-05	2.31764e-06
1.15029e-05	7.26265e-06	2.88386e-06	4.75001e-06	9.49954e-06	1.30078e-05	1.61468e-05	1.97249e-06	1.5391e-05	4.94797e-07	1.12884e-05	2.00657e-05	1.45124e-05	1.63558e-05	6.4965e-06	1.14632e-05	8.92836e-06	6.72649e-06	1.60087e-05	4.04048e-06	1.63121e-05	1.43179e-05	1.22027e-05	1.12149e-05	1.54387e-05	7.34585e-06	2.37963e-06	1.52709e-05	1.42337e-05	2.07742e-05	7.61149e-06	1.56969e-05	1.50965e-05	1.39561e-05	9.50958e-06	1.49879e-05	1.34009e-05	9.53343e-06	1.85735e-05	1.1826e-05	8.24358e-06	5.12198e-06	9.99206e-06	1.32618e-05	1.56995e-05	5.74585e-06	1.37846e-05	1.2098e-05	2.00677e-05	3.07043e-06
1.42093e-05	9.25249e-06	3.68667e-06	6.89213e-06	1.16296e-05	1.46681e-05	1.89251e-05	3.58141e-06	1.94651e-05	3.82899e-06	1.29767e-05	2.27982e-05	1.73497e-05	2.06933e-05	9.98117e-06	1.03264e-05	1.18055e-05	6.66328e-06	1.80767e-05	7.05818e-06	1.81762e-05	1.95606e-05	1.32713e-05	1.33573e-05	1.87084e-05	1.0094e-05	3.03027e-06	1.87434e-05	1.7508e-05	2.28251e-05	1.03168e-05	1.89435e-05	1.81232e-05	1.67904e-05	1.18223e-05	1.87828e-05	1.2598e-05	1.12605e-05	2.27268e-05	1.10327e-05	1.04517e-05	7.53489e-06	1.30497e-05	1.68006e-05	1.95832e-05	5.96602e-06	1.69015e-05	1.72683e-05	2.15262e-05	4.31397e-06
1.73095e-05	1.17388e-05	5.8224e-06	9.03644e-06	1.41894e-05	1.61033e-05	2.17933e-05	5.94822e-06	2.28065e-05	7.34158e-06	1.45003e-05	2.54757e-05	2.00692e-05	2.40108e-05	1.3007e-05	9.44363e-06	1.46221e-05	7.73128e-06	2.04572e-05	1.06031e-05	1.9142e-05	2.39561e-05	1.43577e-05	1.57454e-05	2.14588e-05	1.27075e-05	4.03546e-06	2.19073e-05	2.1344e-05	2.45763e-05	1.32048e-05	2.16328e-05	2.04921e-05	1.92672e-05	1.35057e-05	2.26015e-05	1.25596e-05	1.26173e-05	2.61191e-05	1.1253e-05	1.26864e-05	9.95533e-06	1.58282e-05	1.99587e-05	2.29975e-05	6.57514e-06	1.96199e-05	2.20985e-05	2.35794e-05	6.04235e-06
2.0792e-05	1.46548e-05	9.16877e-06	1.10232e-05	1.71569e-05	1.74403e-05	2.46956e-05	8.95756e-06	2.5272e-05	1.07335e-05	1.59236e-05	2.80752e-05	2.2606e-05	2.61387e-05	1.53921e-05	9.38216e-06	1.73617e-05	1.02702e-05	2.32109e-05	1.4237e-05	1.93253e-05	2.71773e-05	1.56138e-05	1.81855e-05	2.36788e-05	1.50382e-05	5.52338e-06	2.47214e-05	2.54391e-05	2.61252e-05	1.62302e-05	2.37679e-05	2.22479e-05	2.14643e-05	1.45495e-05	2.63005e-05	1.36961e-05	1.37032e-05	2.86633e-05	1.29633e-05	1.50254e-05	1.24114e-05	1.82655e-05	2.26933e-05	2.58603e-05	7.80362e-06	2.19142e-05	2.62695e-05	2.63356e-05	8.06672e-06
2.45244e-05	1.7863e-05	1.34228e-05	1.27284e-05	2.03833e-05	1.8812e-05	2.74726e-05	1.23076e-05	2.68601e-05	1.36972e-05	1.72972e-05	3.05625e-05	2.48956e-05	2.71463e-05	1.70492e-05	1.06237e-05	1.9991e-05	1.42715e-05	2.63367e-05	1.75159e-05	1.89885e-05	2.90983e-05	1.70971e-05	2.04533e-05	2.54582e-05	1.69587e-05	7.56351e-06	2.72297e-05	2.93439e-05	2.75722e-05	1.93149e-05	2.5441e-05	2.35399e-05	2.35144e-05	1.50911e-05	2.97318e-05	1.62496e-05	1.46733e-05	3.03904e-05	1.62528e-05	1.75535e-05	1.49578e-05	2.03835e-05	2.50084e-05	2.82252e-05	9.71252e-06	2.38151e-05	2.95878e-05	2.97196e-05	1.01559e-05
2.82536e-05	2.11345e-05	1.80173e-05	1.40787e-05	2.35949e-05	2.0345e-05	2.9936e-05	1.56499e-05	2.76988e-05	1.59208e-05	1.8652e-05	3.28557e-05	2.68772e-05	2.7323e-05	1.80849e-05	1.32593e-05	2.24522e-05	1.93832e-05	2.96858e-05	2.00182e-05	1.85191e-05	2.9785e-05	1.8797e-05	2.22999e-05	2.69103e-05	1.84323e-05	1.00593e-05	2.94851e-05	3.26483e-05	2.89827e-05	2.23432e-05	2.68178e-05	2.46048e-05	2.55212e-05	1.53406e-05	3.27394e-05	2.00437e-05	1.5726e-05	3.14854e-05	2.08277e-05	2.03033e-05	1.76632e-05	2.22333e-05	2.69445e-05	3.01953e-05	1.22465e-05	2.53978e-05	3.19784e-05	3.34756e-05	1.2078e-05
3.16654e-05	2.41898e-05	2.23197e-05	1.50701e-05	2.64778e-05	2.20793e-05	3.18628e-05	1.85943e-05	2.7982e-05	1.71954e-05	1.9993e-05	3.48507e-05	2.84902e-05	2.70527e-05	1.87083e-05	1.71478e-05	2.46586e-05	2.50152e-05	3.30234e-05	2.15104e-05	1.82667e-05	2.94683e-05	2.05701e-05	2.35682e-05	2.81468e-05	1.94745e-05	1.28171e-05	3.15207e-05	3.5039e-05	3.03436e-05	2.51762e-05	2.80351e-05	2.56506e-05	2.75085e-05	1.55796e-05	3.51847e-05	2.46642e-05	1.70233e-05	3.21645e-05	2.61061e-05	2.32e-05	2.05311e-05	2.38812e-05	2.85339e-05	3.19108e-05	1.51744e-05	2.67223e-05	3.34769e-05	3.72511e-05	1.36386e-05
3.44131e-05	2.67822e-05	2.57463e-05	1.57481e-05	2.87066e-05	2.39872e-05	3.30831e-05	2.08325e-05	2.79715e-05	1.74274e-05	2.13163e-05	3.64305e-05	2.96962e-05	2.68045e-05	1.91981e-05	2.18255e-05	2.65136e-05	3.0395e-05	3.6057e-05	2.18961e-05	1.85481e-05	2.85365e-05	2.22277e-05	2.42052e-05	2.9238e-05	2.01999e-05	1.55572e-05	3.33212e-05	3.6374e-05	3.15937e-05	2.76718e-05	2.92119e-05	2.68643e-05	2.94217e-05	1.60626e-05	3.69625e-05	2.94992e-05	1.87013e-05	3.26289e-05	3.12778e-05	2.61044e-05	2.35175e-05	2.53675e-05	2.98146e-05	3.34758e-05	1.82126e-05	2.78464e-05	3.42313e-05	4.06306e-05	1.47799e-05
3.62102e-05	2.86812e-05	2.78296e-05	1.61989e-05	3.00437e-05	2.59336e-05	3.34939e-05	2.21714e-05	2.78565e-05	1.6686e-05	2.25885e-05	3.74769e-05	3.04608e-05	2.68927e-05	1.98492e-05	2.66459e-05	2.79148e-05	3.48319e-05	3.8459e-05	2.13053e-05	1.94724e-05	2.73641e-05	2.35481e-05	2.4276e-05	3.01643e-05	2.07652e-05	1.79504e-05	3.47773e-05	3.67304e-05	3.25897e-05	2.96913e-05	3.03536e-05	2.8277e-05	3.10775e-05	1.69611e-05	3.80007e-05	3.38331e-05	2.07676e-05	3.30114e-05	3.55874e-05	2.87752e-05	2.64777e-05	2.66657e-05	3.07824e-05	3.49059e-05	2.10131e-05	2.87615e-05	3.44008e-05	4.32482e-05	1.5509e-05
3.68441e-05	2.97628e-05	2.83866e-05	1.65016e-05	3.03491e-05	2.77073e-05	3.30857e-05	2.25504e-05	2.77707e-05	1.51945e-05	2.37643e-05	3.78973e-05	3.07565e-05	2.74996e-05	2.08112e-05	3.09363e-05	2.87719e-05	3.77422e-05	3.99655e-05	1.99763e-05	2.09802e-05	2.63168e-05	2.43416e-05	2.39575e-05	3.08367e-05	2.13042e-05	1.97149e-05	3.57294e-05	3.63027e-05	3.31798e-05	3.11171e-05	3.13814e-05	2.97962e-05	3.22453e-05	1.83159e-05	3.82717e-05	3.70958e-05	2.31284e-05	3.33051e-05	3.83649e-05	3.097e-05	2.91966e-05	2.76888e-05	3.14112e-05	3.61263e-05	2.32635e-05	2.94167e-05	3.41625e-05	4.48035e-05	1.59423e-05
[truncated: 17 more rows]
[truncated: 974 more columns]

## Sheet: Fig2e
AF prediction 5N R2	AF prediction 5N DeltaRg	AF prediction 4N R2	AF prediction 4N DeltaRg	AF prediction 3N R2	AF prediction 3N DeltaRg	AF prediction 2N R2	AF prediction 2N DeltaRg	AF prediction 1N R2	AF prediction 1N DeltaRg	AF prediction 5 R2	AF prediction 5 DeltaRg	AF prediction 4 R2	AF prediction 4 DeltaRg	AF prediction 3 R2	AF prediction 3 DeltaRg	AF prediction 2 R2	AF prediction 2 DeltaRg	AF prediction 1 R2	AF prediction 1 DeltaRg
[truncated: 1,398 more rows]
