# Supplementary material for: Microsecond time-resolved X-ray scattering by utilizing MHz repetition rate at second-generation XFELs
Source: Nat Methods. 2024 Jul 5;21(9):1608–11. doi: 10.1038/s41592-024-02344-0 (PMC11399097; doi:10.1038/s41592-024-02344-0)
Supplement: Supplementary file 6 — Difference scattering curves derived from two different ways of calculating a difference signal. [file 41592_2024_2344_MOESM6_ESM.xlsx]

## Sheet: ExtendFig2a
<0 microseconds	0-43 microseconds	45-87 microseconds	89-131 microseconds	133-176 microseconds	178-220 microseconds	222-264 microseconds	q
6.67299e-19	-4.94396e-05	-0.000560619	-0.000358848	-0.000412952	-0.000533665	-0.000670986	0.0919572
1.63792e-18	-5.49147e-05	-0.000540682	-0.00035248	-0.000396891	-0.000505369	-0.000618816	0.100317
5.9147e-19	-3.58117e-05	-0.000453304	-0.00029782	-0.000342768	-0.000444318	-0.000549022	0.108677
-4.24645e-19	-3.79932e-05	-0.000460127	-0.000248987	-0.000292389	-0.000390574	-0.000481166	0.117036
-6.82465e-19	-3.68463e-05	-0.000422375	-0.000203382	-0.000235053	-0.000321424	-0.000406901	0.125396
-2.18389e-18	-2.8888e-05	-0.000359287	-0.00017537	-0.000201474	-0.00027034	-0.000335906	0.133756
-2.5782e-19	-2.0448e-05	-0.000264898	-0.000117727	-0.000140902	-0.000206098	-0.000262404	0.142116
2.32038e-18	-1.38844e-05	-0.000240364	-9.01042e-05	-0.00010596	-0.000160569	-0.00021067	0.150475
2.88152e-19	-1.3226e-05	-0.000235172	-7.59799e-05	-8.40257e-05	-0.000128266	-0.000177667	0.158835
-1.51659e-19	-9.29525e-06	-0.000210246	-5.87003e-05	-5.96466e-05	-9.24412e-05	-0.000124713	0.167195
1.59242e-18	-6.05438e-06	-0.000176276	-2.6595e-05	-1.33051e-05	-4.29632e-05	-8.91331e-05	0.175555
-1.00095e-18	-1.20885e-06	-0.000154299	-1.6172e-05	-1.63942e-05	-4.54248e-05	-7.58082e-05	0.183914
-1.04645e-18	-5.92415e-06	-0.000168732	-7.27096e-06	-1.48261e-05	-5.12284e-05	-7.97588e-05	0.192274
-3.63981e-19	3.54446e-06	-0.00014118	-3.76759e-06	-5.03682e-06	-3.20864e-05	-5.7754e-05	0.200634
1.89574e-18	5.52856e-06	-0.000115102	4.71323e-06	-4.02009e-06	-3.03032e-05	-4.62837e-05	0.208994
-7.88626e-19	1.5149e-07	-0.000118463	-3.18621e-06	-3.12457e-06	-3.06725e-05	-6.38346e-05	0.217353
-1.0237e-18	3.359e-06	-0.000115926	-5.293e-06	-4.76047e-06	-2.8126e-05	-6.06998e-05	0.225713
-2.12323e-19	-6.03967e-07	-0.000130216	1.11501e-07	-1.10197e-05	-4.09323e-05	-6.16902e-05	0.234073
-2.19905e-18	-1.7665e-06	-0.000150116	-1.5571e-05	-9.96168e-06	-3.12341e-05	-6.53561e-05	0.242433
-4.54977e-19	-5.81266e-06	-0.000188963	-1.84443e-05	-3.99745e-06	-3.03e-05	-8.3807e-05	0.250792
0	-3.81951e-06	-0.000184314	-1.21855e-05	-1.6339e-05	-4.30743e-05	-6.94216e-05	0.259152
7.27963e-19	-7.20476e-06	-0.000222169	-1.82219e-05	-1.698e-05	-5.32725e-05	-9.20497e-05	0.267512
-1.25119e-18	-1.1576e-05	-0.000283996	-6.80681e-05	-3.58641e-05	-5.63172e-05	-0.000104532	0.275872
2.5782e-19	-1.12641e-05	-0.000263005	-3.64706e-05	-2.56768e-05	-6.35392e-05	-9.93834e-05	0.284231
-1.06161e-18	-4.29547e-06	-0.00021973	-4.12953e-05	-3.27819e-05	-6.28987e-05	-0.000104717	0.292591
2.45687e-18	1.48518e-06	-0.00019185	-2.40685e-05	-2.64542e-05	-6.59676e-05	-0.000113686	0.300951
-3.36683e-18	3.17561e-06	-0.000193761	-2.5509e-05	-2.96336e-05	-6.2135e-05	-0.000107092	0.309311
-1.72891e-18	5.69749e-07	-0.000186327	-3.28681e-05	-3.49601e-05	-7.42224e-05	-0.00012392	0.31767
1.47867e-18	2.61094e-06	-0.000193913	-2.85176e-05	-3.78675e-05	-7.95552e-05	-0.000120821	0.32603
1.51659e-18	7.09833e-06	-0.000165037	-4.13607e-05	-5.09781e-05	-8.102e-05	-0.000110544	0.33439
9.32702e-19	7.91745e-06	-0.000165392	-1.77724e-05	-3.49516e-05	-7.57451e-05	-0.000109389	0.342749
-2.22939e-18	9.27548e-06	-0.000194922	-1.48134e-05	-2.625e-05	-6.79394e-05	-0.000105305	0.351109
-3.26067e-19	8.50126e-06	-0.000198586	-1.04324e-05	-2.23486e-05	-6.92033e-05	-0.000114029	0.359469
-3.3365e-19	9.88936e-06	-0.000221801	-2.14775e-05	-2.64233e-05	-6.37415e-05	-9.73678e-05	0.367829
6.82465e-19	2.25349e-05	-0.000200057	-1.02519e-06	3.04517e-06	-3.40576e-05	-7.70303e-05	0.376188
3.13934e-18	1.5036e-05	-0.00024534	-6.36156e-06	-2.07677e-06	-3.2547e-05	-6.76708e-05	0.384548
3.56399e-18	2.78281e-05	-0.000198968	2.39324e-06	8.36563e-06	-1.39162e-05	-4.15634e-05	0.392908
4.0038e-18	2.38667e-05	-0.000251968	-4.64776e-06	1.78766e-06	-2.58265e-05	-5.40211e-05	0.401268
3.71564e-18	2.55739e-05	-0.000295799	-4.22537e-06	2.62581e-05	-1.40937e-05	-7.61205e-05	0.409627
-5.30806e-18	2.65284e-05	-0.000326905	-3.24201e-05	-9.08495e-07	-2.80903e-05	-7.52877e-05	0.417987
-1.16019e-18	3.09636e-05	-0.000352743	-8.90189e-06	1.13457e-05	-2.69153e-05	-7.9625e-05	0.426347
3.15451e-18	3.40694e-05	-0.000334151	-1.11392e-05	1.46953e-05	-1.98463e-05	-6.30366e-05	0.434707
-4.01896e-19	3.13404e-05	-0.000359854	1.3276e-06	2.62448e-05	-8.80381e-06	-5.41534e-05	0.443066
-1.22844e-18	3.27885e-05	-0.000349096	-1.69316e-06	3.44387e-05	5.9223e-06	-3.89264e-05	0.451426
1.25119e-18	3.6917e-05	-0.000341906	-6.83175e-07	1.38418e-05	-1.72954e-05	-4.79262e-05	0.459786
-8.4929e-19	4.006e-05	-0.000298281	1.71438e-05	3.64201e-05	4.24704e-06	-4.32331e-05	0.468146
4.32228e-19	3.70241e-05	-0.000314258	1.44127e-05	3.06802e-05	4.94736e-06	-2.50066e-05	0.476505
4.39811e-19	4.24378e-05	-0.000323367	-2.14328e-07	1.92699e-05	-5.92285e-06	-2.8143e-05	0.484865
2.23697e-18	4.73012e-05	-0.000319304	2.42971e-05	3.23406e-05	1.04831e-06	-2.29616e-05	0.493225
-1.36493e-18	5.02567e-05	-0.00029404	1.67887e-05	2.59871e-05	-1.34938e-05	-6.40456e-05	0.501585
4.6256e-19	6.34388e-05	-0.000259603	-2.80292e-05	9.53209e-06	1.13007e-06	-4.82892e-05	0.509944
9.40285e-19	5.3291e-05	-0.000276732	-3.73682e-07	2.55943e-05	-5.57509e-06	-5.04448e-05	0.518304
0	5.30398e-05	-0.000330142	3.82705e-06	1.14049e-05	-2.57136e-05	-5.06137e-05	0.526664
-1.94123e-18	7.33917e-05	-0.000308271	1.09762e-05	2.62003e-05	-2.36122e-06	-2.12127e-05	0.535024
-1.47867e-18	6.19158e-05	-0.000354144	-3.29253e-05	1.42086e-05	-1.12669e-05	-6.54234e-05	0.543383
-2.0019e-18	7.18049e-05	-0.000341372	2.3959e-05	5.76347e-05	8.29838e-06	-3.82277e-05	0.551743
5.08057e-19	6.72083e-05	-0.000384309	6.13193e-06	5.01388e-05	1.40169e-05	-2.49009e-05	0.560103
-3.09384e-18	7.85659e-05	-0.000253464	3.01867e-05	6.99384e-05	4.20048e-05	2.94989e-07	0.568463
-3.66256e-18	6.44765e-05	-0.000289555	3.13876e-05	5.87398e-05	2.27051e-05	-1.37108e-05	0.576822
3.18484e-18	7.78995e-05	-0.000256822	6.91969e-05	9.87128e-05	4.71273e-05	-1.04528e-05	0.585182
-2.69195e-18	7.52353e-05	-0.000262398	7.14028e-05	0.000105996	5.5144e-05	-1.38154e-05	0.593542
3.82181e-18	7.40577e-05	-0.000295475	4.26738e-05	7.85232e-05	3.11923e-05	-2.5412e-05	0.601902
-2.21422e-18	7.31182e-05	-0.000321465	5.64582e-05	7.98443e-05	3.09567e-05	-6.26396e-06	0.610261
1.68341e-18	9.35794e-05	-0.000249359	0.00010267	0.000112429	5.79381e-05	1.42277e-05	0.618621
3.41233e-18	8.10493e-05	-0.000272345	7.26468e-05	0.000111235	6.41168e-05	-2.75906e-06	0.626981
1.15261e-18	9.84228e-05	-0.000233324	5.13686e-05	0.000106339	7.77879e-05	1.6173e-05	0.635341
-5.83887e-19	0.000100809	-0.000200826	9.65343e-05	0.000148985	8.64584e-05	-2.1098e-05	0.6437
0	0.000113216	-0.000118204	0.000127503	0.000155957	0.000120491	7.63873e-05	0.65206
-2.39621e-18	0.000104949	-0.000151224	0.000101869	0.00012686	9.01846e-05	5.03816e-05	0.66042
3.03318e-18	0.000118151	1.89369e-05	0.000133439	0.00015094	0.000119495	7.57124e-05	0.668779
1.22844e-18	0.000111718	-3.61325e-06	0.000154347	0.00017076	0.000131749	8.48872e-05	0.677139
0	0.000130916	5.89231e-05	0.000164365	0.000159771	0.000119498	6.75257e-05	0.685499
-1.25877e-18	0.000122358	5.16552e-05	0.000141086	0.000156824	0.000116787	5.972e-05	0.693859
6.36968e-19	0.000147421	0.000127637	0.000187154	0.000201193	0.000166054	0.000112634	0.702218
3.22275e-18	0.000148247	0.00013669	0.00017955	0.000202176	0.000171354	0.000120873	0.710578
6.52133e-19	0.000142418	0.000137987	0.000175394	0.000175015	0.000148138	0.000100107	0.718938
9.23603e-18	0.000150655	0.00013408	0.000184628	0.000188139	0.000161032	0.000138397	0.727298
4.6711e-18	0.000162166	0.000171446	0.000205945	0.000209378	0.000169211	0.00011466	0.735657
-6.74882e-19	0.000169787	0.000190598	0.000208889	0.000214871	0.000185265	0.000148635	0.744017
1.36493e-18	0.000162353	0.000100549	0.000212059	0.00024235	0.000217248	0.000163879	0.752377
4.83034e-18	0.000159067	0.000100999	0.000175709	0.000215831	0.000191045	0.00014008	0.760737
6.97631e-19	0.000170138	0.000204301	0.000235458	0.000246666	0.000209063	0.000156513	0.769096
0	0.000156515	0.000160853	0.000209365	0.000225394	0.000198939	0.00015714	0.777456
-2.85119e-18	0.00015958	0.000114804	0.000206233	0.000229655	0.000192327	0.000134742	0.785816
5.04266e-18	0.000167092	0.000157394	0.00025926	0.000268758	0.000229981	0.000183516	0.794176
-7.27963e-19	0.000168994	0.000195825	0.000250721	0.000267034	0.00022717	0.000164661	0.802535
5.14882e-18	0.000170286	0.000168474	0.000222317	0.00025631	0.000233075	0.000174158	0.810895
3.71564e-18	0.000180258	0.00012072	0.000260252	0.000294213	0.000265885	0.000212578	0.819255
-9.75925e-18	0.000176021	2.35125e-05	0.000242626	0.000299864	0.000278127	0.000231059	0.827615
4.54977e-18	0.000170734	-0.000128345	0.000225625	0.000297699	0.000273036	0.000236522	0.835974
-1.14882e-17	0.000194738	-6.85179e-05	0.000219451	0.000309618	0.000282295	0.000230241	0.844334
2.32038e-18	0.000186104	-0.000196463	0.000231588	0.000345474	0.000314945	0.000240681	0.852694
6.24835e-18	0.000181009	-0.000246537	0.000214014	0.000305286	0.000272605	0.000223699	0.861054
-2.36588e-18	0.000180576	-0.000289824	0.000201578	0.000335682	0.000311167	0.000236356	0.869413
1.59242e-18	0.000177248	-0.000358107	0.000202059	0.000343223	0.000311155	0.000231808	0.877773
-4.82275e-18	0.000182149	-0.000327272	0.000225001	0.000343323	0.000321869	0.00026246	0.886133
9.7365e-18	0.0001845	-0.000359429	0.000207221	0.000352053	0.000352871	0.000306888	0.894493
8.18958e-19	0.000174525	-0.000366135	0.000191006	0.000305779	0.00028831	0.000234047	0.902852
-9.91849e-18	0.000177025	-0.000387478	0.000172852	0.000312382	0.000304652	0.000239432	0.911212
-1.66825e-18	0.000185479	-0.000321574	0.000228451	0.000328267	0.000306923	0.000264523	0.919572
8.41707e-19	0.000166958	-0.000355887	0.000190767	0.000302042	0.000301276	0.000261695	0.927932
7.64361e-18	0.000174658	-0.000308403	0.000237667	0.000344168	0.000330992	0.000282451	0.936291
1.371e-17	0.000158321	-0.000426509	0.000203893	0.00031802	0.000311118	0.000282901	0.944651
8.64456e-18	0.000186422	-0.000344618	0.000212083	0.000345155	0.000318489	0.000223877	0.953011
6.97631e-18	0.000137939	-0.00071777	8.11283e-05	0.000232914	0.000196371	0.000118784	0.96137
0	0.000140235	-0.000664524	0.000118241	0.000261546	0.000226404	0.000163725	0.96973
7.98484e-18	0.000154529	-0.000632904	5.36756e-05	0.00025653	0.000257918	0.00017454	0.97809
1.16322e-17	0.000184016	-0.000468005	0.000106111	0.00025261	0.000243425	0.000174481	0.98645
7.21897e-18	0.000203646	-0.000234766	0.000202032	0.000356322	0.000346116	0.000251445	0.994809
-3.63981e-18	0.000207205	-0.00015538	0.000259971	0.000318425	0.000290015	0.000241807	1.00317
4.58768e-18	0.000242705	0.000127115	0.000314322	0.000404047	0.000393082	0.000324459	1.01153
-4.6256e-18	0.00026555	0.000423388	0.000390157	0.000469123	0.000486453	0.000452418	1.01989
1.02597e-17	0.000258238	0.000347031	0.000418208	0.000446993	0.000437685	0.000425776	1.02825
8.46257e-18	0.000256204	0.000405784	0.000402299	0.000451455	0.000458193	0.000423346	1.03661
1.70616e-17	0.000244286	0.000434876	0.000359803	0.000417176	0.000421997	0.000366935	1.04497
2.86635e-18	0.00026787	0.000630292	0.000423909	0.000453438	0.000462958	0.000429813	1.05333
1.15564e-17	0.000261956	0.000506756	0.000379898	0.000389383	0.000391949	0.000370816	1.06169
-1.84417e-17	0.000278903	0.000636611	0.000400825	0.000427806	0.000453908	0.000446983	1.07005
2.9346e-18	0.000269957	0.000584884	0.000398414	0.000426258	0.000430113	0.000401664	1.07841
9.85783e-18	0.000252168	0.000521551	0.000375514	0.000411922	0.000444355	0.000448747	1.08677
3.97346e-18	0.00024366	0.000472237	0.000258548	0.000328064	0.000366533	0.000335552	1.09513
2.40228e-17	0.00022995	0.000450227	0.000271033	0.000315971	0.000364915	0.000371853	1.10349
-2.01706e-18	0.000257452	0.000572331	0.000284766	0.000327917	0.000360175	0.000344582	1.11185
-1.01611e-17	0.000238299	0.0005471	0.00021907	0.00026348	0.000323731	0.000334839	1.12021
-4.09479e-18	0.000254929	0.00043049	0.000267709	0.000359816	0.000406262	0.000391081	1.12857
2.06256e-18	0.000223023	0.000484129	0.000224641	0.000280843	0.000318751	0.00031941	1.13693
1.03886e-17	0.000241245	0.000628584	0.00029517	0.000338652	0.000380936	0.000400709	1.14528
-2.09289e-18	0.000267773	0.000636069	0.000329447	0.000326834	0.000345619	0.000369055	1.15364
-2.10806e-18	0.000293075	0.00083637	0.000373324	0.000400999	0.000462902	0.000522977	1.162
2.33555e-17	0.000254455	0.000786761	0.000273156	0.000286006	0.000334136	0.00035321	1.17036
1.49687e-17	0.000313325	0.000977191	0.000454544	0.000489319	0.000546768	0.000560238	1.17872
-1.29213e-17	0.000281608	0.00101419	0.000359536	0.000337874	0.000378994	0.00038943	1.18708
-2.16872e-18	0.000289907	0.000964696	0.000381844	0.000398744	0.000454151	0.000462517	1.19544
8.73555e-18	0.000264331	0.000814063	0.000324238	0.000316659	0.000374785	0.000438941	1.2038
2.19905e-17	0.000286247	0.000886518	0.00039147	0.000404571	0.000474791	0.000512666	1.21216
1.32853e-17	0.000322701	0.00110319	0.000449821	0.000506655	0.000631504	0.000721154	1.22052
-2.67526e-17	0.000300587	0.00105612	0.000442242	0.000434209	0.00052581	0.000638009	1.22888
-6.73366e-18	0.000355079	0.000963407	0.00042076	0.000525742	0.000613674	0.000670704	1.23724
3.38958e-17	0.000260799	0.000753144	0.000395416	0.000439346	0.000540348	0.000709823	1.2456
-2.95735e-17	0.000314156	0.000626007	0.000453365	0.000518363	0.000627821	0.000772486	1.25396
2.29005e-18	0.000297819	0.000407098	0.000302863	0.000439332	0.000577926	0.000715533	1.26232
-6.91565e-18	0.000303803	0.000491907	0.000333996	0.000437839	0.000570545	0.000717919	1.27068
-1.16019e-17	0.000355262	0.000540109	0.000368091	0.000509788	0.000647434	0.00076055	1.27904
2.33555e-17	0.000341118	0.00056543	0.000350955	0.000458024	0.000614626	0.000793407	1.2874
-1.17536e-17	0.000358426	0.000624031	0.000338753	0.000424578	0.000577402	0.000757473	1.29576
-9.46352e-18	0.000350313	0.000732972	0.000349301	0.000490901	0.000695385	0.000899144	1.30412
-9.52418e-18	0.000353856	0.000710376	0.000368803	0.000553793	0.000746932	0.000900529	1.31248
-3.3547e-17	0.000367071	0.00077549	0.000414453	0.000564009	0.000778625	0.000950967	1.32084
-2.41138e-17	0.000335571	0.000870773	0.000356443	0.000482738	0.000683434	0.000823409	1.3292
4.12512e-17	0.000357056	0.00105258	0.000519554	0.000583091	0.00073094	0.000848597	1.33756
2.44171e-18	0.000335651	0.000899101	0.000354957	0.000464781	0.000649724	0.000813864	1.34592
4.91375e-18	0.000323243	0.000898484	0.000345708	0.000443333	0.000658221	0.000872705	1.35428
-3.46086e-17	0.000292859	0.000569299	0.000250076	0.000449364	0.000704363	0.000849664	1.36264
-2.48721e-18	0.000319015	0.000984554	0.000308343	0.000438617	0.00068352	0.000896121	1.371
2.50237e-18	0.00026645	0.000564414	0.000392024	0.000526215	0.000706135	0.000889594	1.37936
1.00702e-17	0.000303033	0.000673769	0.000441227	0.000535419	0.000723267	0.000931775	1.38772
5.06541e-18	0.00025365	0.000400936	0.000405176	0.000532504	0.000743992	0.000906978	1.39608
2.54787e-18	0.000247604	0.000244737	0.000325587	0.000489642	0.000687295	0.000880813	1.40444
-1.02521e-17	0.000271242	0.000314341	0.000223958	0.000465086	0.000747362	0.000979763	1.4128
-2.32038e-17	0.000291158	0.000273075	0.000401582	0.00061705	0.000814841	0.00107709	1.42116
-1.03735e-17	0.000216711	7.12875e-05	0.000379011	0.000558332	0.000750284	0.00101803	1.42952
2.60853e-17	0.000177705	5.28509e-06	0.000271391	0.000482912	0.000719654	0.00102134	1.43788
3.14844e-17	0.000227136	0.000172066	0.000231956	0.000433636	0.000725982	0.00111376	1.44624
-2.11109e-17	0.000198093	0.000501226	0.000369092	0.000633864	0.00090471	0.00118062	1.4546
1.06161e-17	0.000173739	0.000198246	0.000434793	0.000611971	0.000718209	0.000812761	1.46296
3.20304e-17	0.000160098	0.000273444	0.00019565	0.00031635	0.000451959	0.000640825	1.47131
1.61062e-17	0.000107171	0.000454512	0.000159475	0.000336689	0.000483709	0.000616446	1.47967
-2.69953e-17	0.000177113	0.000922735	0.000115949	0.000274444	0.000516877	0.000716583	1.48803
-5.42939e-17	0.000125671	0.000819554	0.000153158	0.000357302	0.000590394	0.000727423	1.49639
5.45972e-18	0.000153657	0.00139595	0.000165023	0.00026869	0.000477513	0.000730813	1.50475

## Sheet: ExtendFig2b
<0 microseconds	0-43 microseconds	45-87 microseconds	89-131 microseconds	133-176 microseconds	178-220 microseconds	222-264 microseconds	q
-5.0891e-06	-9.38215e-06	-4.81996e-05	-0.000125732	-0.000171745	-0.000214674	-0.000246778	0.0919572
2.89127e-06	-1.2096e-05	-4.19117e-05	-0.000111868	-0.000153974	-0.000193216	-0.000223483	0.100317
3.7105e-07	-9.47698e-06	-4.09871e-05	-9.57512e-05	-0.000133161	-0.000164491	-0.000189808	0.108677
-7.57783e-07	-8.23292e-06	-3.16301e-05	-7.68019e-05	-0.000105461	-0.000131701	-0.000150873	0.117036
2.07456e-06	-6.41165e-06	-2.57269e-05	-5.99344e-05	-8.07371e-05	-0.000100039	-0.000114143	0.125396
1.51242e-06	-5.69487e-06	-1.70012e-05	-4.31062e-05	-5.43023e-05	-6.94163e-05	-7.67555e-05	0.133756
1.37426e-06	-1.25475e-06	-1.00317e-05	-2.34268e-05	-3.21398e-05	-4.05404e-05	-4.40732e-05	0.142116
-1.21175e-06	4.40275e-07	-5.81177e-06	-1.04904e-05	-1.19414e-05	-1.49233e-05	-1.60968e-05	0.150475
1.67633e-06	7.89656e-07	4.075e-07	5.47649e-07	3.8519e-06	3.66614e-06	5.78558e-06	0.158835
6.56571e-07	6.50866e-07	4.68851e-06	9.55769e-06	1.70857e-05	1.85269e-05	2.33251e-05	0.167195
-1.07551e-06	1.10486e-06	6.25602e-06	1.62956e-05	2.61672e-05	3.05718e-05	3.8206e-05	0.175555
-9.72631e-07	2.85227e-06	7.53036e-06	2.0014e-05	3.17548e-05	3.79919e-05	4.44964e-05	0.183914
-6.10887e-07	2.66671e-06	9.69115e-06	2.23374e-05	3.62414e-05	4.13089e-05	4.96967e-05	0.192274
-1.30702e-06	3.56234e-06	9.70926e-06	2.50386e-05	3.75929e-05	4.30818e-05	5.10371e-05	0.200634
1.16994e-06	3.39255e-06	9.5386e-06	2.2619e-05	3.64764e-05	4.24714e-05	5.08933e-05	0.208994
1.02414e-07	2.50294e-06	9.18628e-06	2.28328e-05	3.55461e-05	4.15143e-05	4.94641e-05	0.217353
-1.67167e-06	2.32862e-06	9.2017e-06	2.11963e-05	3.32103e-05	3.90919e-05	4.49251e-05	0.225713
-5.25678e-07	2.62057e-06	8.87635e-06	2.13606e-05	3.01781e-05	3.42649e-05	4.17035e-05	0.234073
-1.18169e-06	1.95279e-06	6.6519e-06	1.85771e-05	2.67221e-05	3.17693e-05	3.76661e-05	0.242433
-2.15752e-06	1.85892e-06	6.5762e-06	1.69357e-05	2.60741e-05	2.91239e-05	3.35547e-05	0.250792
-1.58674e-06	1.23196e-06	7.30332e-06	1.6992e-05	2.36773e-05	2.4573e-05	2.93917e-05	0.259152
-8.35337e-07	1.2942e-06	5.54702e-06	1.53332e-05	2.01071e-05	2.22495e-05	2.55424e-05	0.267512
-2.91871e-06	1.30252e-06	5.00196e-06	1.31919e-05	1.77425e-05	2.06658e-05	2.2948e-05	0.275872
-1.83153e-06	7.57944e-07	5.00669e-06	1.12244e-05	1.82007e-05	1.85898e-05	2.21389e-05	0.284231
-2.91476e-06	5.5331e-07	4.40419e-06	1.08467e-05	1.48454e-05	1.72609e-05	1.98864e-05	0.292591
-4.49113e-08	-1.41322e-07	3.94264e-06	9.31876e-06	1.39654e-05	1.57542e-05	1.91511e-05	0.300951
-1.2432e-06	1.57421e-06	3.48983e-06	9.25342e-06	1.11623e-05	1.56688e-05	1.73795e-05	0.309311
-9.89075e-07	1.54075e-06	2.24778e-06	7.634e-06	1.32712e-05	1.2063e-05	1.70074e-05	0.31767
-1.50864e-06	1.17453e-07	1.31499e-06	6.85591e-06	1.14324e-05	1.45887e-05	1.74307e-05	0.32603
-1.2483e-06	-3.24921e-07	1.95693e-06	7.40043e-06	1.19873e-05	1.35131e-05	1.60234e-05	0.33439
3.16646e-07	-1.98327e-07	-1.28682e-06	7.66476e-06	1.14504e-05	1.24066e-05	1.66649e-05	0.342749
-2.25024e-07	-1.10525e-06	1.89699e-06	6.57351e-06	1.15914e-05	1.36687e-05	1.55874e-05	0.351109
1.15383e-07	-7.18131e-07	1.21873e-06	7.6477e-06	1.08453e-05	1.41631e-05	1.8835e-05	0.359469
-1.2774e-06	-7.38762e-07	6.50145e-07	4.9348e-06	1.10549e-05	1.33164e-05	1.80288e-05	0.367829
-2.18505e-06	-3.4147e-07	1.04813e-06	8.2051e-06	1.20117e-05	1.32592e-05	2.01012e-05	0.376188
1.16331e-07	-1.64858e-07	1.33316e-06	6.89365e-06	1.14494e-05	1.41267e-05	1.88198e-05	0.384548
-4.21027e-07	1.12537e-06	1.15406e-06	6.67835e-06	1.22358e-05	1.60451e-05	1.9134e-05	0.392908
3.34707e-07	-3.30924e-07	1.62835e-06	9.43745e-06	1.40468e-05	1.55432e-05	1.985e-05	0.401268
1.25366e-06	1.26874e-06	2.03307e-06	9.12472e-06	1.4541e-05	1.53e-05	1.99957e-05	0.409627
1.49032e-07	9.91811e-07	3.43091e-06	9.32983e-06	1.50574e-05	1.80678e-05	2.29938e-05	0.417987
-9.71063e-07	1.21974e-06	3.67222e-06	8.36553e-06	1.40311e-05	1.65121e-05	2.18811e-05	0.426347
5.55728e-07	1.59287e-06	1.04522e-06	8.37126e-06	1.50192e-05	1.53523e-05	2.08968e-05	0.434707
-2.08767e-06	2.034e-06	-5.35878e-07	6.89746e-06	1.33705e-05	1.58289e-05	2.00687e-05	0.443066
4.09663e-07	1.42123e-06	1.36855e-06	8.92532e-06	1.3269e-05	1.56854e-05	1.65875e-05	0.451426
1.09402e-06	6.59933e-07	-1.36567e-07	6.53551e-06	1.27443e-05	1.27013e-05	1.75758e-05	0.459786
6.783e-07	3.65687e-06	1.36604e-06	7.00095e-06	9.56418e-06	1.21232e-05	1.50668e-05	0.468146
2.57327e-06	3.41257e-06	6.42032e-07	6.24928e-06	8.58243e-06	9.96635e-06	1.32501e-05	0.476505
-4.04994e-06	1.2204e-06	9.0398e-07	4.25558e-06	7.61196e-06	8.59892e-06	1.17038e-05	0.484865
-5.7223e-07	1.20503e-06	2.14116e-06	3.63367e-06	5.62017e-06	7.71805e-06	9.6399e-06	0.493225
8.54476e-07	5.34117e-06	1.62754e-06	3.16457e-06	3.16568e-06	3.9503e-06	8.59586e-06	0.501585
-1.28148e-06	2.82998e-06	2.29167e-07	2.00626e-06	3.3683e-06	2.26893e-06	4.49307e-06	0.509944
9.99374e-07	3.52167e-06	2.68909e-08	-6.72995e-07	2.46309e-06	-1.09641e-07	1.33845e-06	0.518304
-1.58614e-06	3.91412e-06	-3.16307e-06	-1.72556e-06	-1.27551e-06	-4.94441e-07	-2.09863e-06	0.526664
-1.24406e-06	4.31473e-06	-1.16537e-06	-1.05762e-06	-1.97905e-06	-2.32341e-06	4.96789e-07	0.535024
-2.3742e-06	3.76296e-06	-1.48317e-06	-4.69759e-06	-2.80703e-06	-3.74404e-06	-2.58331e-06	0.543383
-2.04087e-06	4.18575e-06	-1.60712e-06	-4.17438e-06	-2.53325e-06	-7.4028e-06	-4.58063e-06	0.551743
1.19541e-06	3.68932e-06	-1.22272e-06	-4.6847e-06	-4.78028e-06	-7.5727e-06	-5.69033e-06	0.560103
-2.57253e-06	4.76183e-06	-1.58221e-06	-5.1869e-06	-4.92567e-06	-1.00389e-05	-7.6183e-06	0.568463
-1.00539e-06	4.72554e-06	-2.25435e-06	-2.35893e-06	-5.4558e-06	-8.42256e-06	-8.61865e-06	0.576822
-2.08982e-07	3.80396e-06	3.87641e-07	-3.87442e-06	-1.6544e-06	-6.9556e-06	-5.12724e-06	0.585182
-1.57035e-06	6.07999e-06	-2.79733e-06	-3.69939e-06	-3.84386e-06	-7.96796e-06	-5.48924e-06	0.593542
-2.04157e-06	5.74337e-06	1.37263e-06	-1.77136e-06	-3.61397e-06	-6.16438e-06	-1.70237e-06	0.601902
-1.08245e-08	4.62235e-06	-3.15989e-07	-2.49523e-06	-1.43808e-06	-5.59018e-06	-3.20367e-06	0.610261
-2.39689e-06	5.45597e-06	-1.20101e-06	-1.76527e-06	-1.16336e-06	-5.24935e-06	-3.85122e-06	0.618621
8.77826e-07	7.08376e-06	1.85445e-06	-9.30336e-07	2.06375e-07	-1.9837e-06	4.11719e-08	0.626981
4.47521e-06	6.26363e-06	3.86977e-06	1.93276e-06	2.96172e-07	1.11408e-06	1.58816e-06	0.635341
1.41746e-06	6.91612e-06	1.09853e-06	1.97706e-06	2.71258e-06	-7.98529e-07	3.56148e-06	0.6437
-3.74967e-06	6.57198e-06	3.80318e-06	4.4028e-06	2.92907e-06	9.92953e-07	5.63012e-06	0.65206
1.394e-07	5.45398e-06	-1.70462e-07	5.67882e-06	2.01322e-06	2.80006e-06	4.61609e-06	0.66042
-8.97727e-07	6.80226e-06	4.63363e-06	5.01497e-06	9.14535e-06	5.16883e-06	7.99685e-06	0.668779
1.1063e-07	7.18387e-06	2.764e-06	5.38126e-06	9.22314e-06	5.16035e-06	9.42952e-06	0.677139
-7.66343e-07	8.08529e-06	4.35049e-06	9.29827e-06	6.44154e-06	8.42529e-06	1.04327e-05	0.685499
1.36434e-06	8.01307e-06	5.31112e-06	8.69264e-06	8.51679e-06	8.95588e-06	1.1858e-05	0.693859
2.61049e-06	8.06332e-06	4.184e-06	9.32171e-06	9.60598e-06	9.20103e-06	1.14192e-05	0.702218
-8.16745e-07	8.2196e-06	4.24054e-06	9.12789e-06	9.40115e-06	9.31684e-06	1.25996e-05	0.710578
-2.19563e-06	9.01024e-06	6.59918e-06	1.00005e-05	8.98323e-06	1.1066e-05	1.25124e-05	0.718938
-1.88437e-06	9.54652e-06	6.1782e-06	7.91792e-06	1.1351e-05	1.00968e-05	1.41528e-05	0.727298
-3.59764e-07	9.97213e-06	5.05288e-06	7.57701e-06	1.12405e-05	1.18139e-05	1.42099e-05	0.735657
-2.52832e-06	8.59976e-06	5.65518e-06	1.10458e-05	1.24335e-05	1.08328e-05	1.51591e-05	0.744017
-4.30072e-07	7.66235e-06	4.37216e-06	9.5237e-06	1.14567e-05	9.84091e-06	1.39147e-05	0.752377
1.02647e-06	8.63651e-06	7.10894e-06	9.23022e-06	1.2925e-05	1.3933e-05	1.29102e-05	0.760737
-1.51303e-07	8.06598e-06	3.5442e-06	1.10971e-05	1.06406e-05	9.61957e-06	1.50533e-05	0.769096
-1.46375e-06	8.73808e-06	5.89554e-06	8.62702e-06	1.09792e-05	1.02178e-05	1.63918e-05	0.777456
-3.27753e-06	9.67475e-06	1.39029e-06	1.14229e-05	1.27433e-05	1.16781e-05	1.47268e-05	0.785816
-4.04852e-06	9.39404e-06	2.83779e-06	9.34468e-06	1.22681e-05	9.25743e-06	1.51919e-05	0.794176
-4.5595e-06	6.44515e-06	5.26697e-06	7.25886e-06	1.45075e-05	1.23812e-05	1.23595e-05	0.802535
-3.44346e-06	7.53639e-06	2.77629e-06	7.03077e-06	1.12484e-05	1.22482e-05	1.32537e-05	0.810895
-4.63582e-06	8.542e-06	7.0436e-07	8.79283e-06	1.12413e-05	1.15475e-05	1.4235e-05	0.819255
-2.5474e-06	6.62403e-06	5.32052e-06	9.66758e-06	1.10318e-05	1.20207e-05	1.5376e-05	0.827615
-2.41993e-06	6.13953e-06	5.51693e-07	8.84495e-06	1.03323e-05	1.16353e-05	1.52436e-05	0.835974
-4.64748e-06	6.26818e-06	2.4053e-06	8.44229e-06	1.13287e-05	1.3907e-05	1.57343e-05	0.844334
-3.73554e-06	6.29126e-06	6.13539e-07	8.87387e-06	1.34703e-05	1.16201e-05	1.43927e-05	0.852694
-5.75175e-07	5.5531e-06	-2.76452e-07	8.77133e-06	8.48798e-06	1.40504e-05	1.65264e-05	0.861054
-4.12951e-06	3.16072e-06	1.23413e-07	1.00434e-05	1.51411e-05	1.38715e-05	1.62303e-05	0.869413
-5.67034e-06	2.29654e-06	-1.70045e-06	7.59722e-06	1.08615e-05	1.13904e-05	1.57172e-05	0.877773
-3.1557e-06	3.02857e-06	1.14313e-06	7.38763e-06	1.30713e-05	1.4841e-05	1.66496e-05	0.886133
-5.17701e-06	5.61889e-06	-2.58916e-06	9.30844e-06	1.36672e-05	1.35844e-05	1.78628e-05	0.894493
-2.72103e-06	1.22231e-06	-1.54724e-06	6.63552e-06	1.18685e-05	1.27104e-05	1.87521e-05	0.902852
-6.25184e-06	2.36624e-06	-7.39307e-07	9.12705e-06	1.18649e-05	1.55743e-05	2.18563e-05	0.911212
-7.38777e-06	2.65674e-06	-1.68294e-07	8.49257e-06	1.2282e-05	1.62224e-05	2.21056e-05	0.919572
-5.50255e-06	5.44591e-06	1.37822e-08	8.4262e-06	1.45717e-05	1.5578e-05	2.06151e-05	0.927932
-3.31052e-06	5.82509e-06	-1.93997e-06	1.01353e-05	1.57808e-05	1.66082e-05	1.99272e-05	0.936291
-4.79971e-06	-1.03433e-06	-3.13686e-07	7.8527e-06	1.41293e-05	1.59102e-05	2.34625e-05	0.944651
-7.69634e-06	3.73231e-06	-1.11801e-06	9.52238e-06	1.55133e-05	1.91443e-05	2.39698e-05	0.953011
-5.27203e-06	2.5138e-06	8.41098e-07	1.03444e-05	1.67126e-05	1.74622e-05	2.73519e-05	0.96137
-5.02475e-06	1.72266e-06	1.26688e-06	1.21475e-05	1.84352e-05	1.75538e-05	2.58066e-05	0.96973
-7.84597e-06	3.65997e-06	1.16496e-06	1.2416e-05	1.74713e-05	2.13731e-05	2.69706e-05	0.97809
-1.89056e-07	5.64694e-06	3.21811e-06	1.54134e-05	1.99429e-05	2.11227e-05	2.96669e-05	0.98645
-5.89056e-06	3.99351e-06	2.69088e-06	1.43589e-05	2.27685e-05	2.37652e-05	3.07672e-05	0.994809
-1.2279e-06	4.94111e-06	9.22467e-07	1.79184e-05	2.23676e-05	2.44787e-05	3.17948e-05	1.00317
-6.0216e-07	5.42624e-06	4.13842e-06	1.72614e-05	2.32734e-05	2.73801e-05	3.66893e-05	1.01153
-1.43041e-07	8.39972e-06	3.80858e-06	1.74003e-05	2.22673e-05	2.76993e-05	3.74105e-05	1.01989
8.13062e-07	8.88062e-06	5.69208e-06	1.83658e-05	2.69834e-05	3.07074e-05	3.9722e-05	1.02825
-2.67781e-06	1.00193e-05	2.73481e-06	1.81736e-05	2.74736e-05	3.19372e-05	3.92834e-05	1.03661
5.11142e-06	1.05168e-05	8.42688e-06	2.25706e-05	2.88625e-05	3.24661e-05	3.96731e-05	1.04497
4.27589e-08	5.94032e-06	5.01183e-06	2.33706e-05	2.88825e-05	3.50574e-05	4.32012e-05	1.05333
3.45016e-06	1.07725e-05	6.32834e-06	2.28428e-05	3.30526e-05	3.59538e-05	4.60643e-05	1.06169
3.12972e-06	1.05223e-05	7.83427e-06	2.23906e-05	3.35451e-05	3.54886e-05	4.78492e-05	1.07005
7.49429e-07	1.09064e-05	8.00388e-06	2.45247e-05	3.48069e-05	3.89965e-05	4.41945e-05	1.07841
-4.1218e-07	1.12685e-05	8.25869e-06	2.63478e-05	3.40313e-05	4.0987e-05	4.29052e-05	1.08677
-1.9799e-06	9.12724e-06	6.84682e-06	2.43089e-05	3.71213e-05	4.20736e-05	4.51527e-05	1.09513
-1.99339e-07	7.87117e-06	9.84086e-06	2.46695e-05	3.78465e-05	4.23468e-05	4.36054e-05	1.10349
6.59348e-08	9.32684e-06	6.7742e-06	2.82227e-05	3.78511e-05	3.90526e-05	4.36929e-05	1.11185
5.12405e-07	1.09565e-05	8.71734e-06	2.48662e-05	3.28192e-05	4.1063e-05	4.52968e-05	1.12021
2.58758e-06	1.43361e-05	7.92368e-06	2.23273e-05	3.42415e-05	3.98213e-05	4.44433e-05	1.12857
3.91728e-06	1.24226e-05	5.54243e-06	2.63473e-05	3.83487e-05	3.96357e-05	4.29544e-05	1.13693
5.7405e-06	1.26232e-05	9.36181e-06	2.51257e-05	3.72789e-05	3.67002e-05	4.98986e-05	1.14528
1.94285e-07	9.41723e-06	6.86855e-06	2.35773e-05	3.49776e-05	3.78622e-05	4.89606e-05	1.15364
-3.07189e-06	1.13163e-05	4.03674e-06	2.39848e-05	3.67854e-05	3.83951e-05	4.58741e-05	1.162
4.83197e-06	9.57426e-06	6.56359e-06	2.04688e-05	3.50448e-05	3.8027e-05	4.16139e-05	1.17036
-1.68318e-06	1.09971e-05	3.19804e-06	1.93879e-05	3.51832e-05	3.39687e-05	4.5906e-05	1.17872
4.41077e-06	1.19941e-05	7.65004e-06	2.29853e-05	3.25975e-05	3.45212e-05	4.43309e-05	1.18708
5.18491e-08	8.19067e-06	5.15149e-06	2.48761e-05	3.34479e-05	3.22009e-05	4.23047e-05	1.19544
1.02926e-06	9.6783e-06	7.12479e-06	2.17551e-05	3.25816e-05	3.7563e-05	4.18791e-05	1.2038
-1.79857e-06	1.28718e-05	6.77562e-06	2.40413e-05	2.91521e-05	3.28664e-05	4.1217e-05	1.21216
-3.62625e-07	1.08616e-05	3.6986e-06	2.25595e-05	3.2546e-05	3.64038e-05	4.24906e-05	1.22052
1.11041e-06	1.1105e-05	7.96942e-06	2.34626e-05	2.88659e-05	3.36064e-05	3.99013e-05	1.22888
1.38762e-07	1.23388e-05	3.32532e-06	2.31081e-05	3.11243e-05	3.16047e-05	4.0308e-05	1.23724
5.84805e-06	7.99711e-06	1.0389e-05	2.04931e-05	2.97483e-05	3.51332e-05	4.27537e-05	1.2456
-1.77753e-06	1.31077e-05	6.58786e-06	1.97907e-05	3.06528e-05	3.54684e-05	4.38131e-05	1.25396
-1.66202e-06	1.20864e-05	3.38091e-06	1.9614e-05	3.25295e-05	3.90116e-05	4.51168e-05	1.26232
5.8895e-06	1.0526e-05	4.97818e-06	2.27627e-05	3.50234e-05	3.65774e-05	4.70975e-05	1.27068
1.92869e-06	1.32952e-05	5.38916e-06	2.33651e-05	3.18356e-05	4.39514e-05	4.49087e-05	1.27904
4.99986e-06	5.7471e-06	4.71622e-06	2.56328e-05	3.06735e-05	3.82027e-05	4.73763e-05	1.2874
-2.98583e-06	1.01637e-05	4.47604e-06	1.85199e-05	3.77165e-05	3.77583e-05	4.42145e-05	1.29576
-1.17242e-06	1.14159e-05	9.76311e-06	2.82076e-05	4.21147e-05	4.69585e-05	5.29937e-05	1.30412
3.61589e-06	1.11356e-05	6.77708e-06	2.51533e-05	3.66242e-05	4.34051e-05	5.06389e-05	1.31248
3.69579e-07	1.56803e-05	1.72658e-06	2.71539e-05	4.0819e-05	4.18853e-05	4.85144e-05	1.32084
6.29527e-06	9.47988e-06	7.83814e-06	2.82564e-05	3.95385e-05	4.16545e-05	4.61085e-05	1.3292
-2.19708e-06	1.17276e-05	7.13366e-06	2.39245e-05	3.62924e-05	5.10147e-05	4.8502e-05	1.33756
4.61616e-06	5.6702e-06	3.57728e-06	2.05594e-05	4.07177e-05	4.60445e-05	4.88334e-05	1.34592
-2.98404e-06	1.20443e-05	5.50961e-06	2.48246e-05	3.88721e-05	4.79577e-05	5.44353e-05	1.35428
2.81896e-06	7.57761e-06	3.43815e-06	2.57585e-05	3.44181e-05	4.58389e-05	5.21702e-05	1.36264
4.84663e-06	7.42974e-06	3.71953e-06	2.54625e-05	3.24964e-05	4.77366e-05	4.94791e-05	1.371
9.99645e-07	5.33119e-06	5.2854e-06	2.61602e-05	3.50127e-05	4.76204e-05	4.79027e-05	1.37936
-3.77219e-06	2.7478e-06	6.35779e-06	2.78588e-05	3.74918e-05	4.86726e-05	4.91152e-05	1.38772
-6.80049e-06	6.88236e-06	5.04623e-06	3.019e-05	3.68075e-05	4.10512e-05	5.48544e-05	1.39608
-5.76831e-06	5.14514e-06	1.37855e-06	2.89923e-05	3.78413e-05	4.33435e-05	4.87482e-05	1.40444
-6.17238e-06	3.83743e-06	-3.06614e-07	2.44837e-05	3.63289e-05	4.34769e-05	4.36619e-05	1.4128
2.7838e-06	3.53881e-06	7.4056e-06	2.39651e-05	3.55858e-05	4.18441e-05	4.81553e-05	1.42116
-3.42966e-06	-5.13834e-06	-5.83686e-07	2.42316e-05	3.27444e-05	4.11944e-05	4.39151e-05	1.42952
-7.77586e-06	4.57853e-07	-2.69644e-06	2.10661e-05	2.9768e-05	3.33339e-05	4.78558e-05	1.43788
-1.04423e-05	1.74714e-06	-1.47128e-06	2.1665e-05	2.9464e-05	3.41909e-05	4.5694e-05	1.44624
-6.8154e-06	-4.14624e-06	-3.8364e-06	1.92919e-05	2.47861e-05	3.93221e-05	4.7537e-05	1.4546
-7.04146e-06	-9.47151e-06	3.4874e-07	2.52387e-05	2.45638e-05	3.31951e-05	4.61643e-05	1.46296
-9.29396e-06	-1.08072e-05	-6.35201e-06	1.32667e-05	2.28016e-05	3.59481e-05	4.03401e-05	1.47131
-5.18709e-06	-1.01924e-05	-1.60007e-06	1.11406e-05	2.41812e-05	2.92284e-05	4.55804e-05	1.47967
-4.12502e-06	-8.64315e-06	-8.31889e-07	1.46826e-05	2.62318e-05	3.64846e-05	4.2678e-05	1.48803
-1.54702e-06	-9.62618e-06	-9.09664e-06	7.70793e-06	1.27893e-05	3.68295e-05	4.23412e-05	1.49639
-1.71981e-06	-1.24109e-05	-7.81263e-06	1.4096e-05	2.571e-05	3.78749e-05	4.46322e-05	1.50475
