# Supplementary material for: Microsecond time-resolved X-ray scattering by utilizing MHz repetition rate at second-generation XFELs
Source: Nat Methods. 2024 Jul 5;21(9):1608–11. doi: 10.1038/s41592-024-02344-0 (PMC11399097; doi:10.1038/s41592-024-02344-0)
Supplement: Supplementary file 7 — Time-resolved WAXS curves from five different time points. [file 41592_2024_2344_MOESM7_ESM.csv]

-10	61	132	203	274	q
1.4690384225209694e-06	-2.9832422088984764e-05	-6.983289810314065e-05	-0.00010710956024549299	-0.0001378029599685654	0.09195717812471105
2.9305677822224027e-06	-2.7060375886227907e-05	-7.0348977696682e-05	-0.00010338037345739343	-0.00013022863706286397	0.10031692159059387
1.690879738544558e-07	-2.6956775320576554e-05	-6.520426666515114e-05	-9.668380755209295e-05	-0.00012155107076577241	0.10867666505647669
2.377460748021966e-07	-2.591883716010582e-05	-5.872064238143504e-05	-8.97507983349315e-05	-0.00011265766933489471	0.11703640852235953
9.239785174689432e-07	-2.3858803051616573e-05	-5.750380521681733e-05	-8.191982790899134e-05	-0.00010702559087017531	0.12539615198824233
2.1733493913729874e-07	-2.307100777910922e-05	-5.089966632121138e-05	-7.632191462567641e-05	-9.793539262621372e-05	0.13375589545412517
-1.1505009303434938e-07	-2.2101447815486682e-05	-4.721773651310771e-05	-6.767164960779958e-05	-9.145266285148069e-05	0.14211563892000798
-1.6848372219835376e-06	-2.122972287528135e-05	-4.248213360615623e-05	-6.354215962677756e-05	-8.297999376519166e-05	0.1504753823858908
1.4324197958487962e-06	-2.275562718033094e-05	-4.017650917456412e-05	-6.019319414408857e-05	-7.829970736455448e-05	0.15883512585177365
1.159707834009273e-06	-2.0220470338156598e-05	-3.590397320765673e-05	-5.492752273660692e-05	-7.561650170094995e-05	0.16719486931765645
5.816924279709478e-07	-2.1413354680032773e-05	-3.576882681156728e-05	-5.294737583818082e-05	-7.317655576554823e-05	0.1755546127835393
1.2538871366167938e-06	-1.9815093666986283e-05	-3.485260811171885e-05	-5.083596705767666e-05	-6.978643808531622e-05	0.1839143562494221
7.405249477212985e-07	-1.9802346667891094e-05	-3.405756224747379e-05	-5.0717457160914047e-05	-6.899788565159732e-05	0.1922740997153049
-6.096705254307461e-07	-1.74166825613012e-05	-3.422380672822687e-05	-4.991140505286766e-05	-6.933919229459409e-05	0.20063384318118774
1.0002261890512177e-06	-2.021698396586825e-05	-3.3205426645283445e-05	-5.0818138990280216e-05	-6.943793717279303e-05	0.20899358664707055
-5.422156215379403e-07	-1.9266155558476814e-05	-3.48108577069333e-05	-5.0395140003468164e-05	-7.201154737028514e-05	0.21735333011295338
-7.532616139262178e-08	-1.907549690975164e-05	-3.432516599941206e-05	-5.025359517459213e-05	-7.211370379589956e-05	0.22571307357883624
-4.5573768018314064e-08	-1.8284202415661526e-05	-3.536326644340015e-05	-5.239432596456408e-05	-7.271172514419449e-05	0.23407281704471905
-1.6400257828505614e-09	-2.0167125567076175e-05	-3.539983518549779e-05	-5.290229225208104e-05	-7.224623092883524e-05	0.24243256051060186
7.931971770415956e-07	-2.041593063462717e-05	-3.79565298715181e-05	-5.3299330609573015e-05	-7.503372928124559e-05	0.25079230397648467
7.398598412616655e-07	-2.0809887718935277e-05	-3.498566683850138e-05	-5.5046619418971005e-05	-7.54256925542847e-05	0.25915204744236753
-3.010958808499518e-07	-1.979236080898949e-05	-3.549004205294668e-05	-5.467396707848782e-05	-7.65110044308558e-05	0.26751179090825034
-2.8465031254885836e-07	-1.9930245633013763e-05	-3.634102061095508e-05	-5.5033271886016576e-05	-7.477176961446152e-05	0.27587153437413314
-6.881709134301012e-07	-1.960376065464115e-05	-3.542640435489922e-05	-5.645927637464596e-05	-7.711280099237421e-05	0.28423127784001595
-7.300750469351149e-07	-1.9026218584882627e-05	-3.5994666096695624e-05	-5.555935909051569e-05	-7.806736933228262e-05	0.29259102130589876
8.494955241841482e-07	-1.9937698091926092e-05	-3.67819137241855e-05	-5.6647981979491856e-05	-7.606437196944759e-05	0.3009507647717816
7.150666413821106e-07	-1.997164708510246e-05	-3.853001439761336e-05	-5.7705646177404726e-05	-7.769300887652396e-05	0.3093105082376644
4.7044729097778026e-07	-2.027472784716732e-05	-3.918019040713483e-05	-5.833164120246219e-05	-7.818988285296334e-05	0.3176702517035473
3.683004801775507e-08	-2.1999372176795585e-05	-3.868014442157737e-05	-5.774014502031126e-05	-7.907777142363615e-05	0.3260299951694301
-7.424020135168233e-08	-2.045345518360628e-05	-3.905024026081252e-05	-6.011273497475466e-05	-7.739812409657487e-05	0.3343897386353129
1.5239233229319327e-07	-2.2195147406552568e-05	-3.815999093424235e-05	-5.815709302782e-05	-7.806858154090087e-05	0.3427494821011957
4.36726256198917e-07	-1.947198896289558e-05	-3.761652605153994e-05	-5.66928749599324e-05	-7.754288415481456e-05	0.3511092255670786
-1.0970005801123202e-07	-2.2181873396575315e-05	-3.829122547740248e-05	-5.725372197114673e-05	-7.755551622334337e-05	0.3594689690329614
1.2963390267891627e-06	-2.1757751256855995e-05	-3.820593903000892e-05	-5.739314955188606e-05	-7.695652993348422e-05	0.3678287124988442
5.750205954237771e-07	-2.2829861940582203e-05	-3.863688584228911e-05	-5.730951125894847e-05	-7.742823860290685e-05	0.376188455964727
1.0684417716231145e-06	-2.109354562333079e-05	-3.790368520085124e-05	-5.7285674078317366e-05	-7.707561502944144e-05	0.3845481994306098
-3.5917800525744448e-09	-2.3826003649158783e-05	-3.782314572552162e-05	-5.661719971399247e-05	-7.773710664689403e-05	0.39290794289649267
1.0686653890284206e-07	-2.229768467800739e-05	-3.8027113200926525e-05	-5.837981835306256e-05	-7.599905982424144e-05	0.4012676863623755
2.271899894973025e-06	-2.159246608635381e-05	-3.81774203860817e-05	-5.6414039296158476e-05	-7.67368466536531e-05	0.4096274298282583
2.48791332913964e-06	-2.153515944073414e-05	-3.706637386737885e-05	-5.7924339928738725e-05	-7.734303471968921e-05	0.4179871732941411
8.945823396203093e-07	-2.0197553121276865e-05	-3.658550436260138e-05	-5.5925228694370655e-05	-7.85367575350142e-05	0.4263469167600239
5.55850552696035e-07	-2.1826083586837007e-05	-3.838577185046088e-05	-5.635131365748955e-05	-7.636530455490894e-05	0.43470666022590676
-1.0755084036493111e-06	-2.301943427484616e-05	-3.8099597468512994e-05	-5.649693862432242e-05	-7.7374931364513e-05	0.44306640369178957
8.585806462287767e-07	-2.0823870746681068e-05	-3.77146348630131e-05	-5.533234592883156e-05	-7.636412258204773e-05	0.4514261471576725
9.776010840942865e-07	-2.1724849167820446e-05	-3.753300547677778e-05	-5.853672651752818e-05	-7.703346901748191e-05	0.4597858906235553
1.5567572238327647e-06	-2.1061405229683614e-05	-3.912600277985701e-05	-5.7625125814224725e-05	-7.666866588886575e-05	0.4681456340894381
2.3249415285363292e-06	-2.2033580580302554e-05	-3.9384830332590954e-05	-5.975362555141108e-05	-7.907004781976659e-05	0.4765053775553209
-5.623012548305784e-07	-2.226584978987036e-05	-3.695262546517984e-05	-6.028132308872012e-05	-8.054797200076576e-05	0.4848651210212037
2.6737130645560075e-06	-2.019513134608886e-05	-4.092441256833503e-05	-5.850070769113243e-05	-8.172842869961101e-05	0.4932248644870866
-2.2266677144022213e-08	-2.12399674512388e-05	-3.7553283125368396e-05	-5.98438858910433e-05	-8.073927998251776e-05	0.5015846079529693
1.0585428783238548e-06	-2.2734963607424888e-05	-4.116124869853699e-05	-6.138163510462417e-05	-8.372325394666175e-05	0.5099443514188522
2.2273249351234662e-06	-2.2674291902472134e-05	-4.2398124933206964e-05	-6.192470826796347e-05	-7.994815246163223e-05	0.5183040948847351
6.90349606633411e-07	-2.2406814037367836e-05	-4.033961171899914e-05	-6.100056495295903e-05	-8.344357520894424e-05	0.5266638383506178
-3.459712646330998e-07	-2.410488909322527e-05	-4.217210979766425e-05	-6.236270839288166e-05	-8.546654538103228e-05	0.5350235818165007
9.404535301092277e-07	-2.3778395420001923e-05	-4.18469657399137e-05	-6.351056327940829e-05	-8.435128352969772e-05	0.5433833252823834
3.0340154812029324e-06	-2.1410420221689365e-05	-4.070554992436115e-05	-6.276445038568164e-05	-8.372905610044938e-05	0.5517430687482663
2.570058829723672e-06	-2.4019363386965933e-05	-4.2452431763695664e-05	-6.334508606612985e-05	-8.337512585732958e-05	0.5601028122141491
1.7056109654049318e-06	-2.1290741145470416e-05	-4.1487019528631903e-05	-6.32394589904058e-05	-8.362887241118106e-05	0.5684625556800319
1.6512370804484186e-06	-2.354741677422759e-05	-3.845620680445252e-05	-6.248872609349039e-05	-8.276577550011402e-05	0.5768222991459148
1.4365553867578032e-06	-2.1539893750943637e-05	-4.34720405978038e-05	-6.370971068612847e-05	-8.663254872032961e-05	0.5851820426117975
1.9980463259081358e-06	-2.3979491486693936e-05	-4.2159724546943236e-05	-6.472329812343774e-05	-8.366810910801135e-05	0.5935417860776804
1.5314732855456877e-06	-2.4985376196817173e-05	-4.1784947670631786e-05	-6.259688214575376e-05	-8.530721792607655e-05	0.6019015295435632
2.132731943453002e-06	-2.5869174135987347e-05	-3.9391460174601186e-05	-6.130063360150117e-05	-8.42584452445317e-05	0.610261273009446
1.5388375558456071e-06	-2.4364802100109604e-05	-4.000629687702867e-05	-6.123667210345772e-05	-8.286026888697681e-05	0.6186210164753289
2.3501780441619615e-06	-2.0637071187143896e-05	-4.09066263197916e-05	-6.072802196047379e-05	-8.222142592441993e-05	0.6269807599412117
4.5656641123159946e-06	-2.353926497908979e-05	-4.056563844960117e-05	-6.063106483214564e-05	-8.337403517023171e-05	0.6353405034070946
3.8498440275448045e-06	-2.1014760598510046e-05	-3.775535486625034e-05	-6.437916761291278e-05	-8.335531423336488e-05	0.6437002468729773
1.6293038588702815e-06	-2.3410937216434215e-05	-3.964757276000315e-05	-6.019601664022978e-05	-8.121684248229827e-05	0.6520599903388602
1.726124166171705e-06	-2.318687452986106e-05	-3.90329417099648e-05	-6.101699810897373e-05	-8.161578314721561e-05	0.6604197338047431
2.792455747258401e-06	-2.1200686737484438e-05	-3.850986113432065e-05	-5.99650151666858e-05	-8.236075293753421e-05	0.6687794772706258
3.7261941589765265e-07	-2.2516607004216404e-05	-4.042293777139155e-05	-5.9358487168756545e-05	-8.336949994813407e-05	0.6771392207365087
1.139787741417163e-06	-2.3875660720670898e-05	-3.767570223061613e-05	-5.8256663533822186e-05	-8.03868570088832e-05	0.6854989642023914
3.82670409010177e-06	-2.103631944295417e-05	-4.1573313068556807e-05	-5.947052042487356e-05	-7.926296428905625e-05	0.6938587076682743
4.52386452843632e-06	-2.206454681970157e-05	-3.9256102494557734e-05	-5.8341198642967075e-05	-8.302458376976478e-05	0.7022184511341572
1.8497265877366578e-06	-2.322264965023275e-05	-3.4182019924275174e-05	-6.0911490104815435e-05	-8.346506314968317e-05	0.7105781946000399
2.5075021480962033e-06	-2.2259554526148414e-05	-3.851445917631334e-05	-6.109536329841475e-05	-7.965388475399368e-05	0.7189379380659228
7.581123779296801e-07	-2.1435281748824443e-05	-3.9289571779630976e-05	-5.8883293307157294e-05	-8.362538423184508e-05	0.7272976815318055
1.992727808677135e-06	-2.4312430402673053e-05	-3.866536021598358e-05	-5.922292919239147e-05	-8.159757007646795e-05	0.7356574249976884
3.0117107420036936e-06	-2.2174669464620355e-05	-3.757856063773871e-05	-5.8795333009008574e-05	-7.739696671123583e-05	0.7440171684635712
2.2348825414340447e-06	-2.312313927979512e-05	-3.923754804901006e-05	-5.959298047160337e-05	-8.293702852418327e-05	0.752376911929454
4.268511373699708e-06	-2.327898165075903e-05	-3.902107049587297e-05	-5.838991060813193e-05	-8.260672586318634e-05	0.7607366553953369
1.7915115341262924e-06	-2.2711555501716556e-05	-3.5631159779330234e-05	-5.970035785593873e-05	-8.05551229693501e-05	0.7690963988612196
1.054750965700528e-06	-2.5209420194971922e-05	-3.8811371593078436e-05	-5.945914603438013e-05	-8.149843129550613e-05	0.7774561423271025
1.5971061491496899e-06	-2.380340931570072e-05	-4.095503244661874e-05	-5.7744562130297905e-05	-8.130654548539314e-05	0.7858158857929853
1.2802281392911243e-06	-2.5369860051595714e-05	-3.8854522216504886e-05	-6.036401656164886e-05	-8.090483168749026e-05	0.7941756292588681
1.732165504345587e-06	-2.1359812583213458e-05	-3.7618805885572845e-05	-5.83017589349139e-05	-8.080466778280294e-05	0.802535372724751
2.4570024489031268e-06	-2.4864222523392607e-05	-4.060075637316369e-05	-5.779640701615978e-05	-8.082327849342007e-05	0.8108951161906338
1.2769919714699686e-06	-2.412998054652652e-05	-3.7762627083141004e-05	-5.960210064038778e-05	-8.031710754950726e-05	0.8192548596565166
1.0125887381035568e-06	-2.424434937809646e-05	-3.823884725835025e-05	-5.708724973844289e-05	-7.895751849033154e-05	0.8276146031223994
4.32497286573145e-06	-2.776077943052198e-05	-3.8651142362698195e-05	-5.712698497953891e-05	-7.960029777147323e-05	0.8359743465882822
-1.4041368655002355e-06	-2.476848101358823e-05	-3.6134077458065044e-05	-5.922538396432472e-05	-8.171418450700181e-05	0.8443340900541652
2.0896283178342906e-06	-2.4118837394604727e-05	-3.795028279401735e-05	-5.7890211099987964e-05	-8.050250689134202e-05	0.8526938335200478
1.7023824090955574e-06	-2.6315780034675498e-05	-3.9194451574218764e-05	-5.6654086058998005e-05	-8.1760587817743e-05	0.8610535769859308
4.262148824417812e-06	-2.497758723337767e-05	-3.973967440561193e-05	-5.999492410333069e-05	-8.117357816474473e-05	0.8694133204518135
1.9160084300247713e-06	-2.4159015317463193e-05	-3.65931047287636e-05	-5.8914351585101824e-05	-8.228024068001007e-05	0.8777730639176964
-5.548547202209675e-07	-2.4386064128282925e-05	-3.8366259476661543e-05	-5.7588499961380033e-05	-8.479828826080671e-05	0.8861328073835791
2.467038184502329e-07	-2.522788419697954e-05	-3.9751280508408364e-05	-5.703855357819739e-05	-7.987790512143324e-05	0.894492550849462
3.833514700067449e-06	-2.5870194024008944e-05	-3.9827874063727995e-05	-5.958298166950425e-05	-8.006668838852682e-05	0.902852294315345
1.9182182956016052e-06	-2.4117026512745124e-05	-3.868724513700069e-05	-5.784022524100877e-05	-8.459207787619111e-05	0.9112120377812276
-2.70954941513699e-07	-2.6731533758872074e-05	-3.9465732517396244e-05	-5.633783523669252e-05	-7.884315620553649e-05	0.9195717812471106
2.762846548647048e-06	-2.4159435681765056e-05	-3.867943370182376e-05	-6.0740703266938e-05	-7.976788910529736e-05	0.9279315247129933
3.803542679268138e-06	-2.6702453635250182e-05	-3.834019300717534e-05	-5.88707127668247e-05	-8.159619224872212e-05	0.9362912681788762
2.805482943590897e-06	-2.5742545619846205e-05	-3.791994220970752e-05	-6.056118657989594e-05	-8.345427097237089e-05	0.944651011644759
2.3356915543581323e-06	-2.6318541848344745e-05	-4.143984536533027e-05	-5.6859887735737675e-05	-8.020359070275142e-05	0.9530107551106418
3.561749583865456e-06	-2.402270619010623e-05	-4.2351338484273055e-05	-5.792717737701037e-05	-8.101675714665743e-05	0.9613704985765246
2.157015026004914e-06	-2.3332788903684606e-05	-3.6414962604394267e-05	-5.909576771796774e-05	-7.656274414414264e-05	0.9697302420424074
3.5748123590365818e-06	-2.641488323432015e-05	-3.922446269508362e-05	-5.5705220580954946e-05	-8.013964623734719e-05	0.9780899855082902
1.8462051579400265e-06	-2.314680825955115e-05	-3.501470537260572e-05	-6.063109673120205e-05	-7.445998610664899e-05	0.9864497289741732
1.6125366674936234e-06	-2.167467044051115e-05	-3.241382894000095e-05	-5.204126320388119e-05	-7.662855414332053e-05	0.9948094724400558
5.803064807938665e-06	-2.5567679312774836e-05	-3.574717929576878e-05	-5.7299867903633864e-05	-7.829177702067488e-05	1.0031692159059387
2.842148251469372e-06	-2.0749849144684208e-05	-3.5118515282307605e-05	-5.516800254926216e-05	-7.537381142079835e-05	1.0115289593718215
1.786774954573725e-06	-2.0161817655744373e-05	-3.5798927438054135e-05	-5.6647629806243787e-05	-7.774184947020772e-05	1.0198887028377044
1.3087998377945548e-06	-2.183116398509089e-05	-3.976989168357011e-05	-5.687721427965353e-05	-7.912248542934947e-05	1.028248446303587
2.99253394176809e-06	-2.1256711399620762e-05	-3.661345099596652e-05	-5.518336548208551e-05	-7.283776300433793e-05	1.0366081897694701
5.552055106096944e-06	-2.1734012883535187e-05	-3.531817728079887e-05	-5.459691719401212e-05	-7.336018236912558e-05	1.0449679332353528
3.918413236471014e-06	-2.256589227471325e-05	-3.779955018500693e-05	-5.5467123915724106e-05	-7.618521994284591e-05	1.0533276767012356
3.6829676093625477e-06	-2.5819938404388163e-05	-3.871089905487168e-05	-5.580480849655434e-05	-7.573909666671763e-05	1.0616874201671185
3.5326204424361242e-06	-2.0313292337029364e-05	-3.8170675232639275e-05	-5.5987669792821275e-05	-7.862993584469465e-05	1.0700471636330013
2.600467984682529e-06	-2.3499235886801198e-05	-3.327803731341173e-05	-5.281701981908727e-05	-7.924087079046422e-05	1.0784069070988842
2.5921935326030055e-06	-2.096728333596307e-05	-3.877933272165728e-05	-5.515122935972055e-05	-7.734228884107059e-05	1.0867666505647668
2.2685484407348815e-06	-2.2759660663184e-05	-3.347989688647861e-05	-5.609001247582939e-05	-7.630615287209522e-05	1.09512639403065
2.823152023264504e-06	-2.0050655429364356e-05	-3.655081237996409e-05	-5.3408534042264764e-05	-7.427871013398395e-05	1.1034861374965326
2.0195348469316887e-06	-2.301320886481829e-05	-3.128029705793257e-05	-5.64485671241502e-05	-7.786905198746767e-05	1.1118458809624154
-2.1603444270631132e-07	-2.5829089740396015e-05	-3.924996640916313e-05	-5.218776753009166e-05	-7.68164401597336e-05	1.1202056244282983
1.2076681525658652e-06	-1.7719532277173788e-05	-3.544902664567316e-05	-5.4940977035843715e-05	-7.497705290846758e-05	1.1285653678941812
2.1055469484916336e-06	-2.585752536219382e-05	-3.6148512124901446e-05	-5.2761169660541616e-05	-8.10508940896348e-05	1.1369251113600638
4.897624857859316e-06	-2.541899912625759e-05	-3.591828942510037e-05	-5.822834188124194e-05	-7.683140854831009e-05	1.1452848548259467
4.610997814642674e-06	-2.0254425006219264e-05	-3.438085604528626e-05	-5.589780797972038e-05	-7.855077860964383e-05	1.1536445982918295
3.6446611628691587e-06	-2.169307217794886e-05	-3.762872363648857e-05	-5.230887410337044e-05	-7.414817004109155e-05	1.1620043417577124
1.94220146170239e-06	-2.0332542827451247e-05	-3.519125572594901e-05	-5.473933202657873e-05	-8.069802948649062e-05	1.170364085223595
6.413393915928041e-07	-2.397166442258508e-05	-3.408934695732122e-05	-5.322183722172269e-05	-8.229753181046527e-05	1.1787238286894781
2.9358690425446005e-06	-1.9812723660750718e-05	-3.471368634153575e-05	-5.5082862810797505e-05	-7.982772044614262e-05	1.1870835721553608
5.622582593508152e-06	-2.2362344090220635e-05	-3.599871327001318e-05	-5.6743857794806576e-05	-7.860983831597158e-05	1.1954433156212436
3.855105470066475e-06	-2.1138756866500893e-05	-3.923623500161549e-05	-5.8042760248932687e-05	-7.203679266809854e-05	1.2038030590871265
3.7220604652175337e-06	-2.7122253236092427e-05	-3.5230214747349894e-05	-6.035858489756931e-05	-8.04564075771492e-05	1.2121628025530093
-7.48862530491971e-07	-2.4555739068905466e-05	-3.9288931667228406e-05	-5.425023691414109e-05	-8.16877060216804e-05	1.220522546018892
3.023166120156606e-06	-2.4334597571409176e-05	-3.79261467856783e-05	-5.892115918812866e-05	-7.744716903466804e-05	1.2288822894847748
4.5636237483234344e-06	-2.124552737104821e-05	-3.7330949350721316e-05	-5.7572796950605284e-05	-8.158879505407826e-05	1.2372420329506577
2.7464510111669664e-06	-2.1706528935216988e-05	-3.375583658449617e-05	-5.791994841000912e-05	-7.625421787782921e-05	1.2456017764165406
1.931263766695044e-06	-2.3299934767273272e-05	-3.952494681743067e-05	-5.4548795482400654e-05	-8.496923443016981e-05	1.2539615198824234
1.2746510308466618e-06	-2.3025892542661497e-05	-4.1663719830426843e-05	-5.181111767734057e-05	-7.898619810871593e-05	1.2623212633483063
8.323676721935086e-06	-2.6295607311261496e-05	-3.707865975303907e-05	-5.614661839561213e-05	-8.389272972620313e-05	1.2706810068141892
1.1585799614642853e-06	-2.2421558255103305e-05	-3.996232271693691e-05	-5.3624439460588376e-05	-7.981195602036709e-05	1.2790407502800718
1.1487869908275664e-06	-2.815279862096842e-05	-3.655520859183081e-05	-5.592359532137362e-05	-7.516295799911315e-05	1.2874004937459547
5.784797973731101e-06	-1.889349697387567e-05	-3.372428300653965e-05	-5.827005781742791e-05	-7.629474190050034e-05	1.2957602372118375
2.096610096683263e-06	-2.2958176948956775e-05	-3.7865352667793844e-05	-5.3990377435697323e-05	-7.467025696784068e-05	1.3041199806777204
-6.749293769511404e-07	-2.673867339988236e-05	-4.031031115076806e-05	-5.958595164098922e-05	-7.44355090218905e-05	1.312479724143603
5.070077921106479e-06	-2.2033032051095238e-05	-3.367117464819818e-05	-5.966910491597905e-05	-8.066702809772936e-05	1.3208394676094861
2.2297515721905925e-06	-2.0052104606163565e-05	-3.4800117803973125e-05	-5.9745999486002776e-05	-7.503558174917584e-05	1.3291992110753688
8.421212688720058e-07	-1.9513580755809146e-05	-3.6189434712016535e-05	-5.5513081136029294e-05	-8.065678031719536e-05	1.3375589545412516
-3.711040248116108e-07	-2.3335303473699545e-05	-3.828470677010663e-05	-5.717304268012911e-05	-7.849365816738818e-05	1.3459186980071345
1.390117293580417e-06	-2.029370332227883e-05	-3.560970989911027e-05	-5.7957460616706175e-05	-8.456888534274482e-05	1.3542784414730173
4.7879053534033204e-06	-2.413604443115708e-05	-3.9550270857745696e-05	-5.573724406903254e-05	-7.848353988751582e-05	1.3626381849389
1.8563126806501844e-06	-2.1645181076882045e-05	-4.333235556813723e-05	-5.3606549731600005e-05	-8.140800594613333e-05	1.3709979284047829
5.805381963449715e-06	-1.800928711473571e-05	-3.619822750125389e-05	-5.709643636466247e-05	-7.341784883911585e-05	1.3793576718706657
6.213304470562246e-06	-2.398363277024431e-05	-3.3777353195385996e-05	-5.192107998162646e-05	-7.504916351500397e-05	1.3877174153365486
6.030100662509049e-08	-2.0021701954309824e-05	-3.766116455943935e-05	-6.114669680594537e-05	-7.671190359703054e-05	1.3960771588024312
-4.2133988390638935e-07	-1.514312833761374e-05	-3.365720454034846e-05	-5.935480136243579e-05	-7.650412767917088e-05	1.4044369022683143
-2.121157063171109e-06	-2.1308567768362497e-05	-3.876942380959616e-05	-5.363321542627088e-05	-8.186735658323087e-05	1.412796645734197
7.075049825505653e-06	-2.0147772803835684e-05	-3.7076136803941157e-05	-5.536763701076445e-05	-8.08815819904127e-05	1.4211563892000798
1.732439995033967e-06	-2.136205487261417e-05	-3.6624038132944285e-05	-6.319975185163801e-05	-7.866144482944796e-05	1.4295161326659627
2.8005789827780397e-06	-2.079009775790517e-05	-4.269638236943039e-05	-6.542594996355963e-05	-8.131560862380887e-05	1.4378758761318455
-6.288313103116316e-06	-1.8609897359245055e-05	-4.117377522590907e-05	-6.169050313465983e-05	-7.842912339272403e-05	1.4462356195977284
-1.3554054531429584e-06	-2.141168886259523e-05	-3.724186915326223e-05	-6.15359905726167e-05	-7.855755639719862e-05	1.454595363063611
1.5673682814796106e-06	-2.1241510540944934e-05	-4.51889353905412e-05	-5.797629568839651e-05	-7.64527071667929e-05	1.4629551065294941
-1.1512896157432263e-06	-2.7538340159652073e-05	-4.343598627042093e-05	-5.678630375250954e-05	-8.00883609310825e-05	1.4713148499953768
-2.4511232525449194e-06	-2.0551202469335884e-05	-4.3760265482501435e-05	-6.090544712150889e-05	-8.482755987917332e-05	1.4796745934612596
7.389208179668456e-07	-1.969938463657772e-05	-4.6099472886896627e-05	-6.137962022326372e-05	-7.836430074561869e-05	1.4880343369271425
6.1450558975949435e-06	-3.140623648576544e-05	-3.930752742236042e-05	-5.779310310775603e-05	-7.996986026156438e-05	1.4963940803930253
