# Supplementary material for: Microsecond time-resolved X-ray scattering by utilizing MHz repetition rate at second-generation XFELs
Source: Nat Methods. 2024 Jul 5;21(9):1608–11. doi: 10.1038/s41592-024-02344-0 (PMC11399097; doi:10.1038/s41592-024-02344-0)
Supplement: Supplementary file 8 — Integrated kinetics from a two- and three-state model as well as residuals from the modeling and the reconstructed kinetics. [file 41592_2024_2344_MOESM8_ESM.xlsx]

## Sheet: ExtendFig5a
Experimental (3-state)	model (3-state)	Timepoints (microsecond)
1.81576e-06	-7.68214e-07	0
3.29031e-06	-6.15787e-07	2
3.54683e-06	-5.10197e-07	4
-2.77966e-07	-4.49092e-07	6
-4.7814e-07	-4.34511e-07	7
-1.13491e-06	-4.35923e-07	9
-2.9854e-06	-4.76332e-07	11
-2.25033e-06	-5.53693e-07	13
-2.80493e-06	-6.05613e-07	14
-3.84164e-06	-7.34741e-07	16
-3.00805e-06	-8.96051e-07	18
-3.65163e-06	-1.08777e-06	20
1.82906e-06	-1.30818e-06	22
-2.66305e-06	-1.42864e-06	23
-2.68263e-06	-1.68906e-06	25
-2.51121e-06	-1.97421e-06	27
-3.7247e-06	-2.28261e-06	29
-2.54307e-06	-2.44509e-06	30
-5.54066e-06	-2.78574e-06	32
-4.83959e-06	-3.14622e-06	34
-3.04496e-06	-3.52524e-06	36
-1.86381e-06	-3.72133e-06	37
-7.13441e-06	-4.12591e-06	39
-5.65056e-06	-4.54608e-06	41
-4.60672e-06	-4.98076e-06	43
-4.58488e-06	-5.42888e-06	45
-5.48955e-06	-5.65767e-06	46
-7.66803e-06	-6.12409e-06	48
-6.84375e-06	-6.60154e-06	50
-6.69617e-06	-7.08911e-06	52
-5.74557e-06	-7.33642e-06	53
-6.69587e-06	-7.83757e-06	55
-7.24557e-06	-8.34676e-06	57
-9.81939e-06	-8.86323e-06	59
-8.55088e-06	-9.38625e-06	61
-7.95982e-06	-9.64999e-06	62
-8.99095e-06	-1.01815e-05	64
-9.9646e-06	-1.07179e-05	66
-1.07998e-05	-1.12586e-05	68
-1.20192e-05	-1.15303e-05	69
-1.12685e-05	-1.20762e-05	71
-9.79203e-06	-1.26249e-05	73
-1.33557e-05	-1.31759e-05	75
-1.32003e-05	-1.34521e-05	76
-1.33887e-05	-1.40056e-05	78
-1.171e-05	-1.45602e-05	80
-1.25151e-05	-1.51155e-05	82
-1.69082e-05	-1.5671e-05	84
-1.3453e-05	-1.59487e-05	85
-1.16901e-05	-1.65038e-05	87
-1.72966e-05	-1.70582e-05	89
-1.50575e-05	-1.76116e-05	91
-1.7304e-05	-1.78878e-05	92
-1.92308e-05	-1.8439e-05	94
-1.79338e-05	-1.89883e-05	96
-1.74441e-05	-1.95356e-05	98
-1.82391e-05	-2.00804e-05	100
-2.0661e-05	-2.03518e-05	101
-2.10109e-05	-2.08927e-05	103
-2.31073e-05	-2.14305e-05	105
-2.35275e-05	-2.19651e-05	107
-2.21279e-05	-2.22311e-05	108
-2.1013e-05	-2.27606e-05	110
-2.55909e-05	-2.32863e-05	112
-2.42809e-05	-2.38083e-05	114
-2.39886e-05	-2.40677e-05	115
-2.73886e-05	-2.45836e-05	117
-2.68069e-05	-2.50952e-05	119
-2.92303e-05	-2.56024e-05	121
-2.8236e-05	-2.61052e-05	123
-2.68458e-05	-2.63548e-05	124
-2.68148e-05	-2.68506e-05	126
-3.1043e-05	-2.73417e-05	128
-3.14287e-05	-2.78279e-05	130
-2.75264e-05	-2.80692e-05	131
-2.89941e-05	-2.8548e-05	133
-2.80972e-05	-2.90218e-05	135
-2.94617e-05	-2.94904e-05	137
-2.93766e-05	-2.99539e-05	139
-2.95929e-05	-3.01837e-05	140
-3.35687e-05	-3.06394e-05	142
-3.19833e-05	-3.10898e-05	144
-3.24258e-05	-3.15348e-05	146
-3.46271e-05	-3.17553e-05	147
-3.66492e-05	-3.21924e-05	149
-3.45e-05	-3.2624e-05	151
-3.23785e-05	-3.30503e-05	153
-3.02918e-05	-3.34711e-05	155
-3.54035e-05	-3.36795e-05	156
-3.35772e-05	-3.40922e-05	158
-3.51388e-05	-3.44995e-05	160
-3.49075e-05	-3.49013e-05	162
-3.4058e-05	-3.51002e-05	163
-3.39958e-05	-3.54939e-05	165
-3.56991e-05	-3.58822e-05	167
-3.69346e-05	-3.62651e-05	169
-3.49099e-05	-3.64545e-05	170
-3.53971e-05	-3.68293e-05	172
-3.14214e-05	-3.71988e-05	174
-3.71589e-05	-3.7563e-05	176
-3.74278e-05	-3.79218e-05	178
-3.62625e-05	-3.80992e-05	179
-3.56388e-05	-3.84502e-05	181
-3.59135e-05	-3.87959e-05	183
-3.91289e-05	-3.91364e-05	185
-3.85524e-05	-3.93047e-05	186
-3.92918e-05	-3.96375e-05	188
-3.97892e-05	-3.99652e-05	190
-3.88388e-05	-4.02878e-05	192
-4.05274e-05	-4.06054e-05	194
-4.23837e-05	-4.07623e-05	195
-4.08237e-05	-4.10724e-05	197
-4.18358e-05	-4.13776e-05	199
-4.00055e-05	-4.16779e-05	201
-4.14254e-05	-4.18263e-05	202
-4.16682e-05	-4.21194e-05	204
-4.18685e-05	-4.24077e-05	206
-4.29691e-05	-4.26913e-05	208
-4.26791e-05	-4.28314e-05	209
-4.05351e-05	-4.31081e-05	211
-4.31389e-05	-4.33801e-05	213
-4.4309e-05	-4.36476e-05	215
-4.56853e-05	-4.39107e-05	217
-4.33758e-05	-4.40405e-05	218
-4.38501e-05	-4.42969e-05	220
-4.43989e-05	-4.4549e-05	222
-4.74414e-05	-4.47967e-05	224
-4.55725e-05	-4.4919e-05	225
-4.71818e-05	-4.51604e-05	227
-4.56907e-05	-4.53976e-05	229
-4.56947e-05	-4.56307e-05	231
-4.53474e-05	-4.58597e-05	233
-4.65311e-05	-4.59727e-05	234
-4.61981e-05	-4.61957e-05	236
-4.59532e-05	-4.64148e-05	238
-5.01994e-05	-4.663e-05	240
-4.82383e-05	-4.67362e-05	241
-4.65688e-05	-4.69457e-05	243
-4.87655e-05	-4.71514e-05	245
-4.73804e-05	-4.73534e-05	247
-4.74237e-05	-4.74531e-05	248
-4.69048e-05	-4.76496e-05	250
-5.07364e-05	-4.78427e-05	252
-5.06685e-05	-4.80322e-05	254
-4.90804e-05	-4.82182e-05	256
-4.83681e-05	-4.83099e-05	257
-4.70256e-05	-4.84909e-05	259
-5.0215e-05	-4.86685e-05	261
-4.71421e-05	-4.88428e-05	263
-5.00649e-05	-4.89287e-05	264
-5.14619e-05	-4.90982e-05	266
-4.92915e-05	-4.92645e-05	268
-4.99353e-05	-4.94278e-05	270
-5.1002e-05	-4.95879e-05	272
-5.23496e-05	-4.96669e-05	273
-5.01248e-05	-4.98225e-05	275
-5.03529e-05	-4.99752e-05	277
-5.004e-05	-5.0125e-05	279
-5.18397e-05	-5.01989e-05	280
-5.167e-05	-5.03444e-05	282
-5.00057e-05	-5.04872e-05	284
-5.19853e-05	-5.06272e-05	286
-5.18958e-05	-5.06963e-05	287
-5.11528e-05	-5.08323e-05	289
-5.23688e-05	-5.09657e-05	291
-4.79997e-05	-5.10965e-05	293
-4.67942e-05	-5.1161e-05	294
-4.94474e-05	-5.1288e-05	296
-5.03242e-05	-5.14126e-05	298
-5.19534e-05	-5.15348e-05	300
-4.97624e-05	-5.1595e-05	301
-5.21977e-05	-5.17135e-05	303
-5.03791e-05	-5.18298e-05	305
-4.7215e-05	-5.19438e-05	307
-4.96048e-05	-5.20555e-05	309

## Sheet: ExtendFig5b
Experimental (2-state)	model (2-state)	Timepoints (microsecond)
1.81576e-06	5.76067e-06	0
3.29031e-06	5.12363e-06	2
3.54683e-06	4.49107e-06	4
-2.77966e-07	3.86298e-06	6
-4.7814e-07	3.55059e-06	7
-1.13491e-06	2.92912e-06	9
-2.9854e-06	2.31203e-06	11
-2.25033e-06	1.69928e-06	13
-2.80493e-06	1.39453e-06	14
-3.84164e-06	7.88248e-07	16
-3.00805e-06	1.86237e-07	18
-3.65163e-06	-4.11532e-07	20
1.82906e-06	-1.00509e-06	22
-2.66305e-06	-1.3003e-06	23
-2.68263e-06	-1.8876e-06	25
-2.51121e-06	-2.47076e-06	27
-3.7247e-06	-3.04981e-06	29
-2.54307e-06	-3.3378e-06	30
-5.54066e-06	-3.91074e-06	32
-4.83959e-06	-4.47965e-06	34
-3.04496e-06	-5.04455e-06	36
-1.86381e-06	-5.3255e-06	37
-7.13441e-06	-5.88444e-06	39
-5.65056e-06	-6.43945e-06	41
-4.60672e-06	-6.99054e-06	43
-4.58488e-06	-7.53775e-06	45
-5.48955e-06	-7.8099e-06	46
-7.66803e-06	-8.35134e-06	48
-6.84375e-06	-8.88896e-06	50
-6.69617e-06	-9.4228e-06	52
-5.74557e-06	-9.6883e-06	53
-6.69587e-06	-1.02165e-05	55
-7.24557e-06	-1.0741e-05	57
-9.81939e-06	-1.12618e-05	59
-8.55088e-06	-1.17789e-05	61
-7.95982e-06	-1.20361e-05	62
-8.99095e-06	-1.25478e-05	64
-9.9646e-06	-1.30558e-05	66
-1.07998e-05	-1.35603e-05	68
-1.20192e-05	-1.38112e-05	69
-1.12685e-05	-1.43104e-05	71
-9.79203e-06	-1.4806e-05	73
-1.33557e-05	-1.52981e-05	75
-1.32003e-05	-1.55429e-05	76
-1.33887e-05	-1.60299e-05	78
-1.171e-05	-1.65134e-05	80
-1.25151e-05	-1.69935e-05	82
-1.69082e-05	-1.74703e-05	84
-1.3453e-05	-1.77074e-05	85
-1.16901e-05	-1.81791e-05	87
-1.72966e-05	-1.86475e-05	89
-1.50575e-05	-1.91126e-05	91
-1.7304e-05	-1.93439e-05	92
-1.92308e-05	-1.98041e-05	94
-1.79338e-05	-2.0261e-05	96
-1.74441e-05	-2.07147e-05	98
-1.82391e-05	-2.11652e-05	100
-2.0661e-05	-2.13893e-05	101
-2.10109e-05	-2.18351e-05	103
-2.31073e-05	-2.22777e-05	105
-2.35275e-05	-2.27172e-05	107
-2.21279e-05	-2.29358e-05	108
-2.1013e-05	-2.33707e-05	110
-2.55909e-05	-2.38025e-05	112
-2.42809e-05	-2.42313e-05	114
-2.39886e-05	-2.44445e-05	115
-2.73886e-05	-2.48688e-05	117
-2.68069e-05	-2.529e-05	119
-2.92303e-05	-2.57083e-05	121
-2.8236e-05	-2.61237e-05	123
-2.68458e-05	-2.63302e-05	124
-2.68148e-05	-2.67412e-05	126
-3.1043e-05	-2.71493e-05	128
-3.14287e-05	-2.75545e-05	130
-2.75264e-05	-2.7756e-05	131
-2.89941e-05	-2.81569e-05	133
-2.80972e-05	-2.8555e-05	135
-2.94617e-05	-2.89503e-05	137
-2.93766e-05	-2.93428e-05	139
-2.95929e-05	-2.9538e-05	140
-3.35687e-05	-2.99264e-05	142
-3.19833e-05	-3.0312e-05	144
-3.24258e-05	-3.06949e-05	146
-3.46271e-05	-3.08854e-05	147
-3.66492e-05	-3.12642e-05	149
-3.45e-05	-3.16404e-05	151
-3.23785e-05	-3.2014e-05	153
-3.02918e-05	-3.23849e-05	155
-3.54035e-05	-3.25694e-05	156
-3.35772e-05	-3.29364e-05	158
-3.51388e-05	-3.33008e-05	160
-3.49075e-05	-3.36627e-05	162
-3.4058e-05	-3.38426e-05	163
-3.39958e-05	-3.42007e-05	165
-3.56991e-05	-3.45562e-05	167
-3.69346e-05	-3.49092e-05	169
-3.49099e-05	-3.50848e-05	170
-3.53971e-05	-3.54341e-05	172
-3.14214e-05	-3.57809e-05	174
-3.71589e-05	-3.61253e-05	176
-3.74278e-05	-3.64672e-05	178
-3.62625e-05	-3.66373e-05	179
-3.56388e-05	-3.69757e-05	181
-3.59135e-05	-3.73116e-05	183
-3.91289e-05	-3.76452e-05	185
-3.85524e-05	-3.78112e-05	186
-3.92918e-05	-3.81412e-05	188
-3.97892e-05	-3.8469e-05	190
-3.88388e-05	-3.87944e-05	192
-4.05274e-05	-3.91176e-05	194
-4.23837e-05	-3.92783e-05	195
-4.08237e-05	-3.95981e-05	197
-4.18358e-05	-3.99155e-05	199
-4.00055e-05	-4.02308e-05	201
-4.14254e-05	-4.03876e-05	202
-4.16682e-05	-4.06995e-05	204
-4.18685e-05	-4.10093e-05	206
-4.29691e-05	-4.13168e-05	208
-4.26791e-05	-4.14698e-05	209
-4.05351e-05	-4.17741e-05	211
-4.31389e-05	-4.20762e-05	213
-4.4309e-05	-4.23763e-05	215
-4.56853e-05	-4.26742e-05	217
-4.33758e-05	-4.28224e-05	218
-4.38501e-05	-4.31171e-05	220
-4.43989e-05	-4.34098e-05	222
-4.74414e-05	-4.37005e-05	224
-4.55725e-05	-4.3845e-05	225
-4.71818e-05	-4.41326e-05	227
-4.56907e-05	-4.44181e-05	229
-4.56947e-05	-4.47017e-05	231
-4.53474e-05	-4.49832e-05	233
-4.65311e-05	-4.51232e-05	234
-4.61981e-05	-4.54018e-05	236
-4.59532e-05	-4.56784e-05	238
-5.01994e-05	-4.59531e-05	240
-4.82383e-05	-4.60897e-05	241
-4.65688e-05	-4.63614e-05	243
-4.87655e-05	-4.66313e-05	245
-4.73804e-05	-4.68992e-05	247
-4.74237e-05	-4.70325e-05	248
-4.69048e-05	-4.72976e-05	250
-5.07364e-05	-4.75609e-05	252
-5.06685e-05	-4.78222e-05	254
-4.90804e-05	-4.80818e-05	256
-4.83681e-05	-4.82109e-05	257
-4.70256e-05	-4.84677e-05	259
-5.0215e-05	-4.87227e-05	261
-4.71421e-05	-4.89759e-05	263
-5.00649e-05	-4.91019e-05	264
-5.14619e-05	-4.93524e-05	266
-4.92915e-05	-4.96012e-05	268
-4.99353e-05	-4.98482e-05	270
-5.1002e-05	-5.00935e-05	272
-5.23496e-05	-5.02155e-05	273
-5.01248e-05	-5.04582e-05	275
-5.03529e-05	-5.06991e-05	277
-5.004e-05	-5.09384e-05	279
-5.18397e-05	-5.10574e-05	280
-5.167e-05	-5.12942e-05	282
-5.00057e-05	-5.15293e-05	284
-5.19853e-05	-5.17627e-05	286
-5.18958e-05	-5.18788e-05	287
-5.11528e-05	-5.21098e-05	289
-5.23688e-05	-5.23392e-05	291
-4.79997e-05	-5.25669e-05	293
-4.67942e-05	-5.26801e-05	294
-4.94474e-05	-5.29055e-05	296
-5.03242e-05	-5.31292e-05	298
-5.19534e-05	-5.33514e-05	300
-4.97624e-05	-5.34619e-05	301
-5.21977e-05	-5.36817e-05	303
-5.03791e-05	-5.39e-05	305
-4.7215e-05	-5.41167e-05	307
-4.96048e-05	-5.43319e-05	309

## Sheet: ExtendFig5c
Residual (3-state)	Timepoints (microsecond)
2.58398e-06	0
3.9061e-06	2
4.05703e-06	4
1.71126e-07	6
-4.36285e-08	7
-6.98991e-07	9
-2.50906e-06	11
-1.69663e-06	13
-2.19931e-06	14
-3.1069e-06	16
-2.112e-06	18
-2.56386e-06	20
3.13725e-06	22
-1.23441e-06	23
-9.93576e-07	25
-5.36999e-07	27
-1.44209e-06	29
-9.79813e-08	30
-2.75492e-06	32
-1.69337e-06	34
4.80285e-07	36
1.85752e-06	37
-3.0085e-06	39
-1.10448e-06	41
3.74034e-07	43
8.43999e-07	45
1.68116e-07	46
-1.54394e-06	48
-2.42211e-07	50
3.9294e-07	52
1.59084e-06	53
1.1417e-06	55
1.10119e-06	57
-9.56161e-07	59
8.3537e-07	61
1.69017e-06	62
1.19058e-06	64
7.53326e-07	66
4.5873e-07	68
-4.88918e-07	69
8.07713e-07	71
2.83286e-06	73
-1.79759e-07	75
2.51845e-07	76
6.1689e-07	78
2.85022e-06	80
2.60037e-06	82
-1.23718e-06	84
2.49573e-06	85
4.81374e-06	87
-2.38335e-07	89
2.55409e-06	91
5.83801e-07	92
-7.91842e-07	94
1.05452e-06	96
2.0914e-06	98
1.84129e-06	100
-3.09135e-07	101
-1.18202e-07	103
-1.67684e-06	105
-1.56243e-06	107
1.03267e-07	108
1.74757e-06	110
-2.30455e-06	112
-4.72601e-07	114
7.90796e-08	115
-2.80506e-06	117
-1.71176e-06	119
-3.62788e-06	121
-2.13088e-06	123
-4.90971e-07	124
3.58681e-08	126
-3.70129e-06	128
-3.60079e-06	130
5.42816e-07	131
-4.46131e-07	133
9.24609e-07	135
2.87587e-08	137
5.77312e-07	139
5.90785e-07	140
-2.92935e-06	142
-8.9351e-07	144
-8.90993e-07	146
-2.87175e-06	147
-4.45681e-06	149
-1.87594e-06	151
6.71788e-07	153
3.17935e-06	155
-1.72404e-06	156
5.14962e-07	158
-6.39358e-07	160
-6.18047e-09	162
1.04222e-06	163
1.4981e-06	165
1.83078e-07	167
-6.69542e-07	169
1.54461e-06	170
1.43223e-06	172
5.77742e-06	174
4.04037e-07	176
4.93986e-07	178
1.8367e-06	179
2.81142e-06	181
2.88244e-06	183
7.46911e-09	185
7.52286e-07	186
3.4571e-07	188
1.75947e-07	190
1.44903e-06	192
7.79274e-08	194
-1.62141e-06	195
2.48711e-07	197
-4.58196e-07	199
1.67244e-06	201
4.00898e-07	202
4.51188e-07	204
5.39236e-07	206
-2.77787e-07	208
1.5232e-07	209
2.57292e-06	211
2.41257e-07	213
-6.61393e-07	215
-1.7746e-06	217
6.64717e-07	218
4.46794e-07	220
1.5008e-07	222
-2.64467e-06	224
-6.53499e-07	225
-2.0214e-06	227
-2.93118e-07	229
-6.39706e-08	231
5.12297e-07	233
-5.5838e-07	234
-2.37683e-09	236
4.61563e-07	238
-3.56934e-06	240
-1.50214e-06	241
3.76867e-07	243
-1.61412e-06	245
-2.69865e-08	247
2.93863e-08	248
7.4484e-07	250
-2.89376e-06	252
-2.63637e-06	254
-8.62217e-07	256
-5.82079e-08	257
1.46522e-06	259
-1.54648e-06	261
1.70065e-06	263
-1.13614e-06	264
-2.36371e-06	266
-2.69285e-08	268
-5.07539e-07	270
-1.41407e-06	272
-2.68271e-06	273
-3.02271e-07	275
-3.7773e-07	277
8.49857e-08	279
-1.64082e-06	280
-1.32555e-06	282
4.81489e-07	284
-1.35802e-06	286
-1.19955e-06	287
-3.20549e-07	289
-1.40312e-06	291
3.09686e-06	293
4.36682e-06	294
1.84064e-06	296
1.08843e-06	298
-4.18613e-07	300
1.83252e-06	301
-4.84123e-07	303
1.45071e-06	305
4.72882e-06	307
2.45071e-06	309

## Sheet: ExtendFig5d
Residual (2-state)	Timepoints (microsecond)
-3.94491e-06	0
-1.83331e-06	2
-9.44244e-07	4
-4.14094e-06	6
-4.02873e-06	7
-4.06403e-06	9
-5.29742e-06	11
-3.94961e-06	13
-4.19946e-06	14
-4.62989e-06	16
-3.19429e-06	18
-3.2401e-06	20
2.83415e-06	22
-1.36275e-06	23
-7.95038e-07	25
-4.04516e-08	27
-6.74891e-07	29
7.94729e-07	30
-1.62992e-06	32
-3.59936e-07	34
1.99959e-06	36
3.46169e-06	37
-1.24997e-06	39
7.88885e-07	41
2.38381e-06	43
2.95287e-06	45
2.32035e-06	46
6.8331e-07	48
2.04521e-06	50
2.72663e-06	52
3.94273e-06	53
3.52064e-06	55
3.49542e-06	57
1.44239e-06	59
3.22802e-06	61
4.07627e-06	62
3.5568e-06	64
3.09121e-06	66
2.76046e-06	68
1.792e-06	69
3.04189e-06	71
5.01397e-06	73
1.9425e-06	75
2.34267e-06	76
2.64116e-06	78
4.80341e-06	80
4.47843e-06	82
5.62112e-07	84
4.25442e-06	85
6.48901e-06	87
1.3509e-06	89
4.05504e-06	91
2.03989e-06	92
5.73242e-07	94
2.3272e-06	96
3.27057e-06	98
2.92614e-06	100
7.28329e-07	101
8.2423e-07	103
-8.29596e-07	105
-8.10293e-07	107
8.07952e-07	108
2.35769e-06	110
-1.78839e-06	112
-4.95766e-08	114
4.55894e-07	115
-2.51983e-06	117
-1.51689e-06	119
-3.52196e-06	121
-2.11237e-06	123
-5.15555e-07	124
-7.35735e-08	126
-3.89373e-06	128
-3.87426e-06	130
2.29601e-07	131
-8.37228e-07	133
4.57843e-07	135
-5.11376e-07	137
-3.38135e-08	139
-5.4923e-08	140
-3.64235e-06	142
-1.67126e-06	144
-1.7309e-06	146
-3.74173e-06	147
-5.38496e-06	149
-2.85954e-06	151
-3.64503e-07	153
2.09315e-06	155
-2.83415e-06	156
-6.40831e-07	158
-1.83799e-06	160
-1.2448e-06	162
-2.15305e-07	163
2.04903e-07	165
-1.14289e-06	167
-2.02539e-06	169
1.74903e-07	170
3.69751e-08	172
4.35952e-06	174
-1.03363e-06	176
-9.60566e-07	178
3.74784e-07	179
1.33691e-06	181
1.39818e-06	183
-1.4837e-06	185
-7.41285e-07	186
-1.15056e-06	188
-1.32025e-06	190
-4.43273e-08	192
-1.40986e-06	194
-3.1054e-06	195
-1.22565e-06	197
-1.92026e-06	199
2.25305e-07	201
-1.03779e-06	202
-9.68669e-07	204
-8.59225e-07	206
-1.65232e-06	208
-1.20932e-06	209
1.23894e-06	211
-1.06263e-06	213
-1.93277e-06	215
-3.01109e-06	217
-5.53458e-07	218
-7.33009e-07	220
-9.89071e-07	222
-3.74092e-06	224
-1.72748e-06	225
-3.04919e-06	227
-1.27257e-06	229
-9.92975e-07	231
-3.64191e-07	233
-1.40784e-06	234
-7.96293e-07	236
-2.7483e-07	238
-4.24628e-06	240
-2.14864e-06	241
-2.07349e-07	243
-2.13422e-06	245
-4.81172e-07	247
-3.9118e-07	248
3.92807e-07	250
-3.17555e-06	252
-2.84627e-06	254
-9.98606e-07	256
-1.57243e-07	257
1.44206e-06	259
-1.49224e-06	261
1.83378e-06	263
-9.63016e-07	264
-2.10953e-06	266
3.09697e-07	268
-8.71071e-08	270
-9.08508e-07	272
-2.1341e-06	273
3.33381e-07	275
3.46199e-07	277
8.98388e-07	279
-7.82242e-07	280
-3.75769e-07	282
1.52358e-06	284
-2.22532e-07	286
-1.69753e-08	287
9.56969e-07	289
-2.96644e-08	291
4.56722e-06	293
5.88598e-06	294
3.45807e-06	296
2.80503e-06	298
1.398e-06	300
3.69945e-06	301
1.48404e-06	303
3.52089e-06	305
6.90174e-06	307
4.72711e-06	309

## Sheet: ExtendFig5e
State A (reconstructed)	State B (reconstructed)	State C (reconstructed)	Timepoints (microsecond)	State A	State B	State C
0.216234	-0.0855003	-0.0924266	0	0.2	0	0
0.230284	0.00564726	-0.0686226	2	0.194756	0.00517499	0.000346836
0.287767	-0.00880274	-0.0808342	4	0.189649	0.0100786	0.00136306
0.171854	-0.0919818	-0.0579352	6	0.184676	0.0147215	0.00301334
0.192625	-0.114104	-0.0677879	7	0.182239	0.0169484	0.00406559
0.0689351	0.027391	0.0265269	9	0.17746	0.0212194	0.0066037
0.0932922	-0.0134951	0.0396265	11	0.172807	0.0252547	0.00969349
0.169207	0.0583282	0.0540639	13	0.168275	0.0290639	0.0133043
-0.101048	0.215934	0.170786	14	0.166054	0.0308864	0.0152958
-0.0726269	-0.0135432	0.0625928	16	0.1617	0.0343732	0.0196333
0.200386	-0.183728	-0.0604093	18	0.15746	0.0376559	0.0244203
-0.0996401	0.191238	0.173043	20	0.153331	0.0407427	0.0296304
0.650057	-0.0214817	-0.0830471	22	0.149311	0.0436418	0.035238
-0.031756	0.265637	0.191565	23	0.14734	0.0450234	0.0381833
0.100308	0.203126	0.146772	25	0.143476	0.0476552	0.0443417
0.167607	0.128079	0.0983887	27	0.139714	0.050118	0.0508386
0.304714	0.132554	0.114439	29	0.136051	0.0524189	0.0576518
0.246518	0.137668	0.101626	30	0.134255	0.0535108	0.0611704
0.192406	0.0850547	0.129401	32	0.130735	0.0555815	0.068419
0.311726	0.0778512	0.104271	34	0.127307	0.0575068	0.0759329
0.493486	-0.000122067	0.0228651	36	0.123968	0.0592929	0.0836933
0.325054	0.0632121	0.0474321	37	0.122332	0.0601357	0.0876603
-0.0669612	0.167943	0.212338	39	0.119124	0.0617242	0.0957568
0.0629482	0.087543	0.142448	41	0.116001	0.063188	0.104056
0.196561	0.068491	0.100796	43	0.112959	0.0645326	0.112542
0.31072	0.00898614	0.0608657	45	0.109997	0.0657632	0.121198
0.0405641	0.133715	0.158608	46	0.108545	0.0663374	0.125586
0.0430102	-0.0448015	0.110939	48	0.105699	0.0674065	0.134472
0.0717469	0.101295	0.165709	50	0.102927	0.068374	0.143493
0.296028	0.0744063	0.133225	52	0.100229	0.0692443	0.152636
0.285822	-0.0135362	0.0713437	53	0.0989057	0.0696445	0.157249
0.0524246	0.0287111	0.127625	55	0.0963122	0.0703775	0.166551
0.0289545	0.109766	0.179758	57	0.0937868	0.0710241	0.175946
-0.1356	0.111636	0.234221	59	0.0913275	0.0715885	0.18542
0.0699538	-0.0573724	0.111351	61	0.0889327	0.0720744	0.194964
-0.110497	0.103553	0.199484	62	0.087759	0.0722891	0.199759
0.0970157	-0.0296698	0.137657	64	0.0854578	0.0726643	0.209389
0.0410922	0.0214537	0.181132	66	0.0832169	0.0729702	0.219065
0.105466	0.0122803	0.186786	68	0.0810349	0.07321	0.228776
-0.131914	0.0808749	0.259186	69	0.0799654	0.0733062	0.233642
0.0322613	-0.00152241	0.193401	71	0.0778685	0.073453	0.243392
0.127064	0.0604724	0.190507	73	0.0758267	0.0735418	0.253158
0.0157138	0.0781598	0.274041	75	0.0738384	0.0735754	0.262931
-0.104929	0.166324	0.324634	76	0.0728638	0.0735724	0.267819
0.0502495	0.0496619	0.260381	78	0.0709532	0.0735286	0.277591
-0.0337177	0.0981328	0.257397	80	0.0690927	0.0734365	0.287354
0.129202	0.0522798	0.235386	82	0.067281	0.0732986	0.297102
-0.0564186	0.0566325	0.326	84	0.0655167	0.0731175	0.306829
0.121475	0.0720544	0.262514	85	0.064652	0.0730114	0.311683
0.0924084	0.109883	0.256709	87	0.0629568	0.0727698	0.321367
-0.00569961	0.0968626	0.351114	89	0.0613059	0.0724906	0.331017
0.0996617	-0.00217337	0.25348	91	0.0596984	0.0721761	0.340628
0.0662327	0.0413232	0.316798	92	0.0589105	0.0720062	0.345417
-0.0126469	0.160978	0.418742	94	0.0573657	0.0716424	0.354959
-0.00428222	0.103112	0.364155	96	0.0558615	0.0712481	0.364452
0.094739	0.0600665	0.326094	98	0.0543967	0.0708253	0.37389
0.189988	-0.0488676	0.280907	100	0.0529703	0.0703756	0.38327
0.137849	-0.0579214	0.32092	101	0.0522712	0.0701413	0.387937
-0.0542957	0.0502656	0.400269	103	0.0509006	0.0696546	0.397224
-0.00517601	0.0645174	0.434969	105	0.0495659	0.0691451	0.406445
-0.173025	0.124926	0.485415	107	0.0482662	0.0686146	0.415596
0.10782	0.0874919	0.42067	108	0.0476292	0.0683418	0.420145
-0.102537	0.16453	0.46194	110	0.0463802	0.0677821	0.429188
0.0404949	0.123336	0.509232	112	0.0451641	0.0672049	0.438155
0.0392321	0.162852	0.509026	114	0.0439798	0.0666112	0.447045
0.224912	0.0685721	0.43986	115	0.0433993	0.0663087	0.45146
0.00338752	0.097894	0.529383	117	0.0422613	0.0656929	0.460229
0.0964287	0.0334639	0.481235	119	0.0411532	0.0650639	0.468915
-0.132927	0.161178	0.603437	121	0.0400741	0.0644226	0.477517
0.127035	0.0223085	0.495998	123	0.0390232	0.0637702	0.486033
-0.0759808	0.090101	0.517706	124	0.0385082	0.0634402	0.490258
0.0275435	0.0553514	0.494221	126	0.0374985	0.0627731	0.498642
-0.0646111	0.06993	0.582653	128	0.0365152	0.0620973	0.506937
-0.1688	0.0250922	0.57352	130	0.0355577	0.0614139	0.515142
0.105999	0.0420986	0.495285	131	0.0350884	0.0610695	0.51921
0.0379218	0.108335	0.557301	133	0.0341683	0.0603761	0.527278
0.157344	0.0313373	0.502859	135	0.0332724	0.059677	0.535253
-0.0776898	0.17563	0.616769	137	0.0323999	0.0589731	0.543135
0.302144	0.0244962	0.506118	139	0.0315503	0.0582651	0.550923
0.202024	0.0224521	0.512382	140	0.0311339	0.0579097	0.554782
-0.0869261	0.0875401	0.637215	142	0.0303175	0.0571968	0.562428
-0.0480005	0.108607	0.615054	144	0.0295226	0.0564815	0.56998
0.148468	-0.0381435	0.535474	146	0.0287484	0.0557643	0.577436
-0.0300548	0.0423395	0.626865	147	0.028369	0.0554053	0.581129
-0.147575	0.113044	0.704559	149	0.0276251	0.0546865	0.588442
0.162078	-0.0178439	0.584326	151	0.0269007	0.0539673	0.59566
0.190534	-0.0185481	0.543104	153	0.0261953	0.0532482	0.602782
0.124753	0.0678623	0.553986	155	0.0255085	0.0525298	0.609809
-0.05707	-0.0167921	0.613849	156	0.0251718	0.0521709	0.613286
0.277615	-0.0824973	0.522381	158	0.0245117	0.0514542	0.62017
0.20823	-0.0781714	0.557349	160	0.023869	0.0507392	0.626959
-0.0418703	0.0441379	0.636411	162	0.0232431	0.0500264	0.633653
0.167195	0.0152022	0.588812	163	0.0229364	0.0496709	0.636964
-0.0607281	0.0919727	0.644616	165	0.0223349	0.0489619	0.643516
-0.0844211	0.0809682	0.668978	167	0.0217493	0.0482559	0.649974
-0.00924588	0.0461113	0.667304	169	0.021179	0.0475533	0.656339
0.128255	0.111657	0.661058	170	0.0208994	0.0472034	0.659486
0.00469174	0.0408531	0.643106	172	0.0203514	0.0465064	0.665711
0.156027	0.0318902	0.558558	174	0.0198178	0.0458135	0.671844
-0.101325	0.0816992	0.700599	176	0.0192981	0.045125	0.677885
0.0345541	0.0168281	0.660457	178	0.0187921	0.0444411	0.683834
-0.0158373	0.00111657	0.633482	179	0.0185441	0.0441009	0.686775
0.0900707	0.0251972	0.628978	181	0.0180578	0.0434243	0.692589
0.144714	-0.00322762	0.619867	183	0.0175843	0.0427529	0.698314
0.0956188	-0.0271924	0.66347	185	0.0171232	0.0420868	0.70395
-0.0244814	0.0684082	0.707985	186	0.0168972	0.0417559	0.706735
0.0716449	-0.0111706	0.675034	188	0.0164541	0.0410982	0.712238
-0.0556043	0.115014	0.758501	190	0.0160227	0.0404463	0.717655
-0.195542	0.222424	0.809881	192	0.0156025	0.0398003	0.722986
-0.172261	0.086444	0.762043	194	0.0151934	0.0391604	0.728231
-0.0778686	0.0167926	0.754702	195	0.0149929	0.0388427	0.730822
-0.064111	0.0210371	0.731085	197	0.0145997	0.0382121	0.735941
-0.0483773	0.0260287	0.7486	199	0.0142169	0.0375879	0.740976
0.10263	0.0606504	0.72221	201	0.0138441	0.0369701	0.745929
-0.00588235	0.0518638	0.752863	202	0.0136614	0.0366637	0.748374
0.0751699	0.00901123	0.726996	204	0.0133032	0.0360558	0.753205
0.136928	-0.0559235	0.693294	206	0.0129543	0.0354546	0.757955
0.0845542	-0.00154014	0.7403	208	0.0126147	0.0348601	0.762626
-0.16713	0.164361	0.839622	209	0.0124482	0.0345654	0.764932
0.0428401	0.0312436	0.721689	211	0.0121218	0.0339811	0.769486
0.278226	-0.136635	0.665254	213	0.0118039	0.0334037	0.773962
-0.0726069	0.0756436	0.815088	215	0.0114944	0.0328333	0.778362
0.0338943	0.0595309	0.823196	217	0.011193	0.0322697	0.782686
0.095998	-0.00126893	0.75453	218	0.0110453	0.0319906	0.784821
0.15281	-0.0165258	0.745652	220	0.0107556	0.0314375	0.789034
0.169402	0.0121592	0.768828	222	0.0104736	0.0308915	0.793175
-0.146009	0.11087	0.895848	224	0.010199	0.0303525	0.797243
0.0414879	0.10236	0.846492	225	0.0100644	0.0300856	0.79925
0.0198951	0.0714289	0.857572	227	0.00980045	0.0295571	0.803212
-0.00907933	0.0935088	0.845608	229	0.00954347	0.0290356	0.807104
0.210377	-0.0171001	0.773576	231	0.00929322	0.0285212	0.810928
0.229695	-0.0660458	0.742595	233	0.00904954	0.0280138	0.814683
-0.0462484	-0.000469131	0.816329	234	0.0089301	0.0277627	0.816536
0.105854	-0.0268167	0.784516	236	0.00869594	0.0272658	0.820191
0.0747015	-0.0315064	0.7824	238	0.00846791	0.0267758	0.823781
-0.190926	0.142625	0.962498	240	0.00824587	0.0262928	0.827306
-0.0954997	0.0479896	0.872969	241	0.00813704	0.0260539	0.829045
-0.00277425	0.0234988	0.824185	243	0.00792367	0.0255813	0.832475
-0.165423	0.0391089	0.884362	245	0.0077159	0.0251155	0.835843
-0.0458576	0.0621966	0.863181	247	0.00751358	0.0246566	0.839149
0.0623063	0.0449846	0.847031	248	0.00741441	0.0244297	0.840779
0.139439	0.0615589	0.841046	250	0.00721999	0.023981	0.843995
-0.0723477	0.00438046	0.896579	252	0.00703067	0.0235389	0.847152
0.0681257	0.0722862	0.91767	254	0.00684631	0.0231036	0.85025
-0.0704819	0.135753	0.935555	256	0.00666679	0.022675	0.853291
0.103813	0.0452369	0.861043	257	0.0065788	0.0224631	0.85479
0.0696771	0.0066347	0.822363	259	0.0064063	0.0220443	0.857747
-0.0472118	0.0878268	0.923581	261	0.00623831	0.021632	0.860648
0.200574	-0.0866886	0.768364	263	0.00607473	0.0212262	0.863495
-0.110762	0.0603809	0.911237	264	0.00599456	0.0210257	0.864899
0.130226	-0.0120691	0.883896	266	0.00583737	0.0206295	0.867666
0.202017	-0.0459113	0.819584	268	0.0056843	0.0202396	0.870381
-0.156701	0.0785546	0.924701	270	0.00553525	0.019856	0.873044
-0.00262552	-0.0188839	0.883058	272	0.00539011	0.0194785	0.875657
-0.224611	-0.0100558	0.922288	273	0.00531897	0.0192921	0.876945
-0.11279	0.0366154	0.900334	275	0.00517949	0.0189239	0.879483
0.0847357	-0.04718	0.847125	277	0.00504368	0.0185617	0.881973
-0.046466	-0.0351869	0.859834	279	0.00491142	0.0182055	0.884416
0.143858	0.0137811	0.899028	280	0.0048466	0.0180296	0.885619
-0.0014344	0.0354025	0.920213	282	0.00471952	0.0176822	0.887991
0.110469	-0.0273959	0.852649	284	0.00459576	0.0173407	0.890318
-0.0317015	-0.032912	0.896017	286	0.00447525	0.0170049	0.892599
0.0857318	-0.0581862	0.869166	287	0.00441619	0.0168391	0.893723
-0.0555423	0.0557438	0.925314	289	0.00430039	0.0165118	0.895939
-0.0800185	0.0365969	0.938083	291	0.00418763	0.0161901	0.898111
0.098842	-0.0378758	0.812002	293	0.00407782	0.015874	0.900241
-0.123347	0.175705	0.913695	294	0.004024	0.0157179	0.90129
0.0314489	-0.0261154	0.847847	296	0.00391848	0.0154099	0.903358
-0.0658939	0.0166891	0.887396	298	0.00381573	0.0151072	0.905385
-0.0241577	0.0280222	0.922323	300	0.00371568	0.0148098	0.907373
-0.066247	0.0223263	0.88452	301	0.00366664	0.0146631	0.908352
-0.185613	0.0377807	0.945222	303	0.00357049	0.0143734	0.91028
-0.199843	0.15142	0.973623	305	0.00347687	0.0140889	0.912171
0.129465	0.0265247	0.827169	307	0.0033857	0.0138095	0.914024
-0.0802471	-0.0146513	0.868197	309	0.00329692	0.0135349	0.915841
