# Supplementary material for: Microsecond time-resolved X-ray scattering by utilizing MHz repetition rate at second-generation XFELs
Source: Nat Methods. 2024 Jul 5;21(9):1608–11. doi: 10.1038/s41592-024-02344-0 (PMC11399097; doi:10.1038/s41592-024-02344-0)
Supplement: Supplementary file 9 — Scaled and unscaled absolute and difference scattering curves from experimental and theoretical from one dark and one light model. [file 41592_2024_2344_MOESM9_ESM.xlsx]

## Sheet: ExtendFig8a
S_computed	S_exp	S_exp_scaled	q
0.0863232	0.00221502	0.0926577	0.0919572
0.0753437	0.00185695	0.0776793	0.100317
0.0648487	0.00153374	0.064159	0.108677
0.0550169	0.00124372	0.0520268	0.117036
0.0459659	0.000994205	0.0415892	0.125396
0.0377902	0.000774207	0.0323864	0.133756
0.0305549	0.000600083	0.0251024	0.142116
0.0242645	0.000456456	0.0190943	0.150475
0.0189136	0.000343385	0.0143644	0.158835
0.0144614	0.000255549	0.01069	0.167195
0.0108398	0.000187398	0.00783915	0.175555
0.00797594	0.000135531	0.00566948	0.183914
0.00577877	9.8383e-05	0.00411552	0.192274
0.00415237	7.30377e-05	0.00305528	0.200634
0.00300319	5.62919e-05	0.00235478	0.208994
0.00224132	4.58702e-05	0.00191882	0.217353
0.00177867	4.11189e-05	0.00172007	0.225713
0.00154211	3.94604e-05	0.00165069	0.234073
0.00146711	3.91099e-05	0.00163603	0.242433
0.0014953	4.0251e-05	0.00168376	0.250792
0.00158742	4.27606e-05	0.00178874	0.259152
0.00170825	4.49508e-05	0.00188037	0.267512
0.00183269	4.68972e-05	0.00196179	0.275872
0.00194707	4.8788e-05	0.00204088	0.284231
0.00203951	4.90396e-05	0.00205141	0.292591
0.00210621	4.95785e-05	0.00207395	0.300951
0.00214676	4.92415e-05	0.00205985	0.309311

## Sheet: ExtendFig8b
q_theory	deltaS_computed	q	deltaS_exp_scaled
0.091597	-0.00914538	0.0919572	-0.00318652
0.099924	-0.00965507	0.100317	-0.00299583
0.10825	-0.00962327	0.108677	-0.00245241
0.116577	-0.00913954	0.117036	-0.00191409
0.124904	-0.00826094	0.125396	-0.00142748
0.133231	-0.00710677	0.133756	-0.0010004
0.141558	-0.00579349	0.142116	-0.000635317
0.149885	-0.00441073	0.150475	-0.000344225
0.158212	-0.0030628	0.158835	-0.000122464
0.166539	-0.00182195	0.167195	4.3034e-05
0.174866	-0.000738035	0.175555	0.000156422
0.183193	0.000146474	0.183914	0.000234703
0.19152	0.000821713	0.192274	0.000271287
0.199847	0.00128815	0.200634	0.000287408
0.208174	0.00156058	0.208994	0.000284902
0.216501	0.00166292	0.217353	0.000267837
0.224828	0.00162671	0.225713	0.000244692
0.233155	0.00148542	0.234073	0.000220147
0.241482	0.00126849	0.242433	0.000191645
0.249809	0.00101263	0.250792	0.000168923
0.258136	0.000740049	0.259152	0.000143332
0.266463	0.000475169	0.267512	0.000125094
0.27479	0.000237293	0.275872	0.000107532
0.283117	3.58114e-05	0.284231	9.26124e-05
0.291444	-0.000119003	0.292591	8.44738e-05
0.299771	-0.00022471	0.300951	7.3951e-05
0.308098	-0.000282517	0.309311	6.83365e-05
0.316424	-0.00029503	0.31767	6.31582e-05
0.324751	-0.000268622	0.32603	6.00649e-05
0.333078	-0.000210847	0.33439	5.52644e-05
0.341405	-0.000129456	0.342749	5.43346e-05
0.349732	-3.26286e-05	0.351109	5.45562e-05
0.358059	7.17102e-05	0.359469	4.97195e-05
0.366386	0.000177234	0.367829	5.19096e-05
0.374713	0.000278182	0.376188	5.01791e-05
0.38304	0.00037014	0.384548	5.39521e-05
0.391367	0.000450182	0.392908	5.5499e-05
0.399694	0.000515954	0.401268	5.63136e-05
0.408021	0.000566399	0.409627	5.72343e-05
0.416348	0.000600876	0.417987	5.69117e-05
0.424675	0.00061933	0.426347	5.62486e-05
0.433002	0.000622166	0.434707	5.50446e-05
0.441329	0.000610014	0.443066	5.66433e-05
0.449656	0.000583902	0.451426	5.09344e-05
0.457983	0.00054525	0.459786	4.53902e-05
0.46631	0.000495761	0.468146	4.17094e-05
0.474637	0.000437632	0.476505	3.74746e-05
0.482964	0.000373433	0.484865	3.15999e-05
0.491291	0.000305927	0.493225	2.58966e-05
0.499618	0.000238086	0.501585	1.98902e-05
0.507945	0.000172807	0.509944	1.38104e-05
0.516272	0.000112739	0.518304	6.6394e-06
0.524598	5.99007e-05	0.526664	2.6682e-06
0.532925	1.60323e-05	0.535024	-1.50127e-06
0.541252	-1.82691e-05	0.543383	-6.49378e-06
0.549579	-4.28659e-05	0.551743	-8.83315e-06
0.557906	-5.82181e-05	0.560103	-1.1913e-05
0.566233	-6.55806e-05	0.568463	-1.25072e-05
0.57456	-6.62085e-05	0.576822	-1.47261e-05
0.582887	-6.15227e-05	0.585182	-1.63024e-05
0.591214	-5.308e-05	0.593542	-1.37184e-05
0.599541	-4.18234e-05	0.601902	-1.37931e-05
0.607868	-2.86847e-05	0.610261	-1.00896e-05
0.616195	-1.42535e-05	0.618621	-8.72601e-06
0.624522	1.26805e-06	0.626981	-5.31012e-06
0.632849	1.7642e-05	0.635341	-2.05964e-06
0.641176	3.46657e-05	0.6437	6.18033e-07
0.649503	5.21758e-05	0.65206	1.16223e-06
0.65783	6.96812e-05	0.66042	4.90857e-06
0.666157	8.6584e-05	0.668779	7.72913e-06
0.674484	0.000102251	0.677139	8.78413e-06
0.682811	0.000115848	0.685499	1.1853e-05
0.691138	0.00012671	0.693859	1.35244e-05
0.699465	0.000134407	0.702218	1.59417e-05
0.707792	0.000138603	0.710578	1.44715e-05
0.716119	0.000139478	0.718938	1.69785e-05
0.724446	0.000137438	0.727298	1.77594e-05
0.732772	0.000133097	0.735657	1.76104e-05
0.741099	0.000127364	0.744017	1.80237e-05
0.749426	0.000121132	0.752377	1.81737e-05
0.757753	0.000115203	0.760737	1.64974e-05
0.76608	0.000110356	0.769096	1.67861e-05
0.774407	0.000107051	0.777456	1.69596e-05
0.782734	0.000105545	0.785816	1.76943e-05
0.791061	0.000105939	0.794176	1.78162e-05
0.799388	0.000108088	0.802535	1.86036e-05
0.807715	0.000111731	0.810895	1.84715e-05
0.816042	0.000116608	0.819255	1.73772e-05
0.824369	0.000122339	0.827615	1.91538e-05
0.832696	0.000128592	0.835974	1.80606e-05
0.841023	0.000135065	0.844334	1.90247e-05
0.84935	0.00014141	0.852694	1.94262e-05
0.857677	0.000147305	0.861054	1.99806e-05
0.866004	0.000152445	0.869413	1.9876e-05
0.874331	0.000156511	0.877773	2.13832e-05
0.882658	0.000159199	0.886133	2.11979e-05
0.890985	0.000160338	0.894493	2.34263e-05
0.899312	0.000159817	0.902852	2.55969e-05
0.907639	0.000157664	0.911212	2.3657e-05
0.915966	0.000154157	0.919572	2.48025e-05
0.924293	0.000149643	0.927932	2.62939e-05
0.93262	0.000144669	0.936291	2.57513e-05
0.940946	0.000139869	0.944651	2.87346e-05
0.949273	0.000135839	0.953011	2.81662e-05
0.9576	0.000133133	0.96137	2.82167e-05
0.965927	0.000132162	0.96973	3.05892e-05
0.974254	0.00013308	0.97809	3.24842e-05
0.982581	0.000135858	0.98645	3.08168e-05
0.990908	0.000140215	0.994809	3.32827e-05
0.999235	0.000145675	1.00317	3.6145e-05
1.00756	0.000151685	1.01153	3.72894e-05
1.01589	0.000157657	1.01989	3.88782e-05
1.02422	0.000163049	1.02825	3.92825e-05
1.03254	0.000167541	1.03661	4.24828e-05
1.04087	0.000170897	1.04497	4.38972e-05
1.0492	0.000173225	1.05333	4.28419e-05
1.05752	0.000174737	1.06169	4.36762e-05
1.06585	0.000175815	1.07005	4.57231e-05
1.07418	0.000176944	1.07841	4.5898e-05
1.08251	0.000178529	1.08677	4.43212e-05
1.09083	0.000180883	1.09513	4.4275e-05
1.09916	0.000184209	1.10349	4.71811e-05
1.10749	0.000188337	1.11185	4.72219e-05
1.11581	0.000193033	1.12021	4.61164e-05
1.12414	0.000197731	1.12857	4.39268e-05
1.13247	0.000201746	1.13693	4.4347e-05
1.14079	0.000204372	1.14528	4.58211e-05
1.14912	0.00020485	1.15364	4.40543e-05
1.15745	0.000202549	1.162	4.21465e-05
1.16577	0.000197114	1.17036	4.28974e-05
1.1741	0.000188301	1.17872	4.14125e-05
1.18243	0.000176261	1.18708	3.95352e-05
1.19076	0.000161409	1.19544	3.82551e-05
1.19908	0.000144299	1.2038	3.84829e-05
1.20741	0.000125819	1.21216	3.64475e-05
1.21574	0.000106847	1.22052	3.73307e-05
1.22406	8.82917e-05	1.22888	3.6569e-05
1.23239	7.10638e-05	1.23724	3.57622e-05
1.24072	5.58357e-05	1.2456	3.4289e-05
1.24904	4.31231e-05	1.25396	3.51534e-05
1.25737	3.32525e-05	1.26232	3.74744e-05
1.2657	2.62037e-05	1.27068	3.7649e-05
1.27402	2.18541e-05	1.27904	3.82767e-05
1.28235	1.97892e-05	1.2874	3.71222e-05
1.29068	1.9517e-05	1.29576	3.95181e-05
1.29901	2.04448e-05	1.30412	3.99339e-05
1.30733	2.19563e-05	1.31248	3.95913e-05
1.31566	2.34978e-05	1.32084	4.0076e-05
1.32399	2.4613e-05	1.3292	3.95188e-05
1.33231	2.49364e-05	1.33756	3.90829e-05
1.34064	2.43617e-05	1.34592	4.14514e-05
1.34897	2.28543e-05	1.35428	4.3256e-05
1.35729	2.06e-05	1.36264	4.461e-05
1.36562	1.79588e-05	1.371	4.06371e-05
1.37395	1.53044e-05	1.37936	4.13958e-05
1.38227	1.31688e-05	1.38772	4.09267e-05
1.3906	1.20533e-05	1.39608	3.99781e-05
1.39893	1.23735e-05	1.40444	4.14554e-05
1.40726	1.45199e-05	1.4128	3.93271e-05
1.41558	1.86736e-05	1.42116	4.07492e-05
1.42391	2.48444e-05	1.42952	3.71538e-05
1.43224	3.28995e-05	1.43788	3.90888e-05
1.44056	4.24229e-05	1.44624	3.4022e-05
1.44889	5.29221e-05	1.4546	3.61226e-05
1.45722	6.36984e-05	1.46296	3.44899e-05
1.46555	7.40108e-05	1.47131	3.17953e-05
1.47387	8.30989e-05	1.47967	3.2537e-05
1.4822	9.02357e-05	1.48803	3.12486e-05
1.49053	9.48016e-05	1.49639	3.1976e-05
1.49885	9.63784e-05	1.50475	3.19554e-05
1.50718	9.46546e-05
