# Supplementary material for: Microsecond time-resolved X-ray scattering by utilizing MHz repetition rate at second-generation XFELs
Source: Nat Methods. 2024 Jul 5;21(9):1608–11. doi: 10.1038/s41592-024-02344-0 (PMC11399097; doi:10.1038/s41592-024-02344-0)
Supplement: Supplementary file 10 — Raw and smoothed absolute SAXS curves of AsLOV2 as well as difference SAXS curves obtained at different illumination times. Scaled and unscaled absolute and difference WAXS curves. [file 41592_2024_2344_MOESM10_ESM.xlsx]

## Sheet: ExtendFig9a
Raw SAXS 20s illumination	Smoothed SAXS 20s illumination	q
-0.5436	0.0641858	0.0045
-0.2278	0.0641131	0.00463049
-0.2189	0.0640403	0.00476099
0.0777	0.0639676	0.00489148
0.3043	0.0638949	0.00502198
0.0655	0.0638222	0.00515247
0.2893	0.0637495	0.00528296
0.1789	0.0636768	0.00541346
0.223	0.0636041	0.00554395
-0.0415	0.0635314	0.00567445
0.23289	0.0634587	0.00580494
0.05446	0.063386	0.00593543
0.08805	0.0633132	0.00606593
0.04237	0.0632405	0.00619642
0.23441	0.0631678	0.00632692
0.22876	0.0630951	0.00645741
-0.04878	0.0630224	0.0065879
0.17354	0.0629497	0.0067184
0.1359	0.062877	0.00684889
0.04643	0.0628043	0.00697939
0.14216	0.0627316	0.00710988
0.04081	0.0626588	0.00724037
-0.03996	0.0625861	0.00737087
0.04231	0.0625134	0.00750136
0.09808	0.0624407	0.00763186
0.06567	0.062368	0.00776235
0.04237	0.0622953	0.00789284
0.06795	0.0622226	0.00802334
0.08655	0.0621499	0.00815383
0.11927	0.0620772	0.00828433
0.10169	0.0620044	0.00841482
0.06888	0.0619317	0.00854531
0.11763	0.061859	0.00867581
-0.01508	0.0617863	0.0088063
0.05108	0.0617136	0.0089368
0.06073	0.0616409	0.00906729
0.03722	0.0615682	0.00919778
0.03472	0.0614955	0.00932828
0.06665	0.0614228	0.00945877
0.07235	0.0613501	0.00958926
0.03129	0.0612773	0.00971976
0.07507	0.0612046	0.00985025
0.06073	0.0611319	0.00998075
0.064422	0.0610592	0.0101112
0.073134	0.0609865	0.0102417
0.013979	0.0609138	0.0103722
0.085227	0.0608411	0.0105027
0.059455	0.0607684	0.0106332
0.073573	0.0606957	0.0107637
0.071517	0.0606229	0.0108942
0.060077	0.0605502	0.0110247
0.069355	0.0604775	0.0111552
0.068345	0.0604048	0.0112857
0.063095	0.0603321	0.0114162
0.045741	0.0602594	0.0115467
0.033988	0.0601867	0.0116772
0.048485	0.060114	0.0118077
0.101266	0.0600413	0.0119382
0.064407	0.0599685	0.0120687
0.0546	0.0598958	0.0121991
0.053834	0.0647596	0.0123296
0.075671	0.0670866	0.0124601
0.096031	0.0693825	0.0125906
0.073337	0.0691082	0.0127211
0.065367	0.0670239	0.0128516
0.066819	0.0667264	0.0129821
0.066479	0.0648581	0.0131126
0.071755	0.063719	0.0132431
0.073756	0.0622424	0.0133736
0.045876	0.0630346	0.0135041
0.067434	0.0614701	0.0136346
0.045815	0.0615939	0.0137651
0.066697	0.0611576	0.0138956
0.068113	0.0612248	0.0140261
0.067168	0.0596923	0.0141566
0.04362	0.0582456	0.014287
0.076004	0.0590387	0.0144175
0.065756	0.0579171	0.014548
0.086912	0.0570534	0.0146785
0.067417	0.0568485	0.014809
0.058341	0.0560373	0.0149395
0.072792	0.0560656	0.01507
0.05417	0.0566879	0.0152005
0.03974	0.0567718	0.015331
0.038863	0.0564655	0.0154615
0.070091	0.0562936	0.015592
0.053703	0.0563947	0.0157225
0.066897	0.0560605	0.015853
0.03434	0.0556191	0.0159835
0.056971	0.0548975	0.016114
0.055182	0.0543848	0.0162445
0.061514	0.0540497	0.016375
0.063734	0.053412	0.0165054
0.066784	0.0539656	0.0166359
0.063454	0.0537889	0.0167664
0.049442	0.0534869	0.0168969
0.049999	0.0534207	0.0170274
0.051849	0.0533908	0.0171579
0.031597	0.0531917	0.0172884
0.045192	0.0528783	0.0174189
0.039072	0.0528869	0.0175494
0.047473	0.0526642	0.0176799
0.038231	0.0525187	0.0178104
0.051327	0.0522691	0.0179409
0.05671	0.051935	0.0180714
0.070354	0.0521277	0.0182019
0.049673	0.0517738	0.0183324
0.04036	0.0514843	0.0184629
0.060894	0.0512621	0.0185933
0.051454	0.0510078	0.0187238
0.045092	0.0507683	0.0188543
0.059844	0.0504746	0.0189848
0.039636	0.0502178	0.0191153
0.048797	0.0499347	0.0192458
0.056775	0.0498721	0.0193763
0.051032	0.0498055	0.0195068
0.053442	0.049665	0.0196373
0.037441	0.0492659	0.0197678
0.042593	0.0490025	0.0198983
0.040656	0.0488607	0.0200288
0.044415	0.0486939	0.0201593
0.051445	0.0484785	0.0202898
0.056602	0.0480164	0.0204203
0.044786	0.0476068	0.0205508
0.054182	0.0474179	0.0206813
0.029794	0.0471703	0.0208117
0.065113	0.0468747	0.0209422
0.042209	0.0465397	0.0210727
0.045798	0.0461313	0.0212032
0.053565	0.0459173	0.0213337
0.04515	0.045691	0.0214642
0.069324	0.0455821	0.0215947
0.035696	0.0452703	0.0217252
0.050435	0.0449609	0.0218557
0.050502	0.04473	0.0219862
0.055159	0.0446438	0.0221167
0.046391	0.0442465	0.0222472
0.03895	0.0439708	0.0223777
0.032253	0.0436136	0.0225082
0.021848	0.0432764	0.0226387
0.04481	0.0430576	0.0227692
0.044209	0.0427171	0.0228997
0.034715	0.0424901	0.0230301
0.052374	0.0423552	0.0231606
0.061323	0.0422622	0.0232911
0.045043	0.0419057	0.0234216
0.054509	0.0417526	0.0235521
0.027844	0.0414575	0.0236826
0.033576	0.0414208	0.0238131
0.03268	0.041175	0.0239436
0.040163	0.0409957	0.0240741
0.028669	0.0406644	0.0242046
0.041115	0.040357	0.0243351
0.051348	0.0400742	0.0244656
0.029876	0.0397941	0.0245961
0.024489	0.0396583	0.0247266
0.02927	0.0394057	0.0248571
0.031141	0.0392114	0.0249876
0.042758	0.0391647	0.025118
0.034742	0.0389446	0.0252485
0.032318	0.0389008	0.025379
0.048345	0.0386981	0.0255095
0.043266	0.0385676	0.02564
0.034472	0.0384183	0.0257705
0.033044	0.0381651	0.025901
0.037108	0.0378059	0.0260315
0.042756	0.0375755	0.026162
0.024721	0.0374961	0.0262925
0.046904	0.037123	0.026423
0.041002	0.0369216	0.0265535
0.031338	0.0367488	0.026684
0.034113	0.0364363	0.0268145
0.037522	0.0363094	0.026945
0.029128	0.036134	0.0270755
0.038224	0.0358541	0.027206
0.025993	0.0355944	0.0273364
0.03163	0.0353421	0.0274669
0.053377	0.0352584	0.0275974
0.032802	0.0351	0.0277279
0.037577	0.0350487	0.0278584
0.03382	0.0348658	0.0279889
0.049824	0.0345973	0.0281194
0.040581	0.0343801	0.0282499
0.024187	0.0342153	0.0283804
0.042697	0.0339875	0.0285109
0.037109	0.0339022	0.0286414
0.031001	0.0335309	0.0287719
0.031559	0.0333357	0.0289024
0.024747	0.0330847	0.0290329
0.020188	0.0328601	0.0291634
0.040284	0.0326541	0.0292939
0.032742	0.0322444	0.0294243
0.029282	0.0320721	0.0295548
0.030986	0.031856	0.0296853
0.039461	0.0315887	0.0298158
0.033273	0.0312134	0.0299463
0.028332	0.030975	0.0300768
0.032675	0.0307476	0.0302073
0.04405	0.0306435	0.0303378
0.02695	0.030648	0.0304683
0.032083	0.0304866	0.0305988
0.031936	0.0302212	0.0307293
0.026924	0.0300584	0.0308598
0.02355	0.0297235	0.0309903
0.027708	0.0293418	0.0311208
0.02731	0.0291066	0.0312513
0.03533	0.0287994	0.0313818
0.031489	0.0286942	0.0315123
0.029931	0.0285743	0.0316427
0.027475	0.028445	0.0317732
0.033662	0.0282101	0.0319037
0.021758	0.0282109	0.0320342
0.026855	0.0280233	0.0321647
0.032849	0.0277561	0.0322952
0.029838	0.0276565	0.0324257
0.033147	0.0276316	0.0325562
0.019687	0.0275393	0.0326867
0.028531	0.0274574	0.0328172
0.025993	0.0273029	0.0329477
0.018776	0.0271694	0.0330782
0.033819	0.0270017	0.0332087
0.023147	0.0267449	0.0333392
0.022575	0.0265059	0.0334697
0.033413	0.0263745	0.0336002
0.026327	0.0262541	0.0337307
0.027245	0.0261242	0.0338611
0.02203	0.0259681	0.0339916
0.030832	0.0258926	0.0341221
0.016114	0.0256202	0.0342526
0.027296	0.0254108	0.0343831
0.024349	0.0253537	0.0345136
0.022352	0.0252271	0.0346441
0.024405	0.0250463	0.0347746
0.027748	0.0248134	0.0349051
0.023187	0.0246115	0.0350356
0.019863	0.0244831	0.0351661
0.023174	0.024346	0.0352966
0.027391	0.0240031	0.0354271
0.02359	0.023867	0.0355576
0.034499	0.0236533	0.0356881
0.02246	0.0234834	0.0358186
0.019227	0.0231148	0.035949
0.030537	0.0229015	0.0360795
0.025018	0.022856	0.03621
0.026844	0.0226271	0.0363405
0.019554	0.0224203	0.036471
0.020558	0.0222344	0.0366015
0.018782	0.0220241	0.036732
0.015684	0.0218536	0.0368625
0.026615	0.0217376	0.036993
0.020427	0.0214727	0.0371235
0.020156	0.0213701	0.037254
0.015024	0.0212652	0.0373845
0.024498	0.0211327	0.037515
0.018427	0.0209005	0.0376455
0.010129	0.0206902	0.037776
0.017784	0.020529	0.0379065
0.011654	0.0204049	0.038037
0.019764	0.0201753	0.0381674
0.022386	0.0199925	0.0382979
0.025446	0.019763	0.0384284
0.012357	0.0195778	0.0385589
0.015178	0.0194877	0.0386894
0.012192	0.0193039	0.0388199
0.01552	0.0191257	0.0389504
0.016819	0.0189923	0.0390809
0.017646	0.0187379	0.0392114
0.015212	0.0185832	0.0393419
0.019196	0.018468	0.0394724
0.017165	0.0182831	0.0396029
0.011975	0.0180236	0.0397334
0.028759	0.0179506	0.0398639
0.018599	0.0177762	0.0399944
0.019286	0.017566	0.0401249
0.017922	0.0174302	0.0402553
0.021505	0.0172423	0.0403858
0.018194	0.0172114	0.0405163
0.021309	0.0170394	0.0406468
0.024227	0.0169048	0.0407773
0.018719	0.0167844	0.0409078
0.012192	0.0165663	0.0410383
0.017523	0.0164198	0.0411688
0.014597	0.0162511	0.0412993
0.018703	0.0161389	0.0414298
0.018596	0.015978	0.0415603
0.021517	0.0157779	0.0416908
0.024023	0.0156865	0.0418213
0.015666	0.0155531	0.0419518
0.014216	0.0154989	0.0420823
0.015874	0.0153189	0.0422128
0.024482	0.0151859	0.0423433
0.018921	0.0150811	0.0424737
0.015831	0.0149078	0.0426042
0.001172	0.0147272	0.0427347
0.013998	0.0146408	0.0428652
0.010589	0.0144779	0.0429957
0.015176	0.0142337	0.0431262
0.012223	0.0140412	0.0432567
0.016475	0.0138475	0.0433872
0.011937	0.013594	0.0435177
0.013422	0.0134653	0.0436482
0.005597	0.0133957	0.0437787
0.014987	0.0132307	0.0439092
0.018723	0.0130411	0.0440397
0.015232	0.0128459	0.0441702
0.01229	0.012849	0.0443007
0.008697	0.0127289	0.0444312
0.006326	0.0125594	0.0445616
0.004281	0.0125236	0.0446921
0.006271	0.0123254	0.0448226
0.008499	0.0121533	0.0449531
0.020423	0.012044	0.0450836
0.016699	0.0119094	0.0452141
0.015089	0.0116793	0.0453446
0.011591	0.0115735	0.0454751
0.008041	0.0115349	0.0456056
0.008988	0.0114003	0.0457361
0.017784	0.0113087	0.0458666
0.016497	0.0111701	0.0459971
0.005012	0.0110379	0.0461276
0.004538	0.0108698	0.0462581
0.009717	0.0107887	0.0463886
0.01611	0.0106086	0.0465191
0.001493	0.0105245	0.0466496
0.00632	0.0103719	0.04678
0.011306	0.0102667	0.0469105
0.0048	0.010199	0.047041
0.012931	0.0101428	0.0471715
0.016098	0.0100309	0.047302
0.005291	0.00992806	0.0474325
0.002522	0.00980551	0.047563
0.013006	0.00952724	0.0476935
0.005921	0.00937287	0.047824
0.007621	0.00918665	0.0479545
0.013542	0.00896882	0.048085
0.010597	0.00881342	0.0482155
0.015988	0.00871236	0.048346
0.007886	0.00852573	0.0484765
0.009842	0.00834394	0.048607
0.004326	0.00825066	0.0487375
0.007644	0.00812052	0.048868
0.00557	0.00799619	0.0489984
0.002335	0.00790556	0.0491289
0.019946	0.00776127	0.0492594
0.007017	0.00765452	0.0493899
0.00324	0.00744856	0.0495204
0.011053	0.00729827	0.0496509
0.014828	0.00715043	0.0497814
0.009615	0.00698494	0.0499119
0.005699	0.00687964	0.0500424
0.00838	0.00665213	0.0501729
0.009782	0.00648514	0.0503034
0.003605	0.00630593	0.0504339
0.00608	0.00626553	0.0505644
0.01282	0.00616074	0.0506949
0.000311	0.00606922	0.0508254
-0.00613	0.0059513	0.0509559
0.004287	0.00586747	0.0510863
0.000344	0.00577115	0.0512168
0.00409	0.00560187	0.0513473
0.007015	0.0055091	0.0514778
0.010877	0.00545343	0.0516083
0.010725	0.00538133	0.0517388
0.002268	0.00517288	0.0518693
0.003429	0.00501642	0.0519998
0.019926	0.00481307	0.0521303
0.006136	0.00470608	0.0522608
-0.001553	0.00463603	0.0523913
0.011388	0.00456525	0.0525218
0.002828	0.00445259	0.0526523
-0.000228	0.00432863	0.0527828
0.007048	0.00413507	0.0529133
-0.001134	0.00394292	0.0530438
-0.003106	0.00378353	0.0531743
0.005726	0.00371081	0.0533047
0.005494	0.00361132	0.0534352
0.001637	0.00350226	0.0535657
0.000659	0.00337822	0.0536962
0.003138	0.0031893	0.0538267
0.006524	0.0031049	0.0539572
0.00527	0.00306987	0.0540877
0.002619	0.00300385	0.0542182
-0.006435	0.00283732	0.0543487
0.002106	0.00278505	0.0544792
-0.002798	0.00268808	0.0546097
0.004204	0.00261175	0.0547402
0.009515	0.00252878	0.0548707
0.008475	0.00237693	0.0550012
0.005763	0.00223945	0.0551317
0.004825	0.0021778	0.0552622
-0.002731	0.00209437	0.0553926
-0.004633	0.00194593	0.0555231
7.4e-05	0.00190846	0.0556536
-0.00306	0.00180194	0.0557841
-0.008218	0.00167759	0.0559146
0.002857	0.00153732	0.0560451
0.006067	0.00130328	0.0561756
-0.001086	0.00118178	0.0563061
0.002412	0.00102511	0.0564366
0.007525	0.000959174	0.0565671
-0.003424	0.00083865	0.0566976
0.002603	0.000760731	0.0568281
0.003721	0.000721906	0.0569586
0.001389	0.000500544	0.0570891
0.005786	0.000409343	0.0572196
-0.003199	0.000360174	0.0573501
0.005989	0.000245963	0.0574806
-0.002076	5.01542e-05	0.057611
-0.005642	-5.21683e-05	0.0577415
0.003238	-0.000116151	0.057872
-0.002819	-0.000294086	0.0580025
-0.001118	-0.000384652	0.058133
-0.005674	-0.000461828	0.0582635
-0.003677	-0.000557118	0.058394
0.001424	-0.000652166	0.0585245
-0.000394	-0.000672113	0.058655
0.001026	-0.000676658	0.0587855
0.002163	-0.000706235	0.058916
0.004917	-0.000740105	0.0590465
-0.008377	-0.000841799	0.059177
0.00229	-0.00101122	0.0593075
-0.001083	-0.00116184	0.059438
0.006335	-0.00127897	0.0595685
-0.006292	-0.00136245	0.059699
-0.003542	-0.00145189	0.0598294
-0.012113	-0.00161626	0.0599599
-0.004141	-0.00174226	0.0600904
-0.002081	-0.0017473	0.0602209
-0.004212	-0.00189684	0.0603514
-0.007248	-0.00194585	0.0604819
-0.006377	-0.00198923	0.0606124
-0.002804	-0.00210816	0.0607429
-0.006359	-0.00211903	0.0608734
-0.004037	-0.00211039	0.0610039
0.002864	-0.00221313	0.0611344
-0.003897	-0.00228038	0.0612649
-0.0041	-0.00234573	0.0613954
0.0028998	-0.00236807	0.0615259
-0.006174	-0.00246345	0.0616564
-0.0051157	-0.00259866	0.0617869
0.000334	-0.00269819	0.0619173
0.001795	-0.00276473	0.0620478
-0.003874	-0.00274134	0.0621783
-0.004779	-0.00278015	0.0623088
-0.005316	-0.00276946	0.0624393
0.002146	-0.00283156	0.0625698
-0.005157	-0.00298329	0.0627003
-0.005291	-0.00310638	0.0628308
-0.0003993	-0.00320055	0.0629613
-0.0021072	-0.00327992	0.0630918
-0.0074892	-0.00328538	0.0632223
-0.0048068	-0.00330272	0.0633528
0.0014242	-0.00335803	0.0634833
-0.0051607	-0.00340488	0.0636138
-0.00138	-0.0034154	0.0637443
-0.0062356	-0.00349263	0.0638748
-0.0120964	-0.00364692	0.0640053
-0.0066947	-0.00367667	0.0641357
-0.0089585	-0.0037574	0.0642662
-0.003586	-0.00389397	0.0643967
-0.0068189	-0.00391524	0.0645272
-0.0037803	-0.0039766	0.0646577
-0.002324	-0.00403946	0.0647882
-0.0066174	-0.00408653	0.0649187
-0.0039271	-0.0041757	0.0650492
-0.0026603	-0.00419399	0.0651797
-0.0026523	-0.00430057	0.0653102
-0.0086691	-0.00438129	0.0654407
-0.0026637	-0.00438118	0.0655712
-0.0019789	-0.00449414	0.0657017
-0.0129722	-0.00455179	0.0658322
-0.001086	-0.00458097	0.0659627
-0.0056561	-0.00455891	0.0660932
-0.0053547	-0.00463167	0.0662236
0.0014142	-0.00471998	0.0663541
-0.0020827	-0.00477382	0.0664846
-0.0066754	-0.00484759	0.0666151
0.0007378	-0.00498265	0.0667456
-0.0037204	-0.00510144	0.0668761
-0.0081133	-0.0051026	0.0670066
-0.0133157	-0.00517247	0.0671371
-0.0071978	-0.00519755	0.0672676
-0.0033298	-0.00535396	0.0673981
-0.0077492	-0.00541575	0.0675286
-0.0073047	-0.00547991	0.0676591
0.0002014	-0.00547825	0.0677896
-0.0089839	-0.00559464	0.0679201
-0.0021571	-0.00563638	0.0680506
-0.006557	-0.00566137	0.0681811
-0.0030529	-0.00567134	0.0683116
-0.0054342	-0.00570606	0.068442
-0.0072235	-0.00569618	0.0685725
-0.0024378	-0.0056676	0.068703
-0.0020696	-0.00567518	0.0688335
-0.0066029	-0.00574016	0.068964
-0.0025765	-0.00579278	0.0690945
-0.0062046	-0.00577255	0.069225
-0.0020218	-0.00584592	0.0693555
-0.0083077	-0.00588916	0.069486
-0.0097008	-0.00597606	0.0696165
-0.0066742	-0.00606641	0.069747
-0.0053659	-0.00616	0.0698775
-0.003628	-0.006258	0.070008
-0.0025514	-0.00628226	0.0701385
-0.0015147	-0.00629659	0.070269
-0.0032483	-0.00636512	0.0703995
-0.008692	-0.0064488	0.0705299
-0.0062962	-0.00646136	0.0706604
-0.0055379	-0.00653586	0.0707909
-0.0046984	-0.00658772	0.0709214
-0.0033871	-0.0065756	0.0710519
-0.0067138	-0.00657908	0.0711824
-0.006563	-0.00673094	0.0713129
-0.0086813	-0.00674402	0.0714434
-0.0094804	-0.00682352	0.0715739
-0.0064113	-0.0068413	0.0717044
-0.0124475	-0.00680709	0.0718349
-0.0046565	-0.00687358	0.0719654
-0.0072747	-0.00687369	0.0720959
-0.0088632	-0.00690561	0.0722264
-0.0059775	-0.00690226	0.0723569
-0.0047594	-0.0069561	0.0724874
-0.0038229	-0.00697004	0.0726179
-0.0042588	-0.00696666	0.0727483
-0.0049142	-0.00704717	0.0728788
-0.0053942	-0.00708501	0.0730093
-0.006801	-0.0071635	0.0731398
-0.011762	-0.00716338	0.0732703
-0.0056289	-0.00721602	0.0734008
-0.0103168	-0.00732807	0.0735313
-0.0097377	-0.00731053	0.0736618
-0.004619	-0.0073689	0.0737923
-0.0030267	-0.00737653	0.0739228
-0.0124081	-0.00741948	0.0740533
-0.0091741	-0.00755218	0.0741838
-0.0068543	-0.00762605	0.0743143
-0.0078262	-0.00772619	0.0744448
-0.0140447	-0.00788225	0.0745753
-0.0093378	-0.00796356	0.0747058
-0.0085154	-0.0079616	0.0748363
-0.0060944	-0.00790278	0.0749667
-0.0040932	-0.0079058	0.0750972
-0.0124338	-0.00795935	0.0752277
-0.0137075	-0.00795993	0.0753582
-0.0112409	-0.00800964	0.0754887
-0.0119143	-0.00813431	0.0756192
-0.0181072	-0.00814832	0.0757497
-0.0070904	-0.00823915	0.0758802
-0.0072107	-0.00822814	0.0760107
-0.0084436	-0.00835668	0.0761412
-0.0105432	-0.00841949	0.0762717
-0.0016186	-0.00842693	0.0764022
-0.0029296	-0.0085291	0.0765327
-0.0049462	-0.00860992	0.0766632
-0.0049336	-0.00868006	0.0767937
-0.0102125	-0.00871153	0.0769242
-0.0016723	-0.00868762	0.0770546
-0.0059042	-0.00876228	0.0771851
-0.0113626	-0.00875964	0.0773156
-0.0155443	-0.00876444	0.0774461
-0.010508	-0.00877806	0.0775766
-0.0094354	-0.00877642	0.0777071
-0.0156337	-0.00886853	0.0778376
-0.0076906	-0.00894538	0.0779681
-0.007035	-0.00901004	0.0780986
-0.0060785	-0.00905698	0.0782291
-0.0151986	-0.00908495	0.0783596
-0.0067981	-0.0091579	0.0784901
-0.0093391	-0.00916496	0.0786206
-0.0083306	-0.0092218	0.0787511
-0.0060342	-0.00928731	0.0788816
-0.0052245	-0.00927254	0.0790121
-0.0167985	-0.00937348	0.0791426
-0.0067305	-0.00943479	0.079273
-0.0109203	-0.00940343	0.0794035
-0.0083688	-0.0094377	0.079534
-0.0079912	-0.00945259	0.0796645
-0.0146739	-0.00950106	0.079795
-0.0089719	-0.00955076	0.0799255
-0.0074168	-0.00950496	0.080056
-0.0064158	-0.00955855	0.0801865
-0.0102412	-0.00959276	0.080317
-0.0039977	-0.00960066	0.0804475
-0.0062118	-0.00967421	0.080578
-0.0135881	-0.00972846	0.0807085
-0.0072004	-0.00972095	0.080839
-0.0120715	-0.00978658	0.0809695
-0.0086552	-0.00978885	0.0811
-0.0089805	-0.00981286	0.0812305
-0.015424	-0.0097956	0.0813609
-0.0108685	-0.0097813	0.0814914
-0.0080897	-0.00987212	0.0816219
-0.0065723	-0.00995897	0.0817524
-0.010508	-0.00992896	0.0818829
-0.0145097	-0.00989293	0.0820134
-0.0109469	-0.00994432	0.0821439
-0.0186929	-0.00998183	0.0822744
-0.0179898	-0.00993399	0.0824049
-0.0134769	-0.00993764	0.0825354
-0.0078781	-0.00993769	0.0826659
-0.0062578	-0.00994764	0.0827964
-0.0075595	-0.00998349	0.0829269
-0.0097565	-0.00993288	0.0830574
-0.0078182	-0.00991361	0.0831879
-0.0132697	-0.00985949	0.0833184
-0.0147592	-0.00976935	0.0834489
-0.0106649	-0.00977822	0.0835793
-0.0130568	-0.00980705	0.0837098
-0.0052361	-0.00982416	0.0838403
-0.0184776	-0.00980152	0.0839708
-0.0129718	-0.00981233	0.0841013
-0.0081155	-0.00989296	0.0842318
-0.0146989	-0.00997005	0.0843623
-0.011768	-0.00999207	0.0844928
-0.0150197	-0.0100211	0.0846233
-0.0063525	-0.0100066	0.0847538
-0.0033362	-0.010119	0.0848843
-0.0109807	-0.0101866	0.0850148
-0.0079902	-0.0102305	0.0851453
-0.0102774	-0.0101788	0.0852758
-0.0083085	-0.0101875	0.0854063
-0.0051694	-0.0101957	0.0855368
-0.0146802	-0.0101301	0.0856673
-0.0117741	-0.0101697	0.0857977
-0.0092736	-0.010202	0.0859282
-0.0088808	-0.0102097	0.0860587
-0.0120487	-0.0101841	0.0861892
-0.0150506	-0.0102127	0.0863197
-0.0063852	-0.0102214	0.0864502
-0.0115191	-0.0102313	0.0865807
-0.0112477	-0.010246	0.0867112
-0.0049414	-0.0103206	0.0868417
-0.0186767	-0.0103332	0.0869722
-0.0160386	-0.0103822	0.0871027
-0.0057163	-0.0103373	0.0872332
-0.0105241	-0.0103612	0.0873637
-0.0142338	-0.0103977	0.0874942
-0.0104732	-0.0103427	0.0876247
-0.0132391	-0.010358	0.0877552
-0.0033674	-0.0103669	0.0878856
-0.0124073	-0.0104031	0.0880161
-0.0088649	-0.0104158	0.0881466
-0.0047706	-0.0104486	0.0882771
-0.0130857	-0.0104506	0.0884076
-0.0114242	-0.0104198	0.0885381
-0.0044924	-0.0105016	0.0886686
-0.0146765	-0.0104867	0.0887991
-0.0120342	-0.0105159	0.0889296
-0.0085103	-0.0105338	0.0890601
-0.0082463	-0.0105236	0.0891906
-0.0080218	-0.0104845	0.0893211
-0.0155168	-0.0104884	0.0894516
-0.0134489	-0.0105299	0.0895821
-0.0088067	-0.0105124	0.0897126
-0.0048504	-0.0104574	0.0898431
-0.0130217	-0.0104565	0.0899736
-0.0123266	-0.0104305	0.090104
-0.0083046	-0.0103963	0.0902345
-0.0097755	-0.0104151	0.090365
-0.0085217	-0.0104604	0.0904955
-0.0072878	-0.0104946	0.090626
-0.0083958	-0.0104966	0.0907565
-0.0063597	-0.0105306	0.090887
-0.0113961	-0.0105672	0.0910175
-0.0047463	-0.0105311	0.091148
-0.0010968	-0.0105449	0.0912785
-0.0191719	-0.0105473	0.091409
-0.0105496	-0.0105641	0.0915395
-0.0092646	-0.0106119	0.09167
-0.005727	-0.0105338	0.0918005
-0.0118399	-0.0104948	0.091931
-0.0112945	-0.0105136	0.0920615
-0.01218	-0.0104846	0.0921919
-0.007589	-0.0104763	0.0923224
-0.0084217	-0.0104699	0.0924529
-0.0084645	-0.0105047	0.0925834
-0.0151651	-0.0106182	0.0927139
-0.0140155	-0.010586	0.0928444
-0.016629	-0.010658	0.0929749
-0.0093355	-0.0106519	0.0931054
-0.0115539	-0.0106641	0.0932359
-0.0104285	-0.0107036	0.0933664
-0.007752	-0.0106305	0.0934969
-0.0124451	-0.0106133	0.0936274
-0.0109128	-0.0106261	0.0937579
-0.0069987	-0.0106445	0.0938884
-0.0121337	-0.0106566	0.0940189
-0.0102277	-0.0106016	0.0941494
-0.0103862	-0.0106364	0.0942799
-0.0095168	-0.0106579	0.0944103
-0.0077962	-0.0106375	0.0945408
-0.0141811	-0.0106977	0.0946713
-0.0183067	-0.0106199	0.0948018
-0.0126152	-0.0105395	0.0949323
-0.0055275	-0.0106192	0.0950628
-0.0112373	-0.0106373	0.0951933
-0.0123739	-0.0105767	0.0953238
-0.0080685	-0.0105694	0.0954543
-0.0108143	-0.0105836	0.0955848
-0.0084744	-0.0106669	0.0957153
-0.0107601	-0.0106721	0.0958458
-0.0117733	-0.0106965	0.0959763
-0.0079306	-0.0107318	0.0961068
-0.0064552	-0.0106857	0.0962373
-0.0098844	-0.0106263	0.0963678
-0.0170214	-0.010659	0.0964982
-0.0102845	-0.010602	0.0966287
-0.012154	-0.0105416	0.0967592
-0.0111296	-0.0105289	0.0968897
-0.0142007	-0.0105169	0.0970202
-0.0061733	-0.0105245	0.0971507
-0.0085687	-0.010494	0.0972812
-0.0115462	-0.0104757	0.0974117
-0.0084051	-0.0104946	0.0975422
-0.0079158	-0.0105425	0.0976727
-0.0108355	-0.0105009	0.0978032
-0.0155674	-0.0104906	0.0979337
-0.0138925	-0.0104762	0.0980642
-0.0157364	-0.0104779	0.0981947
-0.0133059	-0.0105062	0.0983252
-0.0103609	-0.0105406	0.0984557
-0.0078089	-0.0105294	0.0985862
-0.013836	-0.0105295	0.0987166
-0.0122042	-0.0105123	0.0988471
-0.0089343	-0.0105622	0.0989776
-0.0164218	-0.0106333	0.0991081
-0.0109473	-0.0105568	0.0992386
-0.0150711	-0.0105462	0.0993691
-0.0109748	-0.0105533	0.0994996
-0.0091071	-0.0105918	0.0996301
-0.0082901	-0.0105956	0.0997606
-0.01038	-0.0105779	0.0998911
-0.0112191	-0.010581	0.100022
-0.010761	-0.0106	0.100152
-0.0142593	-0.0105945	0.100283
-0.0105271	-0.010619	0.100413
-0.0169527	-0.0105365	0.100544
-0.0071137	-0.0104827	0.100674
-0.0166358	-0.0104496	0.100805
-0.0095462	-0.0104554	0.100935
-0.0097693	-0.0104093	0.101066
-0.009913	-0.0103952	0.101196
-0.0059021	-0.0103639	0.101327
-0.0097213	-0.0102891	0.101457
-0.0108	-0.0102604	0.101588
-0.0110902	-0.0102528	0.101718
-0.0135063	-0.0102021	0.101848
-0.0084421	-0.0102244	0.101979
-0.0105653	-0.0102421	0.102109
-0.014104	-0.0102294	0.10224
-0.0087979	-0.0102771	0.10237
-0.0121613	-0.0102006	0.102501
-0.0093459	-0.0101278	0.102631
-0.0063842	-0.0101522	0.102762
-0.0152848	-0.0102136	0.102892
-0.0127008	-0.0101845	0.103023
-0.006959	-0.0101807	0.103153
-0.0095925	-0.0102024	0.103284
-0.0149437	-0.0101518	0.103414
-0.0133608	-0.0101276	0.103545
-0.0130339	-0.0101135	0.103675
-0.0117971	-0.0101128	0.103806
-0.0090047	-0.0101087	0.103936
-0.007553	-0.0101405	0.104067
-0.0042905	-0.0101285	0.104197
-0.0084245	-0.0100816	0.104328
-0.0078358	-0.0100608	0.104458
-0.0047878	-0.0100453	0.104589
-0.0069837	-0.0100158	0.104719
-0.0068082	-0.0100002	0.10485
-0.0089346	-0.00995878	0.10498
-0.0118552	-0.00990644	0.105111
-0.0112486	-0.00987801	0.105241
-0.0110783	-0.00987177	0.105372
-0.0105977	-0.00989615	0.105502
-0.0080236	-0.00987372	0.105633
-0.0110957	-0.00981545	0.105763
-0.0065738	-0.00981058	0.105894
-0.0099807	-0.00973697	0.106024
-0.0119224	-0.0097006	0.106155
-0.0114176	-0.00969228	0.106285
-0.0070414	-0.00969032	0.106416
-0.0063829	-0.00965078	0.106546
-0.0093282	-0.00960605	0.106677
-0.0107295	-0.00958755	0.106807
-0.0096312	-0.00951418	0.106938
-0.0099865	-0.0094873	0.107068
-0.0092834	-0.00944142	0.107199
-0.010121	-0.00944352	0.107329
-0.0103447	-0.00943487	0.10746
-0.0122965	-0.00945902	0.10759
-0.00917	-0.00943564	0.107721
-0.0125441	-0.00937746	0.107851
-0.0098714	-0.00934636	0.107982
-0.0077651	-0.00926932	0.108112
-0.0113994	-0.00926671	0.108243
-0.005273	-0.00922741	0.108373
-0.0075572	-0.00925987	0.108504
-0.0126616	-0.00919248	0.108634
-0.0100207	-0.00919983	0.108765
-0.0060271	-0.00916535	0.108895
-0.0087426	-0.00913533	0.109026
-0.0039873	-0.00915415	0.109156
-0.0034755	-0.00911973	0.109287
-0.0074683	-0.0090728	0.109417
-0.0060877	-0.00904303	0.109548
-0.0060482	-0.00901444	0.109678
-0.0129052	-0.00896519	0.109809
-0.0125107	-0.00892952	0.109939
-0.0079889	-0.00886163	0.11007
-0.0135239	-0.00886907	0.1102
-0.0050004	-0.00887891	0.110331
-0.0095655	-0.00888295	0.110461
-0.0155404	-0.00888051	0.110592
-0.0129062	-0.00880893	0.110722
-0.0077347	-0.00878887	0.110853
-0.0119248	-0.00874101	0.110983
-0.0106754	-0.00873728	0.111114
-0.0047426	-0.00867754	0.111244
-0.0055681	-0.00861048	0.111375
-0.0090613	-0.00857614	0.111505
-0.011687	-0.00851726	0.111636
-0.0074435	-0.0084997	0.111766
-0.0102762	-0.00850421	0.111897
-0.0084441	-0.0084936	0.112027
-0.0113854	-0.00848155	0.112158
-0.0077908	-0.00852508	0.112288
-0.0102961	-0.00854147	0.112419
-0.0075924	-0.00853272	0.112549
-0.012321	-0.00853567	0.11268
-0.001208	-0.00852259	0.11281
-0.0022879	-0.008493	0.11294
-0.0081341	-0.00846951	0.113071
-0.0076568	-0.00844157	0.113201
-0.010841	-0.00840134	0.113332
-0.0081441	-0.00841187	0.113462
-0.0085753	-0.00837521	0.113593
-0.0133081	-0.00836956	0.113723
-0.0069032	-0.00834452	0.113854
-0.0089411	-0.00831527	0.113984
-0.0093623	-0.00827246	0.114115
-0.0075739	-0.00826836	0.114245
-0.0090915	-0.00827461	0.114376
-0.0068358	-0.00827418	0.114506
-0.0067145	-0.00824439	0.114637
-0.0076182	-0.00820539	0.114767
-0.007721	-0.00817513	0.114898
-0.0095662	-0.00817253	0.115028
-0.0112261	-0.00815445	0.115159
-0.0080695	-0.00811533	0.115289
-0.0111876	-0.00808841	0.11542
-0.0075748	-0.00808303	0.11555
-0.0042377	-0.0080286	0.115681
-0.0070284	-0.00804041	0.115811
-0.0050145	-0.0080271	0.115942
-0.0102143	-0.00799814	0.116072
-0.0122366	-0.00802556	0.116203
-0.0110087	-0.00800282	0.116333
-0.0085497	-0.00795887	0.116464
-0.0104278	-0.00794771	0.116594
-0.0056319	-0.00795312	0.116725
-0.0063104	-0.00796509	0.116855
-0.0081606	-0.00798414	0.116986
-0.0055902	-0.00798452	0.117116
-0.0051691	-0.00802453	0.117247
-0.0075175	-0.008044	0.117377
-0.0100755	-0.00805044	0.117508
-0.0025321	-0.00798774	0.117638
-0.0062853	-0.00794599	0.117769
-0.0059569	-0.0079022	0.117899
-0.0096911	-0.0078387	0.11803
-0.0133422	-0.00780936	0.11816
-0.0098305	-0.00780042	0.118291
-0.0060909	-0.00768221	0.118421
-0.0066956	-0.00761954	0.118552
-0.0102931	-0.00760805	0.118682
-0.0012156	-0.00752608	0.118813
-0.0091459	-0.00747658	0.118943
-0.0077749	-0.00753803	0.119074
-0.0053129	-0.00754054	0.119204
-0.0089138	-0.00752071	0.119335
-0.0047306	-0.00743969	0.119465
-0.0068979	-0.0074665	0.119596
-0.0080945	-0.00744669	0.119726
-0.0030165	-0.00741579	0.119857
-0.0069791	-0.00736581	0.119987
-0.0130587	-0.0073683	0.120118
-0.0067554	-0.0073636	0.120248
-0.0059338	-0.00735	0.120379
-0.0071617	-0.00729266	0.120509
-0.0073656	-0.00732909	0.12064
-0.0083045	-0.00735877	0.12077
-0.0084293	-0.00735277	0.120901
-0.0077252	-0.00731029	0.121031
-0.0057708	-0.00726385	0.121162
-0.0092867	-0.00725192	0.121292
-0.0066962	-0.0072252	0.121423
-0.0058963	-0.00716064	0.121553
-0.0069761	-0.0071232	0.121684
-0.0084126	-0.00707335	0.121814
-0.0062799	-0.00704297	0.121945
-0.0065489	-0.00705871	0.122075
-0.0071338	-0.00701918	0.122206
-0.0092759	-0.00701559	0.122336
-0.0071545	-0.00702788	0.122467
-0.0049514	-0.00698725	0.122597
-0.0063552	-0.00695174	0.122728
-0.008972	-0.00693712	0.122858
-0.007951	-0.00691258	0.122989
-0.00565	-0.00690273	0.123119
-0.0090664	-0.00685029	0.12325
-0.0085241	-0.00683106	0.12338
-0.006013	-0.00683559	0.12351
-0.0112884	-0.00684449	0.123641
-0.0061687	-0.00683036	0.123771
-0.0079232	-0.00679867	0.123902
-0.0085633	-0.00673822	0.124032
-0.0048294	-0.00672105	0.124163
-0.0073874	-0.0066827	0.124293
-0.0086808	-0.00663751	0.124424
-0.0066763	-0.00662558	0.124554
-0.0101793	-0.00662178	0.124685
-0.0062732	-0.00659692	0.124815
-0.003521	-0.00660096	0.124946
-0.0122703	-0.00660024	0.125076
-0.0084242	-0.00654606	0.125207
-0.0068201	-0.00645962	0.125337
-0.0053819	-0.00646376	0.125468
-0.0075003	-0.00647824	0.125598
-0.0027342	-0.00648724	0.125729
-0.0059036	-0.00644432	0.125859
-0.0014796	-0.00636616	0.12599
-0.0084933	-0.00633106	0.12612
-0.001355	-0.00633981	0.126251
-0.0053859	-0.0063166	0.126381
-0.006356	-0.00627029	0.126512
-0.0020884	-0.00630704	0.126642
-0.0047355	-0.00628654	0.126773
-0.0121165	-0.00625189	0.126903
-0.0058683	-0.0062559	0.127034
-0.006682	-0.00627136	0.127164
-0.0019652	-0.00628996	0.127295
-0.0106605	-0.00622944	0.127425
-0.0078992	-0.00617952	0.127556
-0.0047353	-0.00617044	0.127686
-0.0053887	-0.00613672	0.127817
-0.0080891	-0.00606879	0.127947
-0.0097322	-0.00607234	0.128078
-0.0059603	-0.00606286	0.128208
-0.0054398	-0.00604605	0.128339
-0.0055797	-0.00602558	0.128469
-0.0058496	-0.00596968	0.1286
-0.0074142	-0.00593817	0.12873
-0.00256	-0.00590142	0.128861
-0.0052674	-0.00586996	0.128991
-0.0067132	-0.00583059	0.129122
-0.0053679	-0.00581518	0.129252
-0.0055611	-0.00578638	0.129383
-0.0024107	-0.00577769	0.129513
-0.0029593	-0.00577959	0.129644
-0.0057167	-0.00573667	0.129774
-0.0094628	-0.0057298	0.129905
-0.004348	-0.00570652	0.130035
-0.0064048	-0.00565482	0.130166
-0.0081891	-0.00563725	0.130296
-0.0027425	-0.00564759	0.130427
-0.0034595	-0.0056307	0.130557
-0.0078124	-0.00557557	0.130688
-0.0082817	-0.00556526	0.130818
-0.0068864	-0.0055574	0.130949
-0.0048956	-0.00549369	0.131079
-0.005267	-0.00544377	0.13121
-0.0047811	-0.00541333	0.13134
-0.0080968	-0.00536027	0.131471
-0.0033185	-0.0053254	0.131601
-0.0064112	-0.00531398	0.131732
-0.0049828	-0.00527965	0.131862
-0.0089484	-0.00527169	0.131993
-0.003948	-0.00525534	0.132123
-0.0050042	-0.00525929	0.132254
-0.0042007	-0.00524922	0.132384
-0.0058543	-0.00517937	0.132515
-0.0051781	-0.00515537	0.132645
-0.0060751	-0.00516299	0.132776
-0.0050824	-0.00509547	0.132906
-0.0010155	-0.00504602	0.133037
0.0002972	-0.00501047	0.133167
-0.0030293	-0.00500196	0.133298
-0.0080232	-0.00499	0.133428
-0.0070369	-0.00500878	0.133559
-0.0045402	-0.00501848	0.133689
-0.0039632	-0.00504573	0.13382
-0.0056183	-0.00504277	0.13395
-0.0071408	-0.00508444	0.134081
-0.0039104	-0.00511559	0.134211
-0.0047356	-0.0051012	0.134342
-0.0056255	-0.00510575	0.134472
-0.0066867	-0.00510508	0.134602
-0.0036168	-0.005043	0.134733
-0.0057939	-0.00498923	0.134863
-0.0107685	-0.00498249	0.134994
-0.0069636	-0.00500238	0.135124
0.0003655	-0.00493833	0.135255
-0.0021043	-0.00491149	0.135385
-0.0019266	-0.00493289	0.135516
-0.0029328	-0.00494815	0.135646
-0.0049076	-0.00491621	0.135777
-0.0071814	-0.0048689	0.135907
-0.0047967	-0.00481852	0.136038
-0.0051439	-0.00477861	0.136168
-0.0049089	-0.00479481	0.136299
-0.0015969	-0.00477855	0.136429
-0.0046475	-0.00474369	0.13656
-0.0033153	-0.00475084	0.13669
-0.001996	-0.00473675	0.136821
-0.0045628	-0.00471276	0.136951
-0.0048463	-0.00470657	0.137082
-0.00244	-0.00470077	0.137212
-0.0059332	-0.00470555	0.137343
-0.0086416	-0.00469736	0.137473
-0.001129	-0.00466338	0.137604
-0.0057248	-0.00460293	0.137734
-0.0043401	-0.00459707	0.137865
-0.003072	-0.00460252	0.137995
-0.0050462	-0.00456137	0.138126
-0.0061921	-0.00455942	0.138256
-0.0043278	-0.00455878	0.138387
-0.0023569	-0.00447894	0.138517
-0.0067143	-0.00444348	0.138648
-0.0047065	-0.00440233	0.138778
-0.0014209	-0.00435241	0.138909
-0.0025332	-0.00434956	0.139039
-0.0023601	-0.00431511	0.13917
-0.0049221	-0.00428723	0.1393
-0.0019837	-0.00427201	0.139431
-0.0065536	-0.00424839	0.139561
-0.0044428	-0.00420951	0.139692
-0.003875	-0.00414766	0.139822
-0.005425	-0.00418247	0.139953
-0.0091547	-0.0041685	0.140083
-0.0054678	-0.00414273	0.140214
-0.0017981	-0.00411303	0.140344
-0.0033924	-0.00408352	0.140475
-0.0044354	-0.0040443	0.140605
-0.0041679	-0.0040119	0.140736
-0.002491	-0.00404275	0.140866
-0.0025529	-0.00409104	0.140997
-0.0043615	-0.00410506	0.141127
-0.0060651	-0.00409179	0.141258
-0.0049873	-0.00405623	0.141388
-0.0070675	-0.00406299	0.141519
-0.0047498	-0.00409486	0.141649
-0.0081388	-0.00408752	0.14178
-0.0063544	-0.00404651	0.14191
-0.0091249	-0.00404073	0.142041
-0.0046282	-0.00401399	0.142171
-0.0026343	-0.00400208	0.142302
-0.0046563	-0.00401243	0.142432
-0.0046667	-0.00399593	0.142563
0.0005843	-0.0039395	0.142693
-0.0058732	-0.00386218	0.142824
-0.0043519	-0.00382868	0.142954
-0.0029738	-0.00384599	0.143085
-0.0046784	-0.00380425	0.143215
-0.007304	-0.00380804	0.143346
-0.0072195	-0.0037862	0.143476
-0.0042563	-0.00377474	0.143607
-0.0040548	-0.00376049	0.143737
8.5e-05	-0.00375224	0.143868
-0.0006509	-0.00371205	0.143998
-0.0075241	-0.00369104	0.144129
-0.0038976	-0.00371004	0.144259
-0.0032309	-0.00373479	0.14439
-0.0034185	-0.00373838	0.14452
-0.0035765	-0.00375483	0.144651
-0.0038344	-0.00374418	0.144781
-0.0046246	-0.00371775	0.144912
-0.0048662	-0.0036917	0.145042
-0.002984	-0.00365342	0.145173
-0.0019761	-0.0036143	0.145303
-0.0016393	-0.00363611	0.145433
-0.0022086	-0.00362913	0.145564
-0.0036448	-0.00361794	0.145694
-0.007059	-0.00361419	0.145825
-0.0032504	-0.00359772	0.145955
-0.0025097	-0.00355181	0.146086
-0.003382	-0.00354801	0.146216
0.0017686	-0.0035395	0.146347
-0.0040271	-0.0034995	0.146477
-0.0019478	-0.00348234	0.146608
0.0010949	-0.00347506	0.146738
-0.0049252	-0.00347586	0.146869
-0.0006468	-0.00348244	0.146999
-0.0047517	-0.00347993	0.14713
-0.0014927	-0.00348246	0.14726
-0.0035766	-0.00343788	0.147391
-0.0003166	-0.00342419	0.147521
-0.0015267	-0.00343116	0.147652
-0.008125	-0.00338939	0.147782
-0.0033281	-0.00335342	0.147913
-0.0011085	-0.00331469	0.148043
-0.0022895	-0.00334453	0.148174
-0.0016371	-0.00332951	0.148304
-0.0013688	-0.00330315	0.148435
-0.001194	-0.00327991	0.148565
-0.0047182	-0.00328802	0.148696
-0.0054972	-0.00328068	0.148826
-0.0047115	-0.00326221	0.148957
-0.0064313	-0.00323494	0.149087
-0.0027698	-0.00318671	0.149218
-0.00535105	-0.00314395	0.149348
-0.00778742	-0.00312445	0.149479
-0.0047383	-0.00309239	0.149609
-0.0022187	-0.00306054	0.14974
-0.0032171	-0.00299132	0.14987
-0.0015266	-0.00293792	0.150001
-0.0041971	-0.00293595	0.150131
-0.0079285	-0.00292498	0.150262
-0.0016369	-0.00290038	0.150392
0.0009784	-0.00292588	0.150523
-0.0014901	-0.00290031	0.150653
-0.0029443	-0.00287151	0.150784
-0.0017109	-0.00288099	0.150914
0.0029036	-0.00285177	0.151045
-0.0023807	-0.00282378	0.151175
-0.0003126	-0.00277459	0.151306
-0.0035325	-0.00274104	0.151436
-0.00547116	-0.00271046	0.151567
-0.0038062	-0.00273161	0.151697
-0.000321	-0.00273913	0.151828
-0.0023882	-0.00269498	0.151958
-0.0038767	-0.00266211	0.152089
-0.00761776	-0.00261505	0.152219
-0.0037456	-0.00260159	0.15235
-0.0039704	-0.00258863	0.15248
-0.0032846	-0.00257769	0.152611
-0.0016748	-0.00253265	0.152741
0.0006862	-0.00251561	0.152872
-0.0013402	-0.00251451	0.153002
-0.0039467	-0.00254753	0.153133
-0.0037459	-0.00254707	0.153263
-0.0048872	-0.00252709	0.153394
-0.00299746	-0.00252426	0.153524
-0.0026222	-0.00247636	0.153655
-0.0030694	-0.00246221	0.153785
-0.0006833	-0.00244045	0.153916
-0.0038713	-0.00239419	0.154046
-0.0013357	-0.00241636	0.154177
-0.001915	-0.00240502	0.154307
-0.0026475	-0.00238578	0.154438
-0.000547	-0.00238645	0.154568
-0.00262949	-0.00236592	0.154699
-0.0031496	-0.00237198	0.154829
-0.0046212	-0.00236221	0.15496
-0.0022873	-0.00238933	0.15509
-0.0012037	-0.00237988	0.155221
-0.0027996	-0.00237258	0.155351
-0.004712	-0.00237605	0.155482
-0.000412	-0.00232657	0.155612
-0.0048379	-0.00231352	0.155743
-0.0008211	-0.00232012	0.155873
-0.00537807	-0.00227487	0.156003
-0.00159	-0.00228064	0.156134
-0.0012727	-0.00229015	0.156264
-0.001379	-0.00227343	0.156395
-0.0034643	-0.00223692	0.156525
-0.0016721	-0.00222687	0.156656
-0.0021456	-0.00219479	0.156786
-0.0027922	-0.00215157	0.156917
0.0008008	-0.0021396	0.157047
-0.0019364	-0.0020908	0.157178
-0.0024102	-0.00203909	0.157308
-0.00429108	-0.0019844	0.157439
-0.00253305	-0.00197681	0.157569
-0.0008184	-0.0019367	0.1577
0.0017801	-0.00193853	0.15783
-0.00239766	-0.00193775	0.157961
-0.00334096	-0.00186357	0.158091
-0.0017136	-0.00186017	0.158222
-0.00247565	-0.00191893	0.158352
-0.00280495	-0.00191141	0.158483
-0.00089609	-0.00189807	0.158613
-0.00411129	-0.00190767	0.158744
-0.00117265	-0.00194074	0.158874
-0.00394434	-0.00194397	0.159005
-0.00131767	-0.00194387	0.159135
-0.0002301	-0.00192005	0.159266
-0.00038518	-0.00190015	0.159396
-0.0024529	-0.00187124	0.159527
-0.00155351	-0.00186593	0.159657
-0.0022262	-0.00183642	0.159788
4.73e-05	-0.00178285	0.159918
0.00241576	-0.00172131	0.160049
-0.0018033	-0.00168149	0.160179
-0.00202084	-0.00164076	0.16031
-0.00252109	-0.00161208	0.16044
0.0007794	-0.00158973	0.160571
-0.00282065	-0.00160066	0.160701
-0.00285231	-0.00160445	0.160832
-0.00593862	-0.00155721	0.160962
-0.00158382	-0.00151321	0.161093
0.00018817	-0.00146612	0.161223
-0.00330527	-0.00143939	0.161354
-0.00131044	-0.00142768	0.161484
-0.00155264	-0.00141805	0.161615
0.0001022	-0.0014196	0.161745
0.00216853	-0.00139959	0.161876
-0.000891	-0.0013921	0.162006
-0.00266744	-0.00137416	0.162137
0.00036166	-0.00137708	0.162267
0.00101445	-0.00137212	0.162398
-0.00246107	-0.00135289	0.162528
-0.00137501	-0.00135389	0.162659
-0.00357885	-0.00131253	0.162789
-0.00474723	-0.0012735	0.16292
-0.00244289	-0.00125066	0.16305
0.00056	-0.0012465	0.163181
-0.00194334	-0.00119346	0.163311
-0.00218695	-0.00119557	0.163442
-0.00176194	-0.00118052	0.163572
-0.0019007	-0.00116303	0.163703
0.00314004	-0.00110877	0.163833
-0.00232926	-0.00110257	0.163964
-0.00250973	-0.00109815	0.164094
0.00081199	-0.00110567	0.164225
-0.00033661	-0.0010762	0.164355
-0.00429143	-0.00109334	0.164486
-0.00086225	-0.00105669	0.164616
-0.00124518	-0.00103205	0.164747
-0.00133267	-0.00102515	0.164877
0.00050521	-0.00100303	0.165008
-0.00158332	-0.000989019	0.165138
0.00182463	-0.000956266	0.165269
-0.00130727	-0.000923793	0.165399
0.00159546	-0.000922462	0.16553
-0.0017459	-0.000932966	0.16566
-0.00410371	-0.0009106	0.165791
0.00097285	-0.000896055	0.165921
-0.00122848	-0.000890823	0.166052
-0.0060724	-0.000861031	0.166182
-0.00058769	-0.000821089	0.166313
-0.00134326	-0.000794278	0.166443
-0.00286374	-0.000763375	0.166574
-0.00106413	-0.000752095	0.166704
-0.00276859	-0.00071513	0.166834
-0.00030063	-0.000677954	0.166965
-0.00067444	-0.000666087	0.167095
-0.00308285	-0.000665161	0.167226
-0.00033701	-0.000647907	0.167356
0.00031615	-0.000630379	0.167487
0.00115347	-0.000625534	0.167617
0.00255137	-0.000615637	0.167748
-0.00023313	-0.000620762	0.167878
0.00103328	-0.000613349	0.168009
0.00091666	-0.000603802	0.168139
0.00015688	-0.000555406	0.16827
0.00100728	-0.000591039	0.1684
-0.00062551	-0.000577414	0.168531
-0.00179426	-0.000553706	0.168661
0.0017215	-0.000497296	0.168792
0.00153412	-0.000495004	0.168922
0.00076391	-0.000500513	0.169053
0.00020975	-0.000481371	0.169183
-0.00121627	-0.000463638	0.169314
-0.00191468	-0.000447393	0.169444
-0.0008691	-0.000424886	0.169575
-0.00147023	-0.000449687	0.169705
-0.00043631	-0.000443263	0.169836
0.00023749	-0.000425853	0.169966
-0.00299729	-0.000435364	0.170097
4.722e-05	-0.000430322	0.170227
-0.00032101	-0.000440996	0.170358
-0.00326992	-0.000418379	0.170488
0.00034161	-0.000383671	0.170619
0.00239689	-0.000336361	0.170749
0.00153638	-0.000320231	0.17088
-0.00230031	-0.000292429	0.17101
0.00165306	-0.000289912	0.171141
-0.00066462	-0.00027293	0.171271
-0.00303195	-0.00027564	0.171402
0.00127683	-0.000266835	0.171532
0.00113338	-0.000271835	0.171663
-0.00084638	-0.000252196	0.171793
-0.0007415	-0.000222775	0.171924
-0.00228174	-0.000239922	0.172054
7.206e-05	-0.000245055	0.172185
-0.0037284	-0.000205528	0.172315
0.00225148	-0.000192173	0.172446
0.00016525	-0.000175641	0.172576
0.00162888	-0.000182537	0.172707
0.00071763	-0.000172433	0.172837
-0.00072867	-0.000173487	0.172968
-0.00036072	-0.000186786	0.173098
0.00136365	-0.000177112	0.173229
-0.00065866	-0.000192169	0.173359
0.00051962	-0.00018626	0.17349
0.00028624	-0.000157438	0.17362
-0.00159551	-0.00014525	0.173751
-0.00108585	-0.000108259	0.173881
0.00109949	-8.02668e-05	0.174012
0.00198805	-5.86473e-05	0.174142
0.00232119	-4.32687e-05	0.174273
-0.00040289	-6.35833e-08	0.174403
0.00018095	1.28591e-05	0.174534
0.0004914	5.09614e-05	0.174664
0.00314352	3.74992e-05	0.174795
0.00119389	1.53417e-06	0.174925
-0.00027408	1.43241e-05	0.175056
-0.00038241	3.71795e-05	0.175186
0.00054993	5.5351e-05	0.175317
-0.00164478	5.13031e-05	0.175447
0.00123489	2.02843e-05	0.175578
0.00180075	1.13921e-05	0.175708
-0.00091378	-2.367e-06	0.175839
-0.00087521	2.24133e-06	0.175969
0.00328642	-2.01085e-05	0.1761
-0.00349654	-2.56706e-05	0.17623
-0.00118566	-3.54024e-05	0.176361
-7.34e-06	-1.42224e-05	0.176491
0.00083067	-1.1602e-05	0.176622
-0.0013088	-4.74694e-05	0.176752
-0.00047289	-2.25693e-05	0.176883
-0.00100833	-3.66843e-05	0.177013
0.00081754	-3.00678e-05	0.177144
0.00039675	-2.93229e-05	0.177274
0.00280306	-2.36739e-05	0.177405
-0.00080752	-3.71383e-06	0.177535
-0.0001202	1.24308e-05	0.177666
-0.00057826	2.33916e-05	0.177796
-0.00077958	6.35083e-05	0.177926
0.00161947	7.89236e-05	0.178057
-0.00374198	0.000108173	0.178187
0.00133909	0.000177728	0.178318
0.00058607	0.000157044	0.178448
0.00092991	0.000104155	0.178579
-0.00050721	0.000105627	0.178709
0.00389627	0.000150528	0.17884
-0.00164137	0.000155639	0.17897
-0.00014914	0.000170887	0.179101
-0.00208709	0.000197569	0.179231
-0.00084409	0.000164099	0.179362
0.00254007	0.00016225	0.179492
2.737e-05	0.000165493	0.179623
0.00102085	0.000169687	0.179753
-0.0012457	0.000204884	0.179884
-0.00095255	0.000206172	0.180014
0.00045173	0.000219031	0.180145
0.00074046	0.000194603	0.180275
0.00073863	0.000178189	0.180406
-0.00216016	0.000169298	0.180536
0.00171762	0.000156758	0.180667
-0.00170982	0.000196366	0.180797
0.00022874	0.000197177	0.180928
-0.0001463	0.000191121	0.181058
-0.00021137	0.000195883	0.181189
-0.00103683	0.000200608	0.181319
-0.00064515	0.000196494	0.18145
0.00243547	0.000223341	0.18158
0.0032104	0.000260738	0.181711
-0.00271331	0.000284034	0.181841
0.00200664	0.000249369	0.181972
0.00050218	0.000225809	0.182102
0.00232087	0.000252955	0.182233
0.00048659	0.000240557	0.182363
0.00180369	0.000235687	0.182494
-0.0019161	0.000227914	0.182624
-0.00499024	0.000217825	0.182755
-0.00154806	0.000221724	0.182885
0.00240564	0.000238517	0.183016
0.00249673	0.000226275	0.183146
0.00066772	0.000255973	0.183277
-0.00117088	0.000232117	0.183407
-0.0013002	0.000217446	0.183538
-0.00061781	0.000199396	0.183668
0.00146966	0.000227102	0.183799
-0.0025251	0.000164358	0.183929
0.00033983	0.000199206	0.18406
-0.00179333	0.000208241	0.18419
0.00074734	0.000212115	0.184321
0.00203595	0.000206182	0.184451
-0.00276997	0.000221518	0.184582
0.00375192	0.000257401	0.184712
-0.00148405	0.000284948	0.184843
-0.00042228	0.000283338	0.184973
-0.0018253	0.000261835	0.185104
-0.00019122	0.000233713	0.185234
0.00092498	0.000234701	0.185365
0.00150105	0.000256486	0.185495
0.00155278	0.000246068	0.185626
0.00181672	0.000236794	0.185756
0.00189705	0.000224168	0.185887
0.00318889	0.000259179	0.186017
0.00507669	0.000277099	0.186148
-0.00214051	0.000261067	0.186278
-0.00394977	0.000247002	0.186409
0.00171304	0.000240969	0.186539
0.00308783	0.000220147	0.18667
0.00226636	0.000218408	0.1868
0.00116512	0.000244069	0.186931
0.00016994	0.00027569	0.187061
-0.00273964	0.000291188	0.187192
0.00091158	0.000287057	0.187322
-0.00045723	0.000279771	0.187453
-0.00023819	0.000260069	0.187583
0.00194185	0.000274001	0.187714
0.00022664	0.00026999	0.187844
-0.00218538	0.000279434	0.187975
-0.00067986	0.000264766	0.188105
-0.00180436	0.00027581	0.188236
0.00056193	0.000305451	0.188366
-0.00078721	0.000301108	0.188497
0.00402428	0.000308003	0.188627
-0.00026341	0.000311072	0.188757
0.00063704	0.000336435	0.188888
-8.723e-05	0.000340674	0.189018
0.00108658	0.000361349	0.189149
-0.00020748	0.000364159	0.189279
0.00162619	0.000352342	0.18941
0.00340176	0.000328318	0.18954
0.00389501	0.000349751	0.189671
-0.00217171	0.00033704	0.189801
-0.00050601	0.000311953	0.189932
0.00285454	0.000298599	0.190062
-0.00130674	0.000267155	0.190193
-9.303e-05	0.000271995	0.190323
0.00221074	0.00030624	0.190454
-1.671e-05	0.000331993	0.190584
0.00019378	0.000362266	0.190715
0.00163268	0.000353907	0.190845
-0.00091905	0.000327223	0.190976
0.00191895	0.000333634	0.191106
-0.00162781	0.000349434	0.191237
4.028e-05	0.000353474	0.191367
-0.00307978	0.000371216	0.191498
0.00244941	0.000379155	0.191628
-0.00424287	0.000405483	0.191759
0.00068527	0.000422783	0.191889
-0.00010149	0.000457198	0.19202
0.00045755	0.000439079	0.19215
0.00011868	0.000401874	0.192281
0.00053159	0.000423627	0.192411
0.00383304	0.000407932	0.192542
0.00229736	0.000430923	0.192672
0.00062428	0.000426055	0.192803
-0.0021836	0.000438961	0.192933
-0.00057152	0.000436062	0.193064
-0.00068899	0.000445155	0.193194
0.00249395	0.000442212	0.193325
-0.00182839	0.000445328	0.193455
-0.00189251	0.00040929	0.193586
0.00010445	0.000393952	0.193716
0.00045932	0.000373371	0.193847
0.00348946	0.000336423	0.193977
-0.00133773	0.00037221	0.194108
-0.00075789	0.000396703	0.194238
-0.00123121	0.000400132	0.194369
0.00139764	0.000372344	0.194499
-0.00185011	0.000365899	0.19463
0.00293024	0.000368108	0.19476
0.00170737	0.000382598	0.194891
0.00101568	0.000411898	0.195021
0.00204434	0.000419554	0.195152
-0.00084693	0.000433002	0.195282
-0.00134338	0.000421917	0.195413
0.000426184	0.000396355	0.195543
-0.00143383	0.000415994	0.195674
0.00158493	0.00044892	0.195804
-0.00101973	0.000471436	0.195935
0.00206399	0.000483912	0.196065
0.00139678	0.000494296	0.196196
0.00119646	0.000517644	0.196326
-0.00088248	0.000496469	0.196457
0.00059703	0.000497466	0.196587
0.00289728	0.000481824	0.196718
0.00029725	0.000477787	0.196848
0.00144416	0.000471659	0.196979
-0.0003079	0.000491318	0.197109
0.00101743	0.000469509	0.19724
0.00032756	0.000458509	0.19737
-0.0001414	0.000454622	0.197501
0.00048131	0.000481648	0.197631
-0.0025083	0.000494171	0.197762
0.0007185	0.00046833	0.197892
-0.00328671	0.000491926	0.198023
0.0023845	0.0004955	0.198153
0.00219323	0.000491786	0.198284
-0.00189985	0.00051356	0.198414
0.00208474	0.000523912	0.198545
0.00140246	0.000523879	0.198675
-0.00070528	0.000514948	0.198806
0.00143697	0.000509314	0.198936
0.000725162	0.000551067	0.199067
-0.00081535	0.000572146	0.199197
0.00151117	0.000611289	0.199327
0.00242237	0.000569843	0.199458
0.00063426	0.00060414	0.199588
0.00241581	0.000610163	0.199719
0.00233644	0.000634596	0.199849
-0.00142694	0.000629249	0.19998
-0.00242862	0.000618611	0.20011
-0.00015957	0.000612342	0.200241
0.00186849	0.000585608	0.200371
0.00127492	0.000577743	0.200502
-0.00100648	0.0005695	0.200632
-0.00027658	0.000600021	0.200763
-0.0005391	0.000618364	0.200893
0.00201613	0.000618916	0.201024
0.00114792	0.000591391	0.201154
0.00192664	0.000620067	0.201285
-0.00250785	0.000648341	0.201415
5.654e-05	0.0006498	0.201546
0.00071922	0.000660045	0.201676
0.00064293	0.000643944	0.201807
0.00215386	0.000669572	0.201937
-0.00101065	0.000698125	0.202068
0.00212461	0.00071786	0.202198
-0.00024674	0.00070224	0.202329
0.00149289	0.000733261	0.202459
0.0014302	0.000717198	0.20259
0.00190882	0.000739462	0.20272
0.00077638	0.000745874	0.202851
0.0018303	0.00072916	0.202981
0.00115653	0.000737093	0.203112
-0.00156848	0.000770642	0.203242
-0.0011256	0.000766846	0.203373
0.0025834	0.000791495	0.203503
0.00176573	0.000807833	0.203634
0.00202205	0.000843484	0.203764
-0.00030725	0.000847947	0.203895
0.00180805	0.00085054	0.204025
0.00201456	0.000817588	0.204156
0.0014832	0.000833558	0.204286
-0.000143685	0.000813469	0.204417
-0.00124004	0.000812506	0.204547
-0.00057173	0.00082174	0.204678
0.00035132	0.00079914	0.204808
0.00215155	0.000789758	0.204939
-0.00099095	0.00078714	0.205069
0.00208181	0.0007994	0.2052
0.00342852	0.000805378	0.20533
0.00107144	0.000821394	0.205461
0.00099674	0.00084915	0.205591
-0.00024632	0.000835773	0.205722
0.0015247	0.000857852	0.205852
0.00033596	0.000839856	0.205983
0.00176502	0.000828362	0.206113
0.00259612	0.000866168	0.206244
0.001436	0.00086361	0.206374
0.00162877	0.000876581	0.206505
-0.00199075	0.0008999	0.206635
0.00124291	0.000887071	0.206766
0.00338245	0.000872038	0.206896
0.00256979	0.000901597	0.207027
0.00161739	0.000907303	0.207157
-0.00252413	0.000904169	0.207288
-0.00012718	0.000907997	0.207418
0.00140794	0.000893233	0.207549
0.00283048	0.000882373	0.207679
-0.000184004	0.000893821	0.20781
-0.00115789	0.000914878	0.20794
-0.00022068	0.000907732	0.208071
0.00062494	0.000884909	0.208201
0.00135358	0.000899421	0.208332
-0.00036496	0.000905185	0.208462
0.00147901	0.000907782	0.208593
0.00162962	0.000920356	0.208723
-0.00062281	0.000917698	0.208854
-0.00080905	0.000912286	0.208984
0.00161275	0.000879933	0.209115
0.00150043	0.000893724	0.209245
0.00027948	0.000906372	0.209376
0.0016887	0.000902463	0.209506
0.00155738	0.000903672	0.209637
0.00173756	0.000915781	0.209767
0.00266852	0.000932654	0.209898
0.00113695	0.000943133	0.210028
-0.00047668	0.000962927	0.210158
0.00187243	0.000941888	0.210289
0.0010026	0.000929268	0.210419
0.00437902	0.000910942	0.21055
0.00178515	0.000906639	0.21068
3.864e-05	0.000903663	0.210811
0.00010504	0.000913414	0.210941
0.00268256	0.000946648	0.211072
-2.9416e-05	0.000967165	0.211202
0.00152413	0.000939416	0.211333
0.00354549	0.000936323	0.211463
0.00325834	0.000942587	0.211594
0.00259961	0.000932703	0.211724
0.00170787	0.000919852	0.211855
-0.00275769	0.000904158	0.211985
0.00103392	0.000905075	0.212116
-0.00181368	0.000912922	0.212246
0.0027817	0.000936746	0.212377
0.00140529	0.000954009	0.212507
-0.00126775	0.000952251	0.212638
-0.0014338	0.000965568	0.212768
0.00070331	0.00100751	0.212899
0.00179873	0.00100559	0.213029
0.00057591	0.000983608	0.21316
0.00240331	0.000978347	0.21329
0.000822394	0.00096186	0.213421
-0.000886716	0.000976121	0.213551
-0.00063726	0.000982109	0.213682
0.00022499	0.000978256	0.213812
0.00081395	0.000966513	0.213943
0.0026369	0.00097337	0.214073
0.00177777	0.000980007	0.214204
0.002959	0.000972239	0.214334
0.00209295	0.000975144	0.214465
-0.00010252	0.000957279	0.214595
-0.00107877	0.000955077	0.214726
0.00273172	0.000943316	0.214856
0.00219583	0.00092676	0.214987
0.00204629	0.000960967	0.215117
0.00109364	0.00096479	0.215248
0.00064417	0.000930714	0.215378
0.00103326	0.000903814	0.215509
-5.322e-05	0.00091092	0.215639
9.816e-05	0.000919903	0.21577
-0.00101698	0.000907916	0.2159
-0.00087037	0.000899049	0.216031
0.00301635	0.000898771	0.216161
-0.00031478	0.000906623	0.216292
3.505e-05	0.000889867	0.216422
0.00096977	0.000868	0.216553
0.00169722	0.000883721	0.216683
0.00049848	0.000919269	0.216814
-0.00195574	0.000898596	0.216944
-0.000852855	0.00091897	0.217075
0.00157427	0.000915663	0.217205
0.000250059	0.00091756	0.217336
0.00078802	0.000917991	0.217466
0.00360695	0.000911323	0.217597
0.00101413	0.000893341	0.217727
0.00338209	0.000905597	0.217858
0.0021285	0.000906748	0.217988
-0.00103177	0.000903257	0.218119
-8.418e-05	0.000909781	0.218249
-0.00029024	0.000902893	0.21838
0.00025995	0.000907849	0.21851
0.00147326	0.000899681	0.218641
0.00232658	0.000877555	0.218771
0.0024196	0.000850244	0.218902
0.00133644	0.000858029	0.219032
-0.00074644	0.000851647	0.219163
0.00139453	0.000813961	0.219293
0.00277374	0.000801046	0.219424
-0.00149333	0.000774821	0.219554
0.00026593	0.000772794	0.219685
0.000131326	0.000767497	0.219815
0.00159317	0.000772046	0.219946
0.000798034	0.000800094	0.220076
0.00161878	0.000799336	0.220207
0.00149978	0.000812206	0.220337
0.00014037	0.000827236	0.220468
0.00374968	0.000843067	0.220598
0.00404249	0.000851912	0.220729
0.00185051	0.00084868	0.220859
0.00079117	0.000857651	0.22099
0.000440076	0.000867701	0.22112
-0.000981728	0.000872107	0.22125
0.00146506	0.000891941	0.221381
0.0022433	0.000913705	0.221511
-0.00012642	0.000912576	0.221642
0.0003558	0.000915997	0.221772
0.00341903	0.000899906	0.221903
0.0022324	0.000894967	0.222033
0.000696582	0.000865369	0.222164
-0.00164207	0.000853881	0.222294
-0.000901002	0.000862746	0.222425
0.00311822	0.000887612	0.222555
0.00115854	0.000890707	0.222686
-0.00036928	0.000879425	0.222816
0.00158063	0.000867541	0.222947
0.000331637	0.000862298	0.223077
-0.00268127	0.000860638	0.223208
-0.00039752	0.000849988	0.223338
0.00066877	0.000859056	0.223469
-7.9949e-05	0.000864481	0.223599
-0.00165905	0.000863397	0.22373
-0.0004391	0.000854729	0.22386
0.00132017	0.000836396	0.223991
0.000577218	0.000846391	0.224121
-0.00053164	0.000840769	0.224252
-0.00099442	0.000850452	0.224382
0.0012637	0.000830054	0.224513
0.00345676	0.000808035	0.224643
-0.00086812	0.000820308	0.224774
0.0039454	0.000824862	0.224904
-0.00011745	0.000829156	0.225035
0.00191634	0.00082848	0.225165
0.00160916	0.000813647	0.225296
0.000937412	0.00078753	0.225426
0.0005106	0.000770508	0.225557
0.00260769	0.000759755	0.225687
-0.0003385	0.0007463	0.225818
0.00145347	0.000770473	0.225948
0.00178555	0.000779336	0.226079
0.00355236	0.000780589	0.226209
0.00237989	0.00078964	0.22634
-0.000941519	0.000766055	0.22647
-0.00255001	0.000730097	0.226601
-0.000594833	0.000707285	0.226731
0.000904842	0.000710629	0.226862
0.000758257	0.000735436	0.226992
-0.000976791	0.000724897	0.227123
0.00170856	0.000717313	0.227253
-0.000547491	0.000733424	0.227384
0.00146467	0.000758236	0.227514
-0.00339338	0.000777905	0.227645
0.00157985	0.000767024	0.227775
0.00155205	0.000762089	0.227906
0.00269074	0.000749366	0.228036
0.00294973	0.000741447	0.228167
0.000535793	0.000740538	0.228297
0.00046595	0.000716318	0.228428
0.00176471	0.000695855	0.228558
0.00141091	0.000664409	0.228689
0.00165247	0.00065265	0.228819
0.00360932	0.000644555	0.22895
0.00135111	0.000666993	0.22908
0.0014934	0.000661329	0.229211
0.0019743	0.000672481	0.229341
8.9578e-05	0.000695004	0.229472
0.0012245	0.000705154	0.229602
0.000705988	0.00067617	0.229733
0.00118504	0.000662622	0.229863
-0.000592712	0.000646491	0.229994
0.000714364	0.000640847	0.230124
0.000961268	0.000662266	0.230255
0.00190512	0.000654238	0.230385
0.0031031	0.00063541	0.230516
0.000842039	0.000635928	0.230646
0.000620201	0.00061833	0.230777
0.000464443	0.000617204	0.230907
0.000444973	0.000660913	0.231038
-0.000244715	0.000676547	0.231168
0.00103491	0.000688982	0.231299
0.000749265	0.00069728	0.231429
-0.00114708	0.000719536	0.23156
-0.00191059	0.000755914	0.23169
0.000816421	0.000756171	0.231821
0.00088466	0.000737335	0.231951
-0.000639619	0.000746391	0.232081
0.0021317	0.000771994	0.232212
-0.000750491	0.000765689	0.232342
-0.00214383	0.000746676	0.232473
-0.00048301	0.000774882	0.232603
-0.000306388	0.000736699	0.232734
0.00208962	0.000758784	0.232864
0.00016891	0.000752649	0.232995
-0.000991946	0.000775434	0.233125
0.000472868	0.000783657	0.233256
-0.00102852	0.000776193	0.233386
0.00209173	0.000740436	0.233517
0.000513997	0.000775668	0.233647
0.00186897	0.000752198	0.233778
0.00097938	0.000756547	0.233908
-0.00013986	0.000727575	0.234039
0.00134601	0.000690202	0.234169
-0.00135695	0.000695822	0.2343
-0.00198841	0.000727843	0.23443
-0.00031775	0.000731765	0.234561
0.00173768	0.000718807	0.234691
0.00223042	0.000714732	0.234822
0.000129806	0.000745894	0.234952
0.00186363	0.000752076	0.235083
0.000440083	0.000774169	0.235213
0.00324332	0.000757444	0.235344
0.00249156	0.000789153	0.235474
0.000287475	0.000790902	0.235605
0.00020588	0.000792006	0.235735
9.198e-05	0.000778655	0.235866
0.000549509	0.000766907	0.235996
3.135e-05	0.000771991	0.236127
0.000843179	0.000760986	0.236257
0.00158697	0.000749529	0.236388
-0.00192297	0.000755875	0.236518
-0.00061992	0.000712714	0.236649
-0.000531292	0.000700963	0.236779
0.00171079	0.000723588	0.23691
0.000785326	0.00073301	0.23704
0.00358152	0.000719156	0.237171
0.0025764	0.000710561	0.237301
0.00157383	0.000694159	0.237432
-5.904e-05	0.000690059	0.237562
0.00060654	0.000700093	0.237693
-0.00123909	0.000719364	0.237823
-0.00231929	0.000731818	0.237954
0.00166922	0.000721677	0.238084
0.00215484	0.000706332	0.238215
-0.00110081	0.000670329	0.238345
-0.000307106	0.000659017	0.238476
-0.00053111	0.000670288	0.238606
0.00019645	0.000678898	0.238737
0.00256385	0.000686068	0.238867
0.00147851	0.000688666	0.238998
0.002161	0.000681563	0.239128
0.000915892	0.00070036	0.239259
0.00101161	0.000735	0.239389
0.00392632	0.000780617	0.23952
0.001351	0.000775054	0.23965
-0.00168309	0.000773492	0.239781
0.000554967	0.000800367	0.239911
0.00207794	0.000807605	0.240042
0.000507112	0.000811331	0.240172
0.00117524	0.000803041	0.240303
0.0025166	0.000809285	0.240433
-0.00063653	0.000812729	0.240564
0.00253275	0.000792592	0.240694
0.00118009	0.000798593	0.240825
0.00434343	0.000824677	0.240955
0.0019241	0.000826352	0.241086
-0.000385058	0.00082866	0.241216
-0.00168314	0.000822685	0.241347
0.00388937	0.000829464	0.241477
-0.00136302	0.000818553	0.241608
0.00230752	0.000813193	0.241738
7.566e-05	0.00081179	0.241869
-0.00210489	0.000818975	0.241999
-0.000267078	0.000844687	0.24213
0.00129255	0.000877086	0.24226
-0.00012418	0.000869785	0.242391
-0.00065012	0.000892155	0.242521
0.000269245	0.000899171	0.242651
0.0027626	0.000889539	0.242782
0.0024504	0.00086503	0.242912
0.00210373	0.000872792	0.243043
-0.000542408	0.000837565	0.243173
0.00041168	0.000823863	0.243304
0.00178973	0.000821332	0.243434
0.00168462	0.000830738	0.243565
0.00108859	0.00084025	0.243695
0.00154	0.000836127	0.243826
0.00114578	0.00084069	0.243956
-0.000854579	0.000842686	0.244087
0.000389834	0.000798429	0.244217
0.00217237	0.000814476	0.244348
-0.00352686	0.000814088	0.244478
0.00219926	0.00082493	0.244609
0.00406615	0.000809748	0.244739
0.00262406	0.00081324	0.24487
0.000311822	0.000768353	0.245
-0.0009419	0.000754335	0.245131
-0.00074376	0.000746759	0.245261
0.000214015	0.000738319	0.245392
0.0023892	0.00074392	0.245522
0.00171975	0.00075215	0.245653
0.0022088	0.000756891	0.245783
-0.000255587	0.000758482	0.245914
6.371e-05	0.000729946	0.246044
-0.00121726	0.000733725	0.246175
-0.000515484	0.000746293	0.246305
0.00197281	0.000726399	0.246436
0.00149766	0.000730749	0.246566
0.00130537	0.000691557	0.246697
6.7013e-05	0.000680814	0.246827
0.00018254	0.000653061	0.246958
0.0030049	0.00063809	0.247088
0.00300976	0.000637096	0.247219
0.00356342	0.00059501	0.247349
0.000148801	0.000576221	0.24748
0.000697277	0.000622671	0.24761
0.00258533	0.00063644	0.247741
0.00300031	0.000620584	0.247871
-0.00030342	0.000625199	0.248002
-0.00313856	0.000585536	0.248132
0.00026623	0.000561377	0.248263
0.00010695	0.000586043	0.248393
-0.000326854	0.000551518	0.248524
0.000889058	0.000537385	0.248654
0.00213811	0.000502535	0.248785
0.000673893	0.000487327	0.248915
-0.00075166	0.000506559	0.249046
0.0013748	0.000493309	0.249176
0.00132751	0.000451464	0.249307
0.000559577	0.000460665	0.249437
0.0003362	0.00046422	0.249568
-0.00030824	0.000444997	0.249698
0.00220817	0.000442279	0.249829
0.00172852	0.00042565	0.249959
0.00189944	0.000408588	0.25009
-0.00119382	0.000407168	0.25022
0.0044221	0.000413816	0.250351
0.00307237	0.000422413	0.250481
-0.00102611	0.000407934	0.250612
-0.00107741	0.000366987	0.250742
0.00137154	0.000367828	0.250873
-0.000983908	0.000378038	0.251003
0.000847286	0.000389465	0.251134
-1.622e-05	0.000360159	0.251264
0.00133453	0.0003665	0.251395
0.00123343	0.000383848	0.251525
5.4797e-05	0.000354913	0.251656
0.000578908	0.00034989	0.251786
0.00108264	0.000342758	0.251917
-0.00372386	0.000387353	0.252047
2.69e-06	0.00041447	0.252178
-0.00066644	0.000450076	0.252308
0.000769762	0.000433192	0.252439
-0.000111093	0.000389658	0.252569
0.00120434	0.000410876	0.2527
-0.00180493	0.000419058	0.25283
0.000894244	0.000439463	0.252961
0.00066476	0.000451064	0.253091
-0.00107189	0.000455765	0.253222
0.00127877	0.000440399	0.253352
-0.00025153	0.000469786	0.253482
-0.00175045	0.000477846	0.253613
0.00186015	0.000507231	0.253743
-0.00126939	0.000523386	0.253874
-0.000647343	0.000543701	0.254004
0.001201	0.000548366	0.254135
-0.00291836	0.000529205	0.254265
0.000718493	0.000534985	0.254396
-0.00213929	0.00055749	0.254526
0.000189396	0.000577344	0.254657
-0.00116931	0.000578911	0.254787
-0.00088069	0.000595288	0.254918
0.000892283	0.000574323	0.255048
-0.00112392	0.00054985	0.255179
-0.000903706	0.000545339	0.255309
0.00389096	0.000518025	0.25544
0.0022072	0.000474673	0.25557
0.000175217	0.000421811	0.255701
0.00106089	0.00043487	0.255831
-0.00358426	0.000466965	0.255962
-0.000382557	0.000469427	0.256092
0.00232347	0.000481959	0.256223
-0.00161022	0.000470498	0.256353
-0.000515941	0.000467212	0.256484
0.000161413	0.00043556	0.256614
9.921e-05	0.000420097	0.256745
0.00192275	0.000420128	0.256875
-0.00327316	0.00036829	0.257006
-0.00113199	0.00036619	0.257136
-0.00025891	0.000374123	0.257267
0.00273414	0.000405465	0.257397
-0.00223117	0.000441068	0.257528
-0.00243105	0.000415329	0.257658
-0.00226249	0.000380408	0.257789
-0.00075496	0.000372036	0.257919
-0.000294516	0.000370937	0.25805
0.000147569	0.00028005	0.25818
0.00130087	0.000283268	0.258311
0.00102517	0.000307577	0.258441
-0.0024633	0.000330102	0.258572
0.00220471	0.00031436	0.258702
0.000682765	0.000330832	0.258833
0.001783	0.000292465	0.258963
-0.00172701	0.000263654	0.259094
0.00244552	0.000225311	0.259224
0.00317034	0.000176823	0.259355
-0.00193218	0.000184232	0.259485
0.000543043	0.00016934	0.259616
-0.00171045	0.000181437	0.259746
0.00574122	0.000191066	0.259877
0.0054264	0.000167664	0.260007
0.00074588	0.00019332	0.260138
0.00017313	0.000170525	0.260268
-0.00115791	0.000172231	0.260399
0.00517026	0.000158131	0.260529
0.00129363	0.000180112	0.26066
0.0015067	0.000198119	0.26079
0.000648398	0.000195408	0.260921
0.00077808	0.000231224	0.261051
0.000545353	0.000211339	0.261182
0.00524617	0.00020396	0.261312
0.00317598	0.000205643	0.261443
0.00327063	0.00018783	0.261573
0.00200227	0.000199373	0.261704
0.00122053	0.000223267	0.261834
4.4399e-05	0.000225733	0.261965
-0.00032652	0.000257893	0.262095
0.00219118	0.000253447	0.262226
0.00400607	0.000256372	0.262356
0.00244946	0.000278543	0.262487
0.00037053	0.000324861	0.262617
0.00497013	0.000337639	0.262748
0.00049406	0.00032396	0.262878
0.00062665	0.000323783	0.263009
-0.00039255	0.000333747	0.263139
-0.00258036	0.000332125	0.26327
-0.002617	0.000302469	0.2634
-0.00334314	0.000256946	0.263531
0.00126376	0.000256901	0.263661
0.00071274	0.000324955	0.263792
0.000561734	0.000335419	0.263922
0.00161082	0.000324598	0.264053
-0.00170221	0.000355436	0.264183
0.000494777	0.000338754	0.264313
-0.00166018	0.00032498	0.264444
-0.00118168	0.000323445	0.264574
-0.000747943	0.000321559	0.264705
-0.00484568	0.000352274	0.264835
0.00107546	0.000350823	0.264966
0.00151154	0.000314573	0.265096
0.00409729	0.000284432	0.265227
[truncated: 573 more rows]

## Sheet: ExtendFig9b
1 s	2 s	5 s	10 s	20 s	q
0.223068	0.00437124	0.0182801	0.0545615	0.0641858	0.0045
0.220678	0.00468168	0.0186197	0.054547	0.0641131	0.00463049
0.218289	0.00499213	0.0189592	0.0545325	0.0640403	0.00476099
0.215899	0.00530258	0.0192987	0.054518	0.0639676	0.00489148
0.213509	0.00561302	0.0196383	0.0545035	0.0638949	0.00502198
0.211119	0.00592347	0.0199778	0.054489	0.0638222	0.00515247
0.208729	0.00623391	0.0203173	0.0544745	0.0637495	0.00528296
0.206339	0.00654436	0.0206568	0.05446	0.0636768	0.00541346
0.203949	0.00685481	0.0209964	0.0544455	0.0636041	0.00554395
0.201559	0.00716525	0.0213359	0.054431	0.0635314	0.00567445
0.19917	0.0074757	0.0216754	0.0544165	0.0634587	0.00580494
0.19678	0.00778615	0.022015	0.0544021	0.063386	0.00593543
0.19439	0.00809659	0.0223545	0.0543876	0.0633132	0.00606593
0.192	0.00840704	0.022694	0.0543731	0.0632405	0.00619642
0.18961	0.00871749	0.0230336	0.0543586	0.0631678	0.00632692
0.18722	0.00902793	0.0233731	0.0543441	0.0630951	0.00645741
0.18483	0.00933838	0.0237126	0.0543296	0.0630224	0.0065879
0.18244	0.00964883	0.0240522	0.0543151	0.0629497	0.0067184
0.180051	0.00995927	0.0243917	0.0543006	0.062877	0.00684889
0.177661	0.0102697	0.0247312	0.0542861	0.0628043	0.00697939
0.175271	0.0105802	0.0250708	0.0542716	0.0627316	0.00710988
0.172881	0.0108906	0.0254103	0.0542571	0.0626588	0.00724037
0.170491	0.0112011	0.0257498	0.0542426	0.0625861	0.00737087
0.168101	0.0115115	0.0260894	0.0542281	0.0625134	0.00750136
0.165711	0.011822	0.0264289	0.0542137	0.0624407	0.00763186
0.163321	0.0121324	0.0267684	0.0541992	0.062368	0.00776235
0.160931	0.0124428	0.0271079	0.0541847	0.0622953	0.00789284
0.158542	0.0127533	0.0274475	0.0541702	0.0622226	0.00802334
0.156152	0.0130637	0.027787	0.0541557	0.0621499	0.00815383
0.153762	0.0133742	0.0281265	0.0541412	0.0620772	0.00828433
0.151372	0.0136846	0.0284661	0.0541267	0.0620044	0.00841482
0.148982	0.0139951	0.0288056	0.0541122	0.0619317	0.00854531
0.146592	0.0143055	0.0291451	0.0540977	0.061859	0.00867581
0.144202	0.014616	0.0294847	0.0540832	0.0617863	0.0088063
0.141812	0.0149264	0.0298242	0.0540687	0.0617136	0.0089368
0.139423	0.0152369	0.0301637	0.0540542	0.0616409	0.00906729
0.137033	0.0155473	0.0305033	0.0540397	0.0615682	0.00919778
0.134643	0.0158578	0.0308428	0.0540253	0.0614955	0.00932828
0.132253	0.0161682	0.0311823	0.0540108	0.0614228	0.00945877
0.129863	0.0164786	0.0315219	0.0539963	0.0613501	0.00958926
0.127473	0.0167891	0.0318614	0.0539818	0.0612773	0.00971976
0.125083	0.0170995	0.0322009	0.0539673	0.0612046	0.00985025
0.122693	0.01741	0.0325405	0.0539528	0.0611319	0.00998075
0.120304	0.0177204	0.03288	0.0539383	0.0610592	0.0101112
0.117914	0.0180309	0.0332195	0.0539238	0.0609865	0.0102417
0.115524	0.0183413	0.0335591	0.0539093	0.0609138	0.0103722
0.113134	0.0186518	0.0338986	0.0538948	0.0608411	0.0105027
0.110744	0.0189622	0.0342381	0.0538803	0.0607684	0.0106332
0.108354	0.0192727	0.0345776	0.0538658	0.0606957	0.0107637
0.105964	0.0195831	0.0349172	0.0538513	0.0606229	0.0108942
0.103574	0.0198936	0.0352567	0.0538368	0.0605502	0.0110247
0.101185	0.020204	0.0355962	0.0538224	0.0604775	0.0111552
0.0987947	0.0205145	0.0359358	0.0538079	0.0604048	0.0112857
0.0964048	0.0208249	0.0362753	0.0537934	0.0603321	0.0114162
0.0940149	0.0211353	0.0366148	0.0537789	0.0602594	0.0115467
0.091625	0.0214458	0.0369544	0.0537644	0.0601867	0.0116772
0.0892352	0.0217562	0.0372939	0.0537499	0.060114	0.0118077
0.0868453	0.0220667	0.0376334	0.0537354	0.0600413	0.0119382
0.0844554	0.0223771	0.037973	0.0537209	0.0599685	0.0120687
0.0820655	0.0226876	0.0383125	0.0537064	0.0598958	0.0121991
0.0711872	0.0244752	0.0396334	0.0530165	0.0647596	0.0123296
0.0683148	0.0240126	0.0410696	0.0508175	0.0670866	0.0124601
0.0640016	0.0247011	0.0439424	0.0521441	0.0693825	0.0125906
0.0618234	0.0268427	0.0433402	0.0543765	0.0691082	0.0127211
0.0584896	0.0275382	0.0431108	0.0570318	0.0670239	0.0128516
0.0542645	0.028664	0.0431956	0.0561841	0.0667264	0.0129821
0.0506337	0.0282243	0.0441056	0.0554621	0.0648581	0.0131126
0.0481958	0.0286858	0.0437865	0.0558379	0.063719	0.0132431
0.0452239	0.0287879	0.0445861	0.055494	0.0622424	0.0133736
0.0430671	0.0293973	0.0452656	0.054683	0.0630346	0.0135041
0.0411592	0.0294255	0.0449914	0.054975	0.0614701	0.0136346
0.0401779	0.0297635	0.0457847	0.0558808	0.0615939	0.0137651
0.0390419	0.0298654	0.0458831	0.0554902	0.0611576	0.0138956
0.0380836	0.0298776	0.0452005	0.0547725	0.0612248	0.0140261
0.0369336	0.0294339	0.0450564	0.054063	0.0596923	0.0141566
0.0360908	0.0292948	0.0447133	0.0540635	0.0582456	0.014287
0.0352382	0.0291327	0.0448623	0.0540927	0.0590387	0.0144175
0.0340358	0.0291776	0.0449144	0.0541421	0.0579171	0.014548
0.0329362	0.0290448	0.0448586	0.0534783	0.0570534	0.0146785
0.0326026	0.0288029	0.0452524	0.0534672	0.0568485	0.014809
0.032473	0.029098	0.0457342	0.0530622	0.0560373	0.0149395
0.0311369	0.0291004	0.0458962	0.0531113	0.0560656	0.01507
0.0303609	0.0291619	0.0456226	0.0526848	0.0566879	0.0152005
0.029781	0.0293584	0.0455444	0.0523873	0.0567718	0.015331
0.0291226	0.0296024	0.0453413	0.0519481	0.0564655	0.0154615
0.0288574	0.0294351	0.045255	0.0521935	0.0562936	0.015592
0.0281251	0.0290686	0.0451505	0.0518495	0.0563947	0.0157225
0.028072	0.0289339	0.0448277	0.0521156	0.0560605	0.015853
0.0278185	0.0292027	0.0445037	0.0518026	0.0556191	0.0159835
0.0272701	0.0287627	0.0445166	0.0518374	0.0548975	0.016114
0.0268414	0.0284668	0.0444638	0.051427	0.0543848	0.0162445
0.0262096	0.0281709	0.0442263	0.051046	0.0540497	0.016375
0.0258212	0.027926	0.044533	0.0508066	0.053412	0.0165054
0.0257126	0.0277531	0.0448648	0.0506046	0.0539656	0.0166359
0.0254995	0.0275021	0.0448138	0.0503388	0.0537889	0.0167664
0.0252868	0.0269773	0.0445225	0.050248	0.0534869	0.0168969
0.0245958	0.0269641	0.0441972	0.0498789	0.0534207	0.0170274
0.0244025	0.0270165	0.0443566	0.0502091	0.0533908	0.0171579
0.0239213	0.026692	0.0445399	0.0499123	0.0531917	0.0172884
0.0237108	0.0263689	0.0440926	0.0494991	0.0528783	0.0174189
0.0234065	0.0259343	0.0439053	0.0491472	0.0528869	0.0175494
0.0228153	0.0257991	0.0436877	0.049108	0.0526642	0.0176799
0.0224393	0.0254633	0.0436532	0.0491232	0.0525187	0.0178104
0.0219913	0.0252311	0.0435243	0.0489212	0.0522691	0.0179409
0.0219012	0.0251477	0.0434336	0.0487342	0.051935	0.0180714
0.0216427	0.0249223	0.0433066	0.0486736	0.0521277	0.0182019
0.0215806	0.0249118	0.043158	0.0485375	0.0517738	0.0183324
0.0215427	0.0251799	0.0429184	0.0485252	0.0514843	0.0184629
0.0212241	0.0251428	0.0428281	0.0483855	0.0512621	0.0185933
0.0209132	0.0248676	0.0425044	0.0485422	0.0510078	0.0187238
0.0207356	0.0248083	0.0423688	0.0485591	0.0507683	0.0188543
0.0207136	0.0247742	0.0420082	0.0485997	0.0504746	0.0189848
0.0207236	0.0244986	0.0418116	0.0482707	0.0502178	0.0191153
0.0207022	0.0243403	0.0416783	0.0480708	0.0499347	0.0192458
0.0206677	0.0240573	0.0415163	0.0476752	0.0498721	0.0193763
0.0203776	0.0240693	0.0413067	0.0473656	0.0498055	0.0195068
0.0200249	0.0237942	0.0412881	0.0471906	0.049665	0.0196373
0.0194943	0.023563	0.0413184	0.0467197	0.0492659	0.0197678
0.0194318	0.0235842	0.041255	0.0464163	0.0490025	0.0198983
0.019515	0.0234231	0.0411506	0.0460785	0.0488607	0.0200288
0.0197005	0.0234492	0.041133	0.0458834	0.0486939	0.0201593
0.0195942	0.0232881	0.0409563	0.0457591	0.0484785	0.0202898
0.0193484	0.0230505	0.0408737	0.0456071	0.0480164	0.0204203
0.0191821	0.022835	0.0404471	0.045429	0.0476068	0.0205508
0.0190227	0.0229093	0.0402765	0.0453675	0.0474179	0.0206813
0.018804	0.0229041	0.0398521	0.0450708	0.0471703	0.0208117
0.0186238	0.0228185	0.0396364	0.0450485	0.0468747	0.0209422
0.0185238	0.0227733	0.0393928	0.0450152	0.0465397	0.0210727
0.0182568	0.0226025	0.0391541	0.0446909	0.0461313	0.0212032
0.0180847	0.0225735	0.0387982	0.044496	0.0459173	0.0213337
0.0178128	0.0223472	0.0387951	0.0442194	0.045691	0.0214642
0.0177488	0.0221904	0.038666	0.0440558	0.0455821	0.0215947
0.0175736	0.0220679	0.038278	0.0438968	0.0452703	0.0217252
0.0174714	0.0220828	0.0380113	0.0436928	0.0449609	0.0218557
0.0172311	0.0219686	0.0377841	0.0435522	0.04473	0.0219862
0.0171562	0.0217713	0.0375682	0.0434471	0.0446438	0.0221167
0.017144	0.0215742	0.0371712	0.0432635	0.0442465	0.0222472
0.0170499	0.021583	0.0369369	0.0431993	0.0439708	0.0223777
0.017053	0.0214934	0.0367636	0.0430959	0.0436136	0.0225082
0.0170959	0.0214131	0.0365887	0.0428387	0.0432764	0.0226387
0.017078	0.0213012	0.0363638	0.0427771	0.0430576	0.0227692
0.0169564	0.0211849	0.0362744	0.042402	0.0427171	0.0228997
0.0169003	0.0210965	0.0361501	0.0423268	0.0424901	0.0230301
0.0167025	0.0209081	0.0361564	0.0419716	0.0423552	0.0231606
0.0165926	0.020764	0.0358621	0.0413984	0.0422622	0.0232911
0.01657	0.0205098	0.0355814	0.0413737	0.0419057	0.0234216
0.0165372	0.0203908	0.0354792	0.0411648	0.0417526	0.0235521
0.0165248	0.0202793	0.0351055	0.0408504	0.0414575	0.0236826
0.0164233	0.0200574	0.0350952	0.0406619	0.0414208	0.0238131
0.0163463	0.020006	0.0350568	0.0404558	0.041175	0.0239436
0.0161946	0.0198573	0.0349282	0.0403299	0.0409957	0.0240741
0.0159285	0.0197661	0.0347248	0.0400114	0.0406644	0.0242046
0.0158873	0.01965	0.0346527	0.0398356	0.040357	0.0243351
0.0157961	0.0194737	0.0344205	0.0398176	0.0400742	0.0244656
0.0157351	0.0194351	0.0343259	0.0395275	0.0397941	0.0245961
0.0156413	0.0193953	0.0343024	0.0391186	0.0396583	0.0247266
0.0156053	0.0192679	0.0340652	0.0387752	0.0394057	0.0248571
0.0154864	0.0190368	0.0338081	0.0386616	0.0392114	0.0249876
0.0153487	0.0189914	0.0335627	0.0383277	0.0391647	0.025118
0.0154093	0.0188352	0.0334454	0.0383343	0.0389446	0.0252485
0.0154203	0.0186706	0.0332164	0.038195	0.0389008	0.025379
0.0152759	0.0184995	0.0330207	0.0380046	0.0386981	0.0255095
0.015075	0.0182592	0.0328055	0.0379597	0.0385676	0.02564
0.0149616	0.0182067	0.0325759	0.0377591	0.0384183	0.0257705
0.0147667	0.0181007	0.0323213	0.0376867	0.0381651	0.025901
0.0147328	0.0179863	0.0320759	0.0376474	0.0378059	0.0260315
0.0146224	0.0179409	0.0318442	0.0375025	0.0375755	0.026162
0.014455	0.017797	0.0315814	0.0373845	0.0374961	0.0262925
0.0143268	0.0177578	0.0315124	0.0371618	0.037123	0.026423
0.0143426	0.0175534	0.0314765	0.0369339	0.0369216	0.0265535
0.014309	0.0173789	0.0313541	0.0367489	0.0367488	0.026684
0.014353	0.0172226	0.0312764	0.0366823	0.0364363	0.0268145
0.0143063	0.017076	0.0310357	0.0366485	0.0363094	0.026945
0.0143014	0.0169416	0.0308325	0.0362988	0.036134	0.0270755
0.0142038	0.0167412	0.030606	0.0362143	0.0358541	0.027206
0.0141617	0.0167429	0.0306051	0.0360082	0.0355944	0.0273364
0.0141185	0.0166614	0.0306412	0.035706	0.0353421	0.0274669
0.0140302	0.0165519	0.0306255	0.0354954	0.0352584	0.0275974
0.0138806	0.0162357	0.0305062	0.0352131	0.0351	0.0277279
0.0138025	0.0161087	0.0304245	0.0349804	0.0350487	0.0278584
0.0136205	0.0159025	0.0303191	0.0348302	0.0348658	0.0279889
0.0134044	0.0157052	0.0303465	0.034845	0.0345973	0.0281194
0.0132054	0.0156313	0.030038	0.0345435	0.0343801	0.0282499
0.0131032	0.0155907	0.0299539	0.0344084	0.0342153	0.0283804
0.0130716	0.0155206	0.0297392	0.0342606	0.0339875	0.0285109
0.0128684	0.0154401	0.029652	0.0340738	0.0339022	0.0286414
0.0127865	0.0153774	0.029491	0.0339145	0.0335309	0.0287719
0.0126903	0.0152639	0.0293159	0.0336989	0.0333357	0.0289024
0.0126842	0.0151686	0.0292604	0.0334908	0.0330847	0.0290329
0.0126402	0.0150136	0.0290032	0.0332041	0.0328601	0.0291634
0.0126423	0.0149391	0.0288883	0.0330207	0.0326541	0.0292939
0.0125478	0.0148936	0.0286951	0.0326578	0.0322444	0.0294243
0.0125054	0.0148344	0.0285059	0.0325572	0.0320721	0.0295548
0.0124629	0.0147351	0.0281932	0.0322993	0.031856	0.0296853
0.0125017	0.0146738	0.0279878	0.0321956	0.0315887	0.0298158
0.0123739	0.0145908	0.0278085	0.0319642	0.0312134	0.0299463
0.0122329	0.0145051	0.0276642	0.0315995	0.030975	0.0300768
0.0123151	0.0144986	0.0275808	0.0314626	0.0307476	0.0302073
0.0122946	0.0144973	0.0273601	0.0314133	0.0306435	0.0303378
0.012219	0.0143885	0.0273192	0.0312823	0.030648	0.0304683
0.0121279	0.0143112	0.0271314	0.03115	0.0304866	0.0305988
0.0121064	0.0142054	0.0269298	0.0310027	0.0302212	0.0307293
0.0121312	0.0140483	0.0267259	0.0307807	0.0300584	0.0308598
0.0120297	0.0139776	0.0265462	0.0306202	0.0297235	0.0309903
0.0119018	0.0138763	0.0263624	0.0305032	0.0293418	0.0311208
0.0118212	0.0137702	0.026272	0.030443	0.0291066	0.0312513
0.0118369	0.0136447	0.0261205	0.0302257	0.0287994	0.0313818
0.0118273	0.0135558	0.0260876	0.0300017	0.0286942	0.0315123
0.0118918	0.0133484	0.0259186	0.0299843	0.0285743	0.0316427
0.0119447	0.0131719	0.0258336	0.0297744	0.028445	0.0317732
0.0118767	0.013031	0.0256111	0.029635	0.0282101	0.0319037
0.0118306	0.0129171	0.0254784	0.0295407	0.0282109	0.0320342
0.011741	0.0128689	0.025372	0.0293877	0.0280233	0.0321647
0.0115605	0.0127297	0.025218	0.0292716	0.0277561	0.0322952
0.0114034	0.0126061	0.0250269	0.0291104	0.0276565	0.0324257
0.011346	0.0124815	0.0248614	0.0288868	0.0276316	0.0325562
0.0113206	0.0124638	0.024776	0.0288479	0.0275393	0.0326867
0.011216	0.0123572	0.0245608	0.028629	0.0274574	0.0328172
0.0112434	0.0122196	0.0243577	0.0283442	0.0273029	0.0329477
0.0112765	0.012114	0.0242927	0.0282584	0.0271694	0.0330782
0.011186	0.0119599	0.0241706	0.0281272	0.0270017	0.0332087
0.0111675	0.0118557	0.0240217	0.0278615	0.0267449	0.0333392
0.0109889	0.0117331	0.0238679	0.0276317	0.0265059	0.0334697
0.0109502	0.0116507	0.0238295	0.0275388	0.0263745	0.0336002
0.0108564	0.0115097	0.0236689	0.0273895	0.0262541	0.0337307
0.0106629	0.0113695	0.0236144	0.0272913	0.0261242	0.0338611
0.0106706	0.0112701	0.0235494	0.0270238	0.0259681	0.0339916
0.0105082	0.0111052	0.0233837	0.0268483	0.0258926	0.0341221
0.0104618	0.0109155	0.0232248	0.0265662	0.0256202	0.0342526
0.0104718	0.0108319	0.0230678	0.0263493	0.0254108	0.0343831
0.0103492	0.0108416	0.0228441	0.0262463	0.0253537	0.0345136
0.0102523	0.0107889	0.0227312	0.0260579	0.0252271	0.0346441
0.0101869	0.0107759	0.0225836	0.025931	0.0250463	0.0347746
0.0100408	0.0107718	0.0223945	0.0257448	0.0248134	0.0349051
0.00992597	0.0108308	0.0223162	0.025615	0.0246115	0.0350356
0.00988622	0.0106999	0.0221825	0.0254703	0.0244831	0.0351661
0.00981774	0.0105741	0.0220035	0.0251919	0.024346	0.0352966
0.00979996	0.0105026	0.021727	0.0249845	0.0240031	0.0354271
0.00975632	0.0103769	0.021489	0.0248418	0.023867	0.0355576
0.0097142	0.0103041	0.0213487	0.0245455	0.0236533	0.0356881
0.00952591	0.0102023	0.0212645	0.0244288	0.0234834	0.0358186
0.00950486	0.0100662	0.0211495	0.024294	0.0231148	0.035949
0.00948653	0.0100034	0.0210642	0.0242265	0.0229015	0.0360795
0.00946304	0.00996792	0.0210523	0.0240063	0.022856	0.03621
0.00940497	0.00973991	0.0208826	0.023802	0.0226271	0.0363405
0.00938559	0.00968506	0.0207624	0.023684	0.0224203	0.036471
0.00924292	0.00965139	0.0206241	0.0234203	0.0222344	0.0366015
0.00917994	0.00955922	0.0204064	0.0232325	0.0220241	0.036732
0.00916256	0.00949808	0.020206	0.0231047	0.0218536	0.0368625
0.00906927	0.00944695	0.0200066	0.0228956	0.0217376	0.036993
0.00902166	0.00937756	0.0197687	0.0228103	0.0214727	0.0371235
0.0090202	0.00920979	0.0195901	0.022593	0.0213701	0.037254
0.00896527	0.00910698	0.0194859	0.0223451	0.0212652	0.0373845
0.0088418	0.0089597	0.0194305	0.0222311	0.0211327	0.037515
0.00888828	0.00886987	0.0193327	0.0220443	0.0209005	0.0376455
0.00888223	0.00879103	0.0191925	0.0218989	0.0206902	0.037776
0.00877769	0.00874217	0.0191146	0.0218073	0.020529	0.0379065
0.00870132	0.00862643	0.0190886	0.0216073	0.0204049	0.038037
0.00864423	0.00857695	0.0189926	0.0214025	0.0201753	0.0381674
0.00853072	0.00849175	0.0188138	0.02125	0.0199925	0.0382979
0.00851144	0.00842269	0.0186972	0.0210663	0.019763	0.0384284
0.00845235	0.00827347	0.0186231	0.0209348	0.0195778	0.0385589
0.00838793	0.00830067	0.0185077	0.0206875	0.0194877	0.0386894
0.00833939	0.00822328	0.0182554	0.0205132	0.0193039	0.0388199
0.0082305	0.00820715	0.0181072	0.0204146	0.0191257	0.0389504
0.00811876	0.00806105	0.017994	0.0201578	0.0189923	0.0390809
0.0079959	0.00799724	0.0178024	0.0199272	0.0187379	0.0392114
0.00792541	0.0079819	0.0176851	0.0197954	0.0185832	0.0393419
0.00783463	0.00789262	0.0176621	0.0196005	0.018468	0.0394724
0.00784427	0.00780212	0.0175047	0.0195183	0.0182831	0.0396029
0.00776737	0.00777107	0.0173745	0.0192999	0.0180236	0.0397334
0.00769444	0.0076917	0.017245	0.0191728	0.0179506	0.0398639
0.00761309	0.0075505	0.01706	0.0190636	0.0177762	0.0399944
0.00756509	0.00754118	0.016939	0.0189018	0.017566	0.0401249
0.00748374	0.00742795	0.0168337	0.0187977	0.0174302	0.0402553
0.00749851	0.00727028	0.0166979	0.0186347	0.0172423	0.0403858
0.00748276	0.00715836	0.0166058	0.0184635	0.0172114	0.0405163
0.00741258	0.00710261	0.0164929	0.0182305	0.0170394	0.0406468
0.00740785	0.00699256	0.0162813	0.0180495	0.0169048	0.0407773
0.00731534	0.0069093	0.0161732	0.017865	0.0167844	0.0409078
0.00725443	0.00680259	0.016014	0.0176559	0.0165663	0.0410383
0.00724253	0.00675766	0.0159129	0.0174777	0.0164198	0.0411688
0.00714951	0.00665779	0.0157693	0.0172725	0.0162511	0.0412993
0.00709125	0.0065227	0.0156743	0.0170876	0.0161389	0.0414298
0.0069609	0.0064214	0.0155355	0.0169797	0.015978	0.0415603
0.00696185	0.00633819	0.0153626	0.0167619	0.0157779	0.0416908
0.0069463	0.0062488	0.0151985	0.0165862	0.0156865	0.0418213
0.00689705	0.00619939	0.0150895	0.0164334	0.0155531	0.0419518
0.00686141	0.00607522	0.0149926	0.0162729	0.0154989	0.0420823
0.0067664	0.0060398	0.014938	0.0161715	0.0153189	0.0422128
0.00672086	0.00605404	0.0148462	0.0159998	0.0151859	0.0423433
0.006713	0.00596523	0.0146322	0.0158595	0.0150811	0.0424737
0.00670046	0.00604981	0.0145104	0.015751	0.0149078	0.0426042
0.00668203	0.00595751	0.0143763	0.0156646	0.0147272	0.0427347
0.00664949	0.00594623	0.014206	0.0154977	0.0146408	0.0428652
0.00663555	0.00585653	0.0140815	0.0153031	0.0144779	0.0429957
0.00655111	0.00578324	0.0137803	0.0151586	0.0142337	0.0431262
0.00648139	0.00568936	0.0136305	0.0150407	0.0140412	0.0432567
0.00649684	0.00567813	0.013514	0.014998	0.0138475	0.0433872
0.00641571	0.00559179	0.0133216	0.0148929	0.013594	0.0435177
0.00641168	0.00548583	0.0131219	0.0147228	0.0134653	0.0436482
0.00638584	0.00540987	0.0130162	0.0145683	0.0133957	0.0437787
0.0064033	0.0052487	0.0129015	0.0145576	0.0132307	0.0439092
0.00635993	0.0051532	0.0128387	0.0143837	0.0130411	0.0440397
0.00630445	0.00499514	0.0126767	0.0142227	0.0128459	0.0441702
0.00628918	0.00499038	0.0125172	0.0140715	0.012849	0.0443007
0.00623441	0.00489159	0.0124202	0.0139482	0.0127289	0.0444312
0.0062345	0.00481853	0.0122082	0.01377	0.0125594	0.0445616
0.00616545	0.00481339	0.0119936	0.0136324	0.0125236	0.0446921
0.00609176	0.00470768	0.0119012	0.0135544	0.0123254	0.0448226
0.00595306	0.0046352	0.0117932	0.0133802	0.0121533	0.0449531
0.00592168	0.00454848	0.0116378	0.0132995	0.012044	0.0450836
0.00573854	0.00448915	0.011469	0.0131415	0.0119094	0.0452141
0.00570758	0.00445108	0.01144	0.0129875	0.0116793	0.0453446
0.0056326	0.00431122	0.0112687	0.0129079	0.0115735	0.0454751
0.0055784	0.00416603	0.0112162	0.0126807	0.0115349	0.0456056
0.0055025	0.00413222	0.0110975	0.0126167	0.0114003	0.0457361
0.00536462	0.00415104	0.010862	0.0125435	0.0113087	0.0458666
0.00528936	0.00409423	0.010778	0.0123653	0.0111701	0.0459971
0.00527214	0.00401375	0.0105827	0.012272	0.0110379	0.0461276
0.00529428	0.00394315	0.0103804	0.0120856	0.0108698	0.0462581
0.00525367	0.00390622	0.0103038	0.0119539	0.0107887	0.0463886
0.00510556	0.00391522	0.0101673	0.0117669	0.0106086	0.0465191
0.00505857	0.00389649	0.0100209	0.0115107	0.0105245	0.0466496
0.0049764	0.00389333	0.0097549	0.0113188	0.0103719	0.04678
0.00492693	0.00381094	0.00952754	0.0111702	0.0102667	0.0469105
0.00483627	0.00371417	0.00938621	0.0110929	0.010199	0.047041
0.00476654	0.00361892	0.00920351	0.0109415	0.0101428	0.0471715
0.00471335	0.00363468	0.00904126	0.0108061	0.0100309	0.047302
0.00465037	0.00357752	0.00886514	0.0106883	0.00992806	0.0474325
0.00460366	0.00351154	0.0087711	0.0106393	0.00980551	0.047563
0.00452549	0.00337009	0.00870123	0.0105894	0.00952724	0.0476935
0.00450348	0.00324642	0.00853032	0.0104193	0.00937287	0.047824
0.00449079	0.00320867	0.00843155	0.0102622	0.00918665	0.0479545
0.00448674	0.00316652	0.00834485	0.010136	0.00896882	0.048085
0.00450182	0.00308307	0.00828196	0.00999705	0.00881342	0.0482155
0.0045247	0.00305289	0.00812369	0.00986275	0.00871236	0.048346
0.00451828	0.00294842	0.00803601	0.00979065	0.00852573	0.0484765
0.00449912	0.00289538	0.00797832	0.00968465	0.00834394	0.048607
0.00448407	0.00287171	0.00781323	0.00954517	0.00825066	0.0487375
0.0043943	0.00278207	0.00770738	0.00949339	0.00812052	0.048868
0.00427855	0.00276923	0.00763823	0.00931613	0.00799619	0.0489984
0.00429512	0.00269684	0.00747332	0.00927802	0.00790556	0.0491289
0.00432224	0.00266208	0.00734373	0.00910669	0.00776127	0.0492594
0.00427591	0.00263362	0.00716836	0.00897049	0.00765452	0.0493899
0.00436546	0.00257132	0.00694495	0.00881556	0.00744856	0.0495204
0.00435183	0.00251957	0.00681838	0.00876488	0.00729827	0.0496509
0.00435162	0.00242434	0.00678836	0.00866323	0.00715043	0.0497814
0.00430171	0.00234514	0.00665006	0.00866188	0.00698494	0.0499119
0.00425527	0.00229267	0.00652162	0.00855115	0.00687964	0.0500424
0.00424918	0.00223542	0.00639584	0.00837123	0.00665213	0.0501729
0.00422953	0.00214281	0.00617553	0.00826328	0.00648514	0.0503034
0.0041904	0.00203729	0.00604067	0.00821085	0.00630593	0.0504339
0.00422495	0.00197247	0.00599055	0.00803503	0.00626553	0.0505644
0.00416795	0.00190579	0.00583142	0.00800037	0.00616074	0.0506949
0.00406935	0.00194142	0.00568746	0.00784441	0.00606922	0.0508254
0.00404792	0.00189516	0.00558384	0.00774957	0.0059513	0.0509559
0.00410055	0.00182906	0.00550805	0.007601	0.00586747	0.0510863
0.00407882	0.00175791	0.00541497	0.00748223	0.00577115	0.0512168
0.00403006	0.00165112	0.00531359	0.00741157	0.00560187	0.0513473
0.00401526	0.00162891	0.00512287	0.00715296	0.0055091	0.0514778
0.00403179	0.00158714	0.00497752	0.00705137	0.00545343	0.0516083
0.00399066	0.00154806	0.00482968	0.00681928	0.00538133	0.0517388
0.00388096	0.00150518	0.00478794	0.00675993	0.00517288	0.0518693
0.00385086	0.00151098	0.00471832	0.00661572	0.00501642	0.0519998
0.00379658	0.00144932	0.00466797	0.00643513	0.00481307	0.0521303
0.00376979	0.00132269	0.00458043	0.00634932	0.00470608	0.0522608
0.00366298	0.00128946	0.00447383	0.00618752	0.00463603	0.0523913
0.00365715	0.00121708	0.00434112	0.00603391	0.00456525	0.0525218
0.00372357	0.00108073	0.00427792	0.00588861	0.00445259	0.0526523
0.00367061	0.00107322	0.00419487	0.00569755	0.00432863	0.0527828
0.00364939	0.0011856	0.00409441	0.0055771	0.00413507	0.0529133
0.00360575	0.00114894	0.00390702	0.00547251	0.00394292	0.0530438
0.00355393	0.00110708	0.00378198	0.00532415	0.00378353	0.0531743
0.0034686	0.0010253	0.00371407	0.0052309	0.00371081	0.0533047
0.00338326	0.000980389	0.00354145	0.00507408	0.00361132	0.0534352
0.00340464	0.0009286	0.00340415	0.00498028	0.00350226	0.0535657
0.00338463	0.000832688	0.00331234	0.00485486	0.00337822	0.0536962
0.00334762	0.000765596	0.00315606	0.00471856	0.0031893	0.0538267
0.00331043	0.000651147	0.00312049	0.00461128	0.0031049	0.0539572
0.00319731	0.000574196	0.00297407	0.0044577	0.00306987	0.0540877
0.00321188	0.000533969	0.00279796	0.00435187	0.00300385	0.0542182
0.0031895	0.000396338	0.00269046	0.00422426	0.00283732	0.0543487
0.0031522	0.000350525	0.00267318	0.00412471	0.00278505	0.0544792
0.00316769	0.000299163	0.0026469	0.00406433	0.00268808	0.0546097
0.00314416	0.00026999	0.00252065	0.00397139	0.00261175	0.0547402
0.00308687	0.00021685	0.00253246	0.00393486	0.00252878	0.0548707
0.00301467	0.000169674	0.00240505	0.00385653	0.00237693	0.0550012
0.00300001	0.00012445	0.00227685	0.00380569	0.00223945	0.0551317
0.00291953	-1.53696e-05	0.00216686	0.00366336	0.0021778	0.0552622
0.00292326	-8.70646e-05	0.00204612	0.00351876	0.00209437	0.0553926
0.00295199	-0.00014592	0.0019183	0.00341216	0.00194593	0.0555231
0.00288884	-0.000214269	0.00178454	0.00323543	0.00190846	0.0556536
0.00288639	-0.000345611	0.00165325	0.00313821	0.00180194	0.0557841
0.00287952	-0.000370273	0.00145846	0.00305817	0.00167759	0.0559146
0.0027372	-0.000392193	0.00129607	0.00291814	0.00153732	0.0560451
0.00267699	-0.000406063	0.00121109	0.00287038	0.00130328	0.0561756
0.00268928	-0.00042448	0.00116226	0.00278202	0.00118178	0.0563061
0.00268389	-0.00043061	0.00112441	0.00262259	0.00102511	0.0564366
0.00265713	-0.000460928	0.000976472	0.00242111	0.000959174	0.0565671
0.00266273	-0.000483939	0.000913243	0.0023198	0.00083865	0.0566976
0.00257184	-0.000579503	0.000768876	0.00219932	0.000760731	0.0568281
0.00259329	-0.000560401	0.000645976	0.00209543	0.000721906	0.0569586
0.00256775	-0.000608635	0.000549794	0.00205664	0.000500544	0.0570891
0.00262177	-0.000662909	0.000488739	0.00197531	0.000409343	0.0572196
0.00254421	-0.000763249	0.000446247	0.00189544	0.000360174	0.0573501
0.00244323	-0.000802417	0.000361804	0.00175879	0.000245963	0.0574806
0.00242549	-0.000885387	0.000291165	0.00166485	5.01542e-05	0.057611
0.00239043	-0.000922206	0.000161609	0.00153173	-5.21683e-05	0.0577415
0.00239134	-0.0010117	1.66069e-05	0.00142493	-0.000116151	0.057872
0.00235759	-0.00111415	-9.17916e-05	0.00133242	-0.000294086	0.0580025
0.00228634	-0.00111712	-0.000129502	0.00129803	-0.000384652	0.058133
0.0021972	-0.00126527	-0.000226964	0.0011611	-0.000461828	0.0582635
0.00210976	-0.00126709	-0.000260456	0.00107223	-0.000557118	0.058394
0.00211569	-0.00139872	-0.00033321	0.00090895	-0.000652166	0.0585245
0.00216867	-0.00145043	-0.000388039	0.00082851	-0.000672113	0.058655
0.00212778	-0.00154304	-0.000441409	0.00084746	-0.000676658	0.0587855
0.0020665	-0.00160303	-0.000593767	0.000748426	-0.000706235	0.058916
0.00197784	-0.00167785	-0.000702513	0.0006216	-0.000740105	0.0590465
0.00195742	-0.00169952	-0.000811524	0.000512296	-0.000841799	0.059177
0.00193539	-0.00172413	-0.00097566	0.000428266	-0.00101122	0.0593075
0.00187106	-0.00168757	-0.00109708	0.000346135	-0.00116184	0.059438
0.00174005	-0.00160934	-0.00123107	0.000143534	-0.00127897	0.0595685
0.00167637	-0.00161338	-0.00135514	4.92366e-05	-0.00136245	0.059699
0.00159087	-0.00160041	-0.00137839	-0.000102616	-0.00145189	0.0598294
0.0015961	-0.00169113	-0.00140774	-0.000260694	-0.00161626	0.0599599
0.00154482	-0.00180195	-0.00147824	-0.000459495	-0.00174226	0.0600904
0.00146855	-0.00177629	-0.00147687	-0.000573976	-0.0017473	0.0602209
0.0014333	-0.00182065	-0.00161374	-0.000661239	-0.00189684	0.0603514
0.00147367	-0.0017953	-0.00167995	-0.000723927	-0.00194585	0.0604819
0.00149648	-0.00188407	-0.00179521	-0.000715215	-0.00198923	0.0606124
0.00148536	-0.00194437	-0.00190455	-0.000826409	-0.00210816	0.0607429
0.00149877	-0.00198417	-0.00189564	-0.000972721	-0.00211903	0.0608734
0.00143096	-0.00204257	-0.00192036	-0.00107621	-0.00211039	0.0610039
0.00139938	-0.00205099	-0.00198055	-0.00120251	-0.00221313	0.0611344
0.00138577	-0.00203718	-0.00214161	-0.00130089	-0.00228038	0.0612649
0.00136301	-0.00214587	-0.00220223	-0.00137764	-0.00234573	0.0613954
0.001335	-0.00224222	-0.00222904	-0.00155886	-0.00236807	0.0615259
0.00137118	-0.00231138	-0.00234951	-0.00167435	-0.00246345	0.0616564
0.00129063	-0.00231267	-0.00240704	-0.00180415	-0.00259866	0.0617869
0.00124629	-0.00233366	-0.00239859	-0.00189552	-0.00269819	0.0619173
0.00115363	-0.00237573	-0.00245238	-0.00201708	-0.00276473	0.0620478
0.00111712	-0.0024111	-0.0025702	-0.00206342	-0.00274134	0.0621783
0.00104888	-0.00244818	-0.00263492	-0.00209896	-0.00278015	0.0623088
0.00101768	-0.0025285	-0.00261729	-0.00221049	-0.00276946	0.0624393
0.00102305	-0.00251966	-0.00268976	-0.00229517	-0.00283156	0.0625698
0.000971678	-0.00248847	-0.00273452	-0.00235235	-0.00298329	0.0627003
0.000957885	-0.00251967	-0.00283408	-0.00241848	-0.00310638	0.0628308
0.000946562	-0.00251683	-0.00289633	-0.00254486	-0.00320055	0.0629613
0.000903616	-0.00261407	-0.00299849	-0.00267524	-0.00327992	0.0630918
0.000887104	-0.00266314	-0.00305967	-0.00287874	-0.00328538	0.0632223
0.000849971	-0.00270175	-0.00317337	-0.00298632	-0.00330272	0.0633528
0.00087715	-0.0027126	-0.00326243	-0.00306037	-0.00335803	0.0634833
0.000809516	-0.0027788	-0.00333005	-0.00312979	-0.00340488	0.0636138
0.00077288	-0.00281803	-0.00339779	-0.00315457	-0.0034154	0.0637443
0.000741819	-0.00282534	-0.00351217	-0.00322966	-0.00349263	0.0638748
0.000702492	-0.00291142	-0.00354458	-0.00331315	-0.00364692	0.0640053
0.000730235	-0.00294103	-0.00361402	-0.00349111	-0.00367667	0.0641357
0.000688663	-0.00299043	-0.00368162	-0.0036126	-0.0037574	0.0642662
0.000624395	-0.00305356	-0.00372598	-0.00378176	-0.00389397	0.0643967
0.000573071	-0.00303526	-0.00382434	-0.00396502	-0.00391524	0.0645272
0.000610757	-0.00305936	-0.00391299	-0.00399585	-0.0039766	0.0646577
0.000613394	-0.00306135	-0.00396748	-0.00412183	-0.00403946	0.0647882
0.000543729	-0.00310704	-0.00403044	-0.00413943	-0.00408653	0.0649187
0.00057078	-0.00317542	-0.00406297	-0.00420907	-0.0041757	0.0650492
0.000491636	-0.00321417	-0.0041163	-0.00431354	-0.00419399	0.0651797
0.000431053	-0.00325415	-0.00421269	-0.00440675	-0.00430057	0.0653102
0.000449636	-0.00329628	-0.00431194	-0.00450832	-0.00438129	0.0654407
0.000451348	-0.00327928	-0.00439597	-0.00465434	-0.00438118	0.0655712
0.000416314	-0.0032989	-0.00444921	-0.00470464	-0.00449414	0.0657017
0.000388275	-0.00334914	-0.00452218	-0.00474283	-0.00455179	0.0658322
0.000373594	-0.00335521	-0.00452101	-0.00484956	-0.00458097	0.0659627
0.000363893	-0.0033947	-0.00460678	-0.00498789	-0.00455891	0.0660932
0.000252779	-0.00335579	-0.00471118	-0.00503937	-0.00463167	0.0662236
0.000228379	-0.0034123	-0.00472174	-0.00516208	-0.00471998	0.0663541
0.000201378	-0.00348299	-0.00472689	-0.00518553	-0.00477382	0.0664846
0.00016967	-0.00343845	-0.00477086	-0.00520859	-0.00484759	0.0666151
0.000110879	-0.00345014	-0.00482511	-0.00520863	-0.00498265	0.0667456
4.90557e-05	-0.00346209	-0.00481634	-0.00529834	-0.00510144	0.0668761
3.2699e-05	-0.0034989	-0.00489529	-0.00531796	-0.0051026	0.0670066
-4.76992e-05	-0.00357311	-0.00500829	-0.00528658	-0.00517247	0.0671371
-0.000110631	-0.00361956	-0.00503842	-0.0053784	-0.00519755	0.0672676
-0.000136811	-0.00373678	-0.00509656	-0.0054024	-0.00535396	0.0673981
-0.000160685	-0.00377366	-0.00516982	-0.00552862	-0.00541575	0.0675286
-0.000160352	-0.00382575	-0.00524599	-0.00553166	-0.00547991	0.0676591
-0.000131787	-0.00388351	-0.0053165	-0.00560914	-0.00547825	0.0677896
-0.000110435	-0.00389763	-0.0053454	-0.00567653	-0.00559464	0.0679201
5.00225e-06	-0.00394137	-0.00535469	-0.00574051	-0.00563638	0.0680506
-5.14943e-05	-0.00402381	-0.00530943	-0.00575272	-0.00566137	0.0681811
-7.52815e-05	-0.00402071	-0.00543761	-0.00581594	-0.00567134	0.0683116
-5.14892e-05	-0.00410083	-0.00545585	-0.00588699	-0.00570606	0.068442
-9.64547e-05	-0.00418809	-0.00548878	-0.00594512	-0.00569618	0.0685725
-0.000119112	-0.00423409	-0.00545072	-0.0059683	-0.0056676	0.068703
-7.33653e-05	-0.00429124	-0.00552172	-0.00608772	-0.00567518	0.0688335
-4.96653e-05	-0.00425363	-0.00566099	-0.00616343	-0.00574016	0.068964
-6.44483e-05	-0.00427342	-0.00570523	-0.00622987	-0.00579278	0.0690945
-0.000167972	-0.00434309	-0.00577886	-0.006343	-0.00577255	0.069225
-0.000227876	-0.00436794	-0.00586727	-0.00631046	-0.00584592	0.0693555
-0.000301128	-0.00439381	-0.00594066	-0.0063859	-0.00588916	0.069486
-0.000290627	-0.00446112	-0.00598778	-0.00647914	-0.00597606	0.0696165
-0.000342159	-0.00448599	-0.00599307	-0.00650607	-0.00606641	0.069747
-0.000387325	-0.00445953	-0.00602042	-0.0065448	-0.00616	0.0698775
-0.000401666	-0.00441503	-0.00603946	-0.00658985	-0.006258	0.070008
-0.000370188	-0.00446342	-0.0061091	-0.00666911	-0.00628226	0.0701385
-0.000433781	-0.00450309	-0.00617734	-0.00680502	-0.00629659	0.070269
-0.000403001	-0.00449079	-0.00622315	-0.00686207	-0.00636512	0.0703995
-0.000343557	-0.00455543	-0.00632736	-0.00691539	-0.0064488	0.0705299
-0.000395589	-0.0045906	-0.00636636	-0.00698908	-0.00646136	0.0706604
-0.000452916	-0.00461845	-0.00644922	-0.00703776	-0.00653586	0.0707909
-0.000455662	-0.00457589	-0.00659502	-0.00712533	-0.00658772	0.0709214
-0.000486508	-0.00463727	-0.00667709	-0.00713251	-0.0065756	0.0710519
-0.000507982	-0.00471177	-0.00667961	-0.00718917	-0.00657908	0.0711824
-0.000483325	-0.00475244	-0.00665907	-0.00721114	-0.00673094	0.0713129
-0.000540596	-0.00470013	-0.0066904	-0.0072881	-0.00674402	0.0714434
-0.000576745	-0.00476815	-0.00669897	-0.00734381	-0.00682352	0.0715739
-0.000615036	-0.00479275	-0.00675139	-0.00737562	-0.0068413	0.0717044
-0.000652818	-0.00482888	-0.0068147	-0.00736858	-0.00680709	0.0718349
-0.000682816	-0.00485377	-0.00692939	-0.00742157	-0.00687358	0.0719654
-0.000743169	-0.00490033	-0.00703626	-0.00743868	-0.00687369	0.0720959
-0.000756115	-0.00493808	-0.00703342	-0.00741707	-0.00690561	0.0722264
-0.000789124	-0.00498624	-0.00709589	-0.00741727	-0.00690226	0.0723569
-0.00076956	-0.00496185	-0.00710799	-0.00740938	-0.0069561	0.0724874
-0.00082394	-0.00503409	-0.00717323	-0.00739571	-0.00697004	0.0726179
-0.000923343	-0.00508961	-0.00721339	-0.00744632	-0.00696666	0.0727483
-0.000957301	-0.00510648	-0.00726042	-0.00748828	-0.00704717	0.0728788
-0.000995597	-0.00509701	-0.00728807	-0.00748626	-0.00708501	0.0730093
-0.000945241	-0.00511546	-0.00729703	-0.00748058	-0.0071635	0.0731398
-0.000938581	-0.00512747	-0.00735996	-0.00751526	-0.00716338	0.0732703
-0.00103235	-0.00516081	-0.00737588	-0.00757922	-0.00721602	0.0734008
-0.0010707	-0.00519536	-0.00740379	-0.00769233	-0.00732807	0.0735313
-0.00107317	-0.00514419	-0.007497	-0.0077471	-0.00731053	0.0736618
-0.00110064	-0.0051671	-0.00759068	-0.007851	-0.0073689	0.0737923
-0.0010834	-0.00520892	-0.00766807	-0.00794073	-0.00737653	0.0739228
-0.00108379	-0.00528506	-0.00772166	-0.00792754	-0.00741948	0.0740533
-0.00110327	-0.00529139	-0.00772283	-0.00797636	-0.00755218	0.0741838
-0.00116005	-0.00528314	-0.00782299	-0.00799762	-0.00762605	0.0743143
-0.00116058	-0.00526773	-0.00783095	-0.00812527	-0.00772619	0.0744448
-0.00114649	-0.00527429	-0.00786263	-0.00819062	-0.00788225	0.0745753
-0.00114867	-0.00530517	-0.0079316	-0.0082028	-0.00796356	0.0747058
-0.0011404	-0.00539151	-0.00791916	-0.00825633	-0.0079616	0.0748363
-0.00114686	-0.00542189	-0.0078572	-0.0083061	-0.00790278	0.0749667
-0.00115179	-0.00545828	-0.00793831	-0.00832024	-0.0079058	0.0750972
-0.00115589	-0.00548989	-0.00794646	-0.00830165	-0.00795935	0.0752277
-0.00106686	-0.00556041	-0.00799617	-0.0083364	-0.00795993	0.0753582
-0.0010177	-0.00559125	-0.00804117	-0.00838182	-0.00800964	0.0754887
-0.00107113	-0.00559477	-0.00811837	-0.00837122	-0.00813431	0.0756192
-0.00103337	-0.00552913	-0.00819293	-0.00838006	-0.00814832	0.0757497
-0.00100418	-0.00558241	-0.0082423	-0.00832909	-0.00823915	0.0758802
-0.0010003	-0.0055949	-0.00825881	-0.00835946	-0.00822814	0.0760107
-0.00104143	-0.00561425	-0.00832148	-0.00839818	-0.00835668	0.0761412
-0.00112913	-0.00561044	-0.00835553	-0.00846946	-0.00841949	0.0762717
-0.0011115	-0.00561067	-0.00839352	-0.00856511	-0.00842693	0.0764022
-0.00114226	-0.00566204	-0.00847598	-0.0085549	-0.0085291	0.0765327
-0.0011606	-0.00561887	-0.00862741	-0.00856459	-0.00860992	0.0766632
-0.00115827	-0.00562684	-0.00866179	-0.00862772	-0.00868006	0.0767937
-0.00112041	-0.00566052	-0.00871413	-0.00861933	-0.00871153	0.0769242
-0.00110769	-0.00564583	-0.00877709	-0.00868834	-0.00868762	0.0770546
-0.00110867	-0.00568744	-0.00883384	-0.00870387	-0.00876228	0.0771851
-0.00116374	-0.00567554	-0.00889067	-0.00869281	-0.00875964	0.0773156
-0.00112483	-0.00576592	-0.00892603	-0.00871937	-0.00876444	0.0774461
-0.00111661	-0.00572529	-0.00898702	-0.00872838	-0.00877806	0.0775766
-0.00112031	-0.00575182	-0.0090477	-0.0087567	-0.00877642	0.0777071
-0.00112977	-0.00583018	-0.00902226	-0.00884885	-0.00886853	0.0778376
-0.00111061	-0.00588147	-0.00907303	-0.00887448	-0.00894538	0.0779681
-0.00114362	-0.00587328	-0.00905976	-0.00889064	-0.00901004	0.0780986
-0.0011556	-0.00595945	-0.00902832	-0.00891481	-0.00905698	0.0782291
-0.0011263	-0.0059431	-0.00906924	-0.00901933	-0.00908495	0.0783596
-0.00111323	-0.00598601	-0.0090707	-0.00911432	-0.0091579	0.0784901
-0.00117696	-0.00605377	-0.00907031	-0.00917382	-0.00916496	0.0786206
-0.0011587	-0.00596963	-0.00904668	-0.00916166	-0.0092218	0.0787511
-0.00117143	-0.00594383	-0.00908007	-0.00911695	-0.00928731	0.0788816
-0.00115829	-0.00596279	-0.00909929	-0.00912889	-0.00927254	0.0790121
-0.0012137	-0.00596258	-0.00910659	-0.00915003	-0.00937348	0.0791426
-0.0012317	-0.00597201	-0.00917408	-0.00921635	-0.00943479	0.079273
-0.0012106	-0.00597662	-0.00923498	-0.00930559	-0.00940343	0.0794035
-0.00123961	-0.00591458	-0.00923298	-0.00933422	-0.0094377	0.079534
-0.00121033	-0.00590075	-0.0092848	-0.00936698	-0.00945259	0.0796645
-0.00125574	-0.0058938	-0.0093413	-0.00936824	-0.00950106	0.079795
-0.00122526	-0.00589586	-0.00943587	-0.00935464	-0.00955076	0.0799255
-0.00118943	-0.00591158	-0.00944444	-0.00934792	-0.00950496	0.080056
-0.00111023	-0.00596214	-0.00943269	-0.00933176	-0.00955855	0.0801865
-0.001122	-0.00592327	-0.00943383	-0.00940439	-0.00959276	0.080317
-0.00118827	-0.00597565	-0.0094206	-0.00940356	-0.00960066	0.0804475
-0.00117922	-0.00603516	-0.00946808	-0.00946686	-0.00967421	0.080578
-0.0011878	-0.00608296	-0.00951045	-0.00950297	-0.00972846	0.0807085
-0.00124282	-0.00608301	-0.00954065	-0.00951491	-0.00972095	0.080839
-0.00125931	-0.00611623	-0.00955514	-0.00956619	-0.00978658	0.0809695
-0.0012749	-0.00608831	-0.00965645	-0.00954575	-0.00978885	0.0811
-0.00129614	-0.00609827	-0.00971483	-0.00954858	-0.00981286	0.0812305
-0.00130986	-0.00611742	-0.0097351	-0.00963258	-0.0097956	0.0813609
-0.00128945	-0.00614259	-0.00974106	-0.00968786	-0.0097813	0.0814914
-0.00131004	-0.00617601	-0.00972862	-0.00970523	-0.00987212	0.0816219
-0.00138456	-0.00623112	-0.00967648	-0.00978149	-0.00995897	0.0817524
-0.00133002	-0.00635011	-0.00970345	-0.0098105	-0.00992896	0.0818829
-0.00137325	-0.0063883	-0.00976974	-0.0098332	-0.00989293	0.0820134
-0.00132651	-0.00643279	-0.00985292	-0.00986404	-0.00994432	0.0821439
-0.00125128	-0.00653565	-0.00982394	-0.00997678	-0.00998183	0.0822744
-0.00123509	-0.00655241	-0.00984222	-0.00999442	-0.00993399	0.0824049
-0.00122346	-0.00658056	-0.00992292	-0.009987	-0.00993764	0.0825354
-0.00122135	-0.00654253	-0.0100098	-0.0100174	-0.00993769	0.0826659
-0.00119411	-0.00652522	-0.0099928	-0.0100385	-0.00994764	0.0827964
-0.00121257	-0.00650753	-0.010047	-0.0100929	-0.00998349	0.0829269
-0.00124817	-0.00642314	-0.0101224	-0.0100604	-0.00993288	0.0830574
-0.00118632	-0.00641762	-0.0101486	-0.0100661	-0.00991361	0.0831879
-0.00122162	-0.00637772	-0.010189	-0.0101804	-0.00985949	0.0833184
-0.00122105	-0.00637174	-0.0102083	-0.0101909	-0.00976935	0.0834489
-0.00120865	-0.00638326	-0.0102087	-0.0101831	-0.00977822	0.0835793
-0.00130392	-0.00641758	-0.0101967	-0.0102175	-0.00980705	0.0837098
-0.00130664	-0.0063967	-0.0103052	-0.0102785	-0.00982416	0.0838403
-0.00134589	-0.00639859	-0.0103098	-0.0102656	-0.00980152	0.0839708
-0.00132653	-0.00641511	-0.0103149	-0.0102178	-0.00981233	0.0841013
-0.00138031	-0.00638872	-0.0103646	-0.0101956	-0.00989296	0.0842318
-0.00140967	-0.00637995	-0.0104379	-0.0102965	-0.00997005	0.0843623
-0.0014677	-0.00631847	-0.0104233	-0.0102343	-0.00999207	0.0844928
-0.00150948	-0.00631972	-0.0103905	-0.010215	-0.0100211	0.0846233
-0.00153539	-0.00631237	-0.0103643	-0.0102162	-0.0100066	0.0847538
-0.00152967	-0.00626567	-0.0103331	-0.0102119	-0.010119	0.0848843
-0.00150305	-0.00631124	-0.0103319	-0.0103143	-0.0101866	0.0850148
-0.00147734	-0.00633515	-0.0104157	-0.0103118	-0.0102305	0.0851453
-0.00147779	-0.00630327	-0.0104248	-0.0102862	-0.0101788	0.0852758
-0.00152274	-0.00631398	-0.0104881	-0.0103133	-0.0101875	0.0854063
-0.00155342	-0.00637159	-0.010506	-0.0103434	-0.0101957	0.0855368
-0.00153314	-0.00638077	-0.0105573	-0.0103691	-0.0101301	0.0856673
-0.00158255	-0.00641118	-0.0105836	-0.0103424	-0.0101697	0.0857977
-0.00159036	-0.00644947	-0.0105997	-0.0103216	-0.010202	0.0859282
-0.0015979	-0.00649814	-0.0106237	-0.0103088	-0.0102097	0.0860587
-0.00170981	-0.00646798	-0.0105803	-0.010344	-0.0101841	0.0861892
-0.0016593	-0.00646836	-0.0106426	-0.0103798	-0.0102127	0.0863197
-0.00162022	-0.00645324	-0.0106329	-0.0104157	-0.0102214	0.0864502
-0.0016154	-0.00641295	-0.0105829	-0.0104186	-0.0102313	0.0865807
-0.0016453	-0.00644475	-0.0105797	-0.010396	-0.010246	0.0867112
-0.00164933	-0.0064102	-0.0106065	-0.010429	-0.0103206	0.0868417
-0.00166416	-0.0063794	-0.0106407	-0.0104922	-0.0103332	0.0869722
-0.00161673	-0.00644376	-0.0106313	-0.0105105	-0.0103822	0.0871027
-0.00159373	-0.00645315	-0.0106217	-0.0105666	-0.0103373	0.0872332
-0.00150077	-0.00644746	-0.0106427	-0.0105801	-0.0103612	0.0873637
-0.00147408	-0.00646835	-0.0106636	-0.0106424	-0.0103977	0.0874942
-0.00149195	-0.00648768	-0.01061	-0.0106714	-0.0103427	0.0876247
-0.00148608	-0.0064728	-0.0105696	-0.0106209	-0.010358	0.0877552
-0.0014909	-0.00645205	-0.0105353	-0.0106356	-0.0103669	0.0878856
-0.00151022	-0.00646234	-0.0105701	-0.010699	-0.0104031	0.0880161
-0.00145499	-0.00649558	-0.0105822	-0.0107108	-0.0104158	0.0881466
-0.00141625	-0.00650132	-0.010552	-0.0107323	-0.0104486	0.0882771
-0.00137276	-0.00647633	-0.0105424	-0.0107671	-0.0104506	0.0884076
-0.00138517	-0.00647165	-0.0104891	-0.010795	-0.0104198	0.0885381
-0.00133142	-0.00646512	-0.0105127	-0.0108053	-0.0105016	0.0886686
-0.00133311	-0.00649692	-0.0105332	-0.0108662	-0.0104867	0.0887991
-0.00137763	-0.006511	-0.0105007	-0.0108822	-0.0105159	0.0889296
-0.00133194	-0.00645472	-0.0105333	-0.0108361	-0.0105338	0.0890601
-0.00133437	-0.00648757	-0.0105252	-0.0107969	-0.0105236	0.0891906
-0.00136691	-0.00651631	-0.0105369	-0.0107794	-0.0104845	0.0893211
-0.00134782	-0.00652131	-0.0105357	-0.0107865	-0.0104884	0.0894516
-0.00139965	-0.00647878	-0.0105075	-0.0107461	-0.0105299	0.0895821
-0.0013707	-0.00643586	-0.010509	-0.0107478	-0.0105124	0.0897126
-0.00138848	-0.0064244	-0.0105214	-0.010686	-0.0104574	0.0898431
-0.00144907	-0.00640189	-0.0104516	-0.0107098	-0.0104565	0.0899736
-0.00144724	-0.00644792	-0.0104275	-0.0107134	-0.0104305	0.090104
-0.00143173	-0.00644159	-0.0103646	-0.0106839	-0.0103963	0.0902345
-0.00144734	-0.00645637	-0.0103449	-0.0107023	-0.0104151	0.090365
-0.00144881	-0.00640004	-0.0103709	-0.0107597	-0.0104604	0.0904955
-0.00147028	-0.00637582	-0.0103911	-0.0107656	-0.0104946	0.090626
-0.00148435	-0.00643934	-0.0103508	-0.010803	-0.0104966	0.0907565
-0.0014866	-0.00643478	-0.0102983	-0.010821	-0.0105306	0.090887
-0.00153782	-0.00646322	-0.0103094	-0.0108006	-0.0105672	0.0910175
-0.00153624	-0.00647998	-0.0103429	-0.0107827	-0.0105311	0.091148
-0.00153862	-0.00649814	-0.0103115	-0.0108128	-0.0105449	0.0912785
-0.00151602	-0.0065358	-0.0102813	-0.0108302	-0.0105473	0.091409
-0.0015209	-0.00651907	-0.0103036	-0.0108997	-0.0105641	0.0915395
-0.00152461	-0.00654993	-0.0103223	-0.0109096	-0.0106119	0.09167
-0.00154395	-0.00656925	-0.010312	-0.010917	-0.0105338	0.0918005
-0.00151453	-0.00653749	-0.0103365	-0.0109132	-0.0104948	0.091931
-0.00152946	-0.00654846	-0.0102882	-0.0108474	-0.0105136	0.0920615
-0.00154963	-0.0065394	-0.0102783	-0.0108589	-0.0104846	0.0921919
-0.00156707	-0.00658441	-0.0102178	-0.0108785	-0.0104763	0.0923224
-0.00152868	-0.00662189	-0.0101852	-0.0108846	-0.0104699	0.0924529
-0.00157885	-0.006614	-0.0101561	-0.0108797	-0.0105047	0.0925834
-0.00160378	-0.00659634	-0.0101868	-0.0108593	-0.0106182	0.0927139
-0.00160936	-0.00656202	-0.0101472	-0.0108206	-0.010586	0.0928444
-0.00159198	-0.00660546	-0.0101337	-0.0108139	-0.010658	0.0929749
-0.0016491	-0.00660181	-0.010126	-0.0108402	-0.0106519	0.0931054
-0.00168637	-0.00669548	-0.0101119	-0.0107985	-0.0106641	0.0932359
-0.00166943	-0.00666892	-0.0101019	-0.01081	-0.0107036	0.0933664
-0.00164683	-0.00663563	-0.0101139	-0.010813	-0.0106305	0.0934969
-0.00162972	-0.00663393	-0.0101139	-0.0107948	-0.0106133	0.0936274
-0.00157417	-0.00667828	-0.0101218	-0.0107986	-0.0106261	0.0937579
-0.00160157	-0.0066942	-0.0101566	-0.0108589	-0.0106445	0.0938884
-0.00160572	-0.0066735	-0.0101995	-0.0108452	-0.0106566	0.0940189
-0.00161725	-0.00664617	-0.0102472	-0.0107834	-0.0106016	0.0941494
-0.00162695	-0.00667402	-0.0102964	-0.0107471	-0.0106364	0.0942799
-0.00170225	-0.0066763	-0.0102769	-0.0107556	-0.0106579	0.0944103
-0.00171067	-0.00672641	-0.0102744	-0.0107983	-0.0106375	0.0945408
-0.00173795	-0.00669198	-0.0102834	-0.0108116	-0.0106977	0.0946713
-0.0017388	-0.00668024	-0.010262	-0.010829	-0.0106199	0.0948018
-0.0017277	-0.0067241	-0.0102163	-0.0108349	-0.0105395	0.0949323
-0.00174934	-0.00673868	-0.010199	-0.0108283	-0.0106192	0.0950628
-0.00171863	-0.00678763	-0.010194	-0.0108077	-0.0106373	0.0951933
-0.00173283	-0.00677708	-0.0101634	-0.0107707	-0.0105767	0.0953238
-0.00173947	-0.00675634	-0.0101453	-0.0107568	-0.0105694	0.0954543
-0.00171424	-0.00675223	-0.0100929	-0.0107751	-0.0105836	0.0955848
-0.00179314	-0.00675643	-0.0101302	-0.0107578	-0.0106669	0.0957153
-0.00181871	-0.00674902	-0.0100866	-0.010783	-0.0106721	0.0958458
-0.00178138	-0.00676613	-0.0101204	-0.0107647	-0.0106965	0.0959763
-0.00177193	-0.00675013	-0.0101142	-0.0107583	-0.0107318	0.0961068
-0.00176929	-0.00671635	-0.010044	-0.0106978	-0.0106857	0.0962373
-0.00181857	-0.00671059	-0.0100156	-0.0107171	-0.0106263	0.0963678
-0.00181684	-0.00672628	-0.00999774	-0.0107409	-0.010659	0.0964982
-0.00179074	-0.00673372	-0.0100136	-0.0106933	-0.010602	0.0966287
-0.0018245	-0.00678598	-0.00997464	-0.0106861	-0.0105416	0.0967592
-0.00184922	-0.00680354	-0.00993106	-0.0106892	-0.0105289	0.0968897
-0.00189168	-0.00680343	-0.00992603	-0.0106758	-0.0105169	0.0970202
-0.00194889	-0.00675609	-0.00990537	-0.0106695	-0.0105245	0.0971507
-0.00194639	-0.0067337	-0.00992533	-0.0106639	-0.010494	0.0972812
-0.00189803	-0.00671762	-0.00995177	-0.0106672	-0.0104757	0.0974117
-0.00193855	-0.00667502	-0.00998002	-0.0106766	-0.0104946	0.0975422
-0.00192723	-0.00661249	-0.00996107	-0.0106969	-0.0105425	0.0976727
-0.00195444	-0.00657108	-0.00995374	-0.0107218	-0.0105009	0.0978032
-0.002017	-0.00652044	-0.0100012	-0.0106538	-0.0104906	0.0979337
-0.00209231	-0.00651689	-0.00997364	-0.010697	-0.0104762	0.0980642
-0.00211438	-0.00647993	-0.00993875	-0.0106775	-0.0104779	0.0981947
-0.00206424	-0.00646096	-0.00990944	-0.0106834	-0.0105062	0.0983252
-0.00204029	-0.00649565	-0.00986624	-0.0106642	-0.0105406	0.0984557
-0.0020422	-0.00652327	-0.00984019	-0.0106455	-0.0105294	0.0985862
-0.00201266	-0.00648678	-0.00976875	-0.0106795	-0.0105295	0.0987166
-0.0020276	-0.00648124	-0.00977432	-0.0106409	-0.0105123	0.0988471
-0.00205315	-0.00650606	-0.00976689	-0.0106287	-0.0105622	0.0989776
-0.00210207	-0.00649631	-0.00975076	-0.0106386	-0.0106333	0.0991081
-0.00213674	-0.00651049	-0.0097529	-0.0106741	-0.0105568	0.0992386
-0.00209199	-0.00653776	-0.0097767	-0.0106441	-0.0105462	0.0993691
-0.00204932	-0.00652904	-0.00975881	-0.0106287	-0.0105533	0.0994996
-0.00203708	-0.00655039	-0.00968832	-0.0106367	-0.0105918	0.0996301
-0.00208959	-0.00652692	-0.00967252	-0.0106703	-0.0105956	0.0997606
-0.0020574	-0.00657302	-0.00966064	-0.0106754	-0.0105779	0.0998911
-0.00202367	-0.00653345	-0.00964327	-0.0106354	-0.010581	0.100022
-0.0020338	-0.00650379	-0.00964966	-0.0106785	-0.0106	0.100152
-0.00203744	-0.00653708	-0.00967584	-0.0107199	-0.0105945	0.100283
-0.00202478	-0.00653438	-0.00967754	-0.0106929	-0.010619	0.100413
-0.00203722	-0.00656337	-0.00965996	-0.0107353	-0.0105365	0.100544
-0.00201934	-0.0064616	-0.00965922	-0.01073	-0.0104827	0.100674
-0.00200334	-0.00642924	-0.00956822	-0.0106974	-0.0104496	0.100805
-0.00198854	-0.00640446	-0.00961351	-0.0106787	-0.0104554	0.100935
-0.00195643	-0.00640377	-0.00956499	-0.0106115	-0.0104093	0.101066
-0.0019489	-0.00639763	-0.00955562	-0.0106153	-0.0103952	0.101196
-0.00197449	-0.0063985	-0.00956937	-0.0105776	-0.0103639	0.101327
-0.00198742	-0.00638621	-0.00957496	-0.0105467	-0.0102891	0.101457
-0.00194941	-0.00641703	-0.00955763	-0.0105439	-0.0102604	0.101588
-0.00197888	-0.0064196	-0.00958078	-0.0105351	-0.0102528	0.101718
-0.00190491	-0.0064491	-0.00959401	-0.0104731	-0.0102021	0.101848
-0.00191893	-0.00649932	-0.00947457	-0.0104814	-0.0102244	0.101979
-0.00192839	-0.00649678	-0.00944756	-0.0104844	-0.0102421	0.102109
-0.00189397	-0.00656142	-0.00947534	-0.0104951	-0.0102294	0.10224
-0.00181951	-0.00649751	-0.00944518	-0.0105254	-0.0102771	0.10237
-0.00182569	-0.00649176	-0.00943313	-0.0105037	-0.0102006	0.102501
-0.00179094	-0.0064874	-0.00944247	-0.0104611	-0.0101278	0.102631
-0.00183111	-0.00646035	-0.00943357	-0.0103896	-0.0101522	0.102762
-0.00187454	-0.0064084	-0.00944682	-0.0103924	-0.0102136	0.102892
-0.00191419	-0.00639581	-0.00943813	-0.0103775	-0.0101845	0.103023
-0.00196141	-0.00641305	-0.00940127	-0.0103561	-0.0101807	0.103153
-0.00192264	-0.00640782	-0.00941675	-0.0103765	-0.0102024	0.103284
-0.00188616	-0.0064197	-0.00942471	-0.0104284	-0.0101518	0.103414
-0.00187058	-0.00638097	-0.00946124	-0.0103735	-0.0101276	0.103545
-0.00183883	-0.00638034	-0.00940152	-0.0103149	-0.0101135	0.103675
-0.00181786	-0.00637728	-0.00940907	-0.0103204	-0.0101128	0.103806
-0.00184272	-0.00633612	-0.00938995	-0.010355	-0.0101087	0.103936
-0.00182073	-0.00631022	-0.00943342	-0.0103376	-0.0101405	0.104067
-0.00182939	-0.0063414	-0.00945385	-0.0103559	-0.0101285	0.104197
-0.00184723	-0.00632622	-0.00942527	-0.0103952	-0.0100816	0.104328
-0.00182366	-0.00630529	-0.00941156	-0.0103488	-0.0100608	0.104458
-0.00178981	-0.00627238	-0.00940477	-0.0103508	-0.0100453	0.104589
-0.00181693	-0.00630394	-0.00934981	-0.0103472	-0.0100158	0.104719
-0.00185574	-0.00622468	-0.00931123	-0.0103309	-0.0100002	0.10485
-0.00183389	-0.00621873	-0.00925906	-0.010316	-0.00995878	0.10498
-0.00180633	-0.00619123	-0.00923975	-0.0103388	-0.00990644	0.105111
-0.00176953	-0.00619771	-0.00922571	-0.0103214	-0.00987801	0.105241
-0.00178255	-0.00622913	-0.0092087	-0.0103306	-0.00987177	0.105372
-0.0017599	-0.00622257	-0.00915109	-0.0103788	-0.00989615	0.105502
-0.00172202	-0.00627311	-0.00913451	-0.0103752	-0.00987372	0.105633
-0.00168788	-0.00626195	-0.00913878	-0.0103671	-0.00981545	0.105763
-0.00167389	-0.00628057	-0.0091601	-0.0103709	-0.00981058	0.105894
-0.00165638	-0.00618607	-0.00914349	-0.0103732	-0.00973697	0.106024
-0.00163075	-0.00621421	-0.00917747	-0.0103035	-0.0097006	0.106155
-0.00158124	-0.00621531	-0.00919095	-0.0102598	-0.00969228	0.106285
-0.00157924	-0.00615671	-0.00920806	-0.0102772	-0.00969032	0.106416
-0.00151205	-0.00621424	-0.00920589	-0.0102065	-0.00965078	0.106546
-0.00150482	-0.0061881	-0.00921504	-0.0102269	-0.00960605	0.106677
-0.00152524	-0.0061016	-0.00918371	-0.0102122	-0.00958755	0.106807
-0.00150549	-0.00607309	-0.00914775	-0.0102015	-0.00951418	0.106938
-0.00154965	-0.00602731	-0.00908186	-0.0101996	-0.0094873	0.107068
-0.00157003	-0.00600303	-0.00905226	-0.0101515	-0.00944142	0.107199
-0.00160165	-0.00602157	-0.00900857	-0.0100988	-0.00944352	0.107329
-0.00162636	-0.00602771	-0.00900895	-0.0100938	-0.00943487	0.10746
-0.00159168	-0.00607044	-0.00896783	-0.0101023	-0.00945902	0.10759
-0.00155384	-0.00606626	-0.00897331	-0.0101432	-0.00943564	0.107721
-0.00149442	-0.0060684	-0.00893682	-0.0101234	-0.00937746	0.107851
-0.00149191	-0.00606319	-0.0089539	-0.0101085	-0.00934636	0.107982
-0.00148914	-0.00600784	-0.00896115	-0.0100571	-0.00926932	0.108112
-0.00144148	-0.00599915	-0.00894581	-0.0100544	-0.00926671	0.108243
-0.00144684	-0.00603732	-0.00889158	-0.0100462	-0.00922741	0.108373
-0.00144993	-0.00601522	-0.00890802	-0.0100598	-0.00925987	0.108504
-0.00149082	-0.00601623	-0.00888739	-0.0100437	-0.00919248	0.108634
-0.00145028	-0.0059389	-0.00885765	-0.0099798	-0.00919983	0.108765
-0.00144618	-0.00589077	-0.00886284	-0.00997712	-0.00916535	0.108895
-0.00145116	-0.00589826	-0.00883891	-0.00993152	-0.00913533	0.109026
-0.00146635	-0.00587531	-0.00881155	-0.00989473	-0.00915415	0.109156
-0.0014778	-0.00588159	-0.00875554	-0.00989764	-0.00911973	0.109287
-0.00146765	-0.00585098	-0.0087375	-0.00988619	-0.0090728	0.109417
-0.00141922	-0.00581355	-0.00873538	-0.00982263	-0.00904303	0.109548
-0.00139142	-0.00585772	-0.0086781	-0.00978561	-0.00901444	0.109678
-0.00139368	-0.00588346	-0.00862179	-0.00977632	-0.00896519	0.109809
-0.00138474	-0.00583455	-0.00852291	-0.00974608	-0.00892952	0.109939
-0.00139141	-0.00585964	-0.00852488	-0.00973205	-0.00886163	0.11007
-0.00136618	-0.00587461	-0.00848787	-0.00968206	-0.00886907	0.1102
-0.00133205	-0.00584737	-0.00846498	-0.00966699	-0.00887891	0.110331
-0.00130659	-0.00584423	-0.00843629	-0.00962522	-0.00888295	0.110461
-0.00128464	-0.00581648	-0.00844799	-0.00958648	-0.00888051	0.110592
-0.00128645	-0.00579272	-0.00842103	-0.00953778	-0.00880893	0.110722
-0.00131703	-0.00582793	-0.00843463	-0.0094892	-0.00878887	0.110853
-0.00133814	-0.00577722	-0.00843792	-0.00952107	-0.00874101	0.110983
-0.00135155	-0.00570477	-0.00843085	-0.00946858	-0.00873728	0.111114
-0.00134483	-0.00567899	-0.00840618	-0.00943031	-0.00867754	0.111244
-0.00129765	-0.00563327	-0.00839579	-0.0094072	-0.00861048	0.111375
-0.00127235	-0.00559646	-0.00844665	-0.00937369	-0.00857614	0.111505
-0.00129577	-0.00557221	-0.00841304	-0.00935251	-0.00851726	0.111636
-0.00132698	-0.00550724	-0.00836782	-0.00930211	-0.0084997	0.111766
-0.00137188	-0.00551001	-0.00839189	-0.00931837	-0.00850421	0.111897
-0.00137416	-0.00551593	-0.00838161	-0.00927498	-0.0084936	0.112027
-0.00131269	-0.00550503	-0.00838223	-0.00921271	-0.00848155	0.112158
-0.00128513	-0.0054602	-0.00832428	-0.00917773	-0.00852508	0.112288
-0.00125253	-0.00541402	-0.00831	-0.00919979	-0.00854147	0.112419
-0.00117647	-0.00539329	-0.00825536	-0.00916568	-0.00853272	0.112549
-0.00115149	-0.00535567	-0.00821818	-0.00915619	-0.00853567	0.11268
-0.00116121	-0.00537519	-0.00821433	-0.00916235	-0.00852259	0.11281
-0.00117241	-0.00538966	-0.00817535	-0.00915398	-0.008493	0.11294
-0.00117971	-0.00537328	-0.00816619	-0.00913325	-0.00846951	0.113071
-0.00112648	-0.00535108	-0.00806672	-0.00911246	-0.00844157	0.113201
-0.00112524	-0.00537209	-0.00800585	-0.00905303	-0.00840134	0.113332
-0.00111225	-0.00537511	-0.0079896	-0.00901236	-0.00841187	0.113462
-0.00112494	-0.0054107	-0.00795584	-0.00898814	-0.00837521	0.113593
-0.00108727	-0.00544428	-0.00796204	-0.00897189	-0.00836956	0.113723
-0.00108448	-0.00544517	-0.00799732	-0.0089784	-0.00834452	0.113854
-0.00114098	-0.00547818	-0.00795983	-0.00894088	-0.00831527	0.113984
-0.00115732	-0.00542778	-0.00795443	-0.00895843	-0.00827246	0.114115
-0.00115967	-0.00536517	-0.00790877	-0.00898127	-0.00826836	0.114245
-0.0011467	-0.00538937	-0.00793862	-0.00894915	-0.00827461	0.114376
-0.00114597	-0.00539332	-0.00795951	-0.00896541	-0.00827418	0.114506
-0.00112789	-0.00539557	-0.00790092	-0.00893871	-0.00824439	0.114637
-0.00112082	-0.00540692	-0.00789088	-0.0089129	-0.00820539	0.114767
-0.0011247	-0.00535689	-0.0078885	-0.00882567	-0.00817513	0.114898
-0.00111752	-0.00529754	-0.00787477	-0.00879569	-0.00817253	0.115028
-0.00115277	-0.00528715	-0.00788156	-0.00874597	-0.00815445	0.115159
-0.00116333	-0.00523686	-0.00786836	-0.00871351	-0.00811533	0.115289
-0.0011347	-0.00521555	-0.00787828	-0.00868544	-0.00808841	0.11542
-0.00114692	-0.00519663	-0.00785791	-0.00865657	-0.00808303	0.11555
-0.00114785	-0.00523463	-0.00784581	-0.00862825	-0.0080286	0.115681
-0.00113817	-0.00529627	-0.00780901	-0.00865297	-0.00804041	0.115811
-0.00110659	-0.00525513	-0.00774181	-0.00860754	-0.0080271	0.115942
-0.00104525	-0.005261	-0.0077305	-0.0086377	-0.00799814	0.116072
-0.000997712	-0.00521562	-0.00774939	-0.00857526	-0.00802556	0.116203
-0.00100744	-0.00526733	-0.00770909	-0.00854775	-0.00800282	0.116333
-0.000992139	-0.00525898	-0.00769354	-0.00858396	-0.00795887	0.116464
-0.00103513	-0.00523093	-0.00760985	-0.00858777	-0.00794771	0.116594
-0.00103555	-0.00524025	-0.00762047	-0.00859139	-0.00795312	0.116725
-0.00101854	-0.00517643	-0.00760949	-0.00855693	-0.00796509	0.116855
-0.00104241	-0.0051826	-0.00758469	-0.00856562	-0.00798414	0.116986
-0.00105126	-0.00516283	-0.00755135	-0.00859033	-0.00798452	0.117116
-0.00103072	-0.00513716	-0.00751489	-0.00852702	-0.00802453	0.117247
-0.00101568	-0.00510887	-0.00746798	-0.00849072	-0.008044	0.117377
-0.00101419	-0.00506656	-0.00746383	-0.00849747	-0.00805044	0.117508
-0.00099212	-0.00502251	-0.00748972	-0.00843511	-0.00798774	0.117638
-0.000985549	-0.00498938	-0.0074776	-0.00840523	-0.00794599	0.117769
-0.00105225	-0.00497256	-0.00746395	-0.00834492	-0.0079022	0.117899
-0.00111108	-0.0049713	-0.00743241	-0.00833774	-0.0078387	0.11803
-0.00109648	-0.00494925	-0.00740714	-0.00833779	-0.00780936	0.11816
-0.00111769	-0.00494798	-0.00734656	-0.00831537	-0.00780042	0.118291
-0.00108244	-0.00489925	-0.00732518	-0.00834169	-0.00768221	0.118421
-0.00103252	-0.00492988	-0.00727607	-0.00832181	-0.00761954	0.118552
-0.00102194	-0.00492967	-0.00724908	-0.00831753	-0.00760805	0.118682
-0.00096902	-0.00488787	-0.0072788	-0.00833016	-0.00752608	0.118813
-0.000970638	-0.00486141	-0.00725654	-0.00824445	-0.00747658	0.118943
-0.000980246	-0.00484729	-0.00723434	-0.0082005	-0.00753803	0.119074
-0.00100672	-0.00486444	-0.00717283	-0.00819258	-0.00754054	0.119204
-0.000998673	-0.00485954	-0.0071809	-0.00813831	-0.00752071	0.119335
-0.00105412	-0.00483625	-0.00714611	-0.00811006	-0.00743969	0.119465
-0.00102939	-0.00487073	-0.00711897	-0.00805021	-0.0074665	0.119596
-0.00104053	-0.00486616	-0.00707191	-0.00803664	-0.00744669	0.119726
-0.00100196	-0.00479653	-0.00706663	-0.00801777	-0.00741579	0.119857
-0.00101885	-0.00480025	-0.00707522	-0.00797894	-0.00736581	0.119987
-0.00101282	-0.00481036	-0.00708876	-0.0079734	-0.0073683	0.120118
-0.00102298	-0.00480352	-0.00707587	-0.0079423	-0.0073636	0.120248
-0.000934422	-0.00477798	-0.00708109	-0.00793977	-0.00735	0.120379
-0.000903678	-0.00481219	-0.00707804	-0.00792494	-0.00729266	0.120509
-0.000891752	-0.00478129	-0.00708156	-0.00786944	-0.00732909	0.12064
-0.000896274	-0.00479799	-0.00705167	-0.00785147	-0.00735877	0.12077
-0.000888116	-0.00477448	-0.00702666	-0.00784797	-0.00735277	0.120901
-0.000884829	-0.0047235	-0.00703439	-0.00783385	-0.00731029	0.121031
-0.000934634	-0.00471599	-0.00703847	-0.00781179	-0.00726385	0.121162
-0.000946965	-0.0046807	-0.00700881	-0.00775919	-0.00725192	0.121292
-0.000993019	-0.0046208	-0.00699789	-0.00769994	-0.0072252	0.121423
-0.00102447	-0.00462163	-0.0069821	-0.00767274	-0.00716064	0.121553
-0.0010295	-0.00469906	-0.00694699	-0.00766514	-0.0071232	0.121684
-0.00107174	-0.00471768	-0.0068947	-0.00765126	-0.00707335	0.121814
-0.00107604	-0.00469936	-0.00685142	-0.00763217	-0.00704297	0.121945
-0.00102964	-0.00471791	-0.00678818	-0.00759273	-0.00705871	0.122075
-0.00103414	-0.00468326	-0.00679289	-0.00764561	-0.00701918	0.122206
-0.00103458	-0.00468454	-0.00678713	-0.00761567	-0.00701559	0.122336
-0.00103615	-0.00473113	-0.0067542	-0.0076061	-0.00702788	0.122467
-0.00102581	-0.00471981	-0.0067308	-0.00758969	-0.00698725	0.122597
-0.00102856	-0.00472417	-0.00673025	-0.00753921	-0.00695174	0.122728
-0.00104021	-0.00468469	-0.0066819	-0.00754801	-0.00693712	0.122858
-0.000985586	-0.00463993	-0.00667771	-0.00757222	-0.00691258	0.122989
-0.000949234	-0.00463006	-0.00661949	-0.00755617	-0.00690273	0.123119
-0.00095466	-0.00456606	-0.00657862	-0.00753985	-0.00685029	0.12325
-0.000965269	-0.00454527	-0.00655115	-0.00750462	-0.00683106	0.12338
-0.000968562	-0.00451803	-0.0065378	-0.00750979	-0.00683559	0.12351
-0.000955944	-0.0044777	-0.00648945	-0.00747305	-0.00684449	0.123641
-0.000967643	-0.00449813	-0.00646322	-0.00746587	-0.00683036	0.123771
-0.00100954	-0.00448948	-0.00642869	-0.00744932	-0.00679867	0.123902
-0.000991828	-0.00442671	-0.00643327	-0.00742773	-0.00673822	0.124032
-0.000956336	-0.0044168	-0.00640255	-0.00739839	-0.00672105	0.124163
-0.000940026	-0.00437428	-0.00635222	-0.00739397	-0.0066827	0.124293
-0.000958741	-0.00438381	-0.00632682	-0.00739507	-0.00663751	0.124424
-0.000930098	-0.00438787	-0.00629513	-0.007405	-0.00662558	0.124554
-0.000952079	-0.00437069	-0.00627806	-0.00738818	-0.00662178	0.124685
-0.00089762	-0.00437104	-0.00626293	-0.00736184	-0.00659692	0.124815
-0.000876754	-0.00429478	-0.00624894	-0.00734182	-0.00660096	0.124946
-0.000909908	-0.00432361	-0.00623816	-0.00730826	-0.00660024	0.125076
-0.000889972	-0.00427212	-0.00623028	-0.00732123	-0.00654606	0.125207
-0.000941889	-0.00422395	-0.00620768	-0.00731171	-0.00645962	0.125337
-0.000978078	-0.00417924	-0.00617428	-0.00730547	-0.00646376	0.125468
-0.000976498	-0.00418604	-0.00619727	-0.00732258	-0.00647824	0.125598
-0.000939337	-0.00415487	-0.00616649	-0.00731581	-0.00648724	0.125729
-0.000943164	-0.0041166	-0.00617113	-0.00730219	-0.00644432	0.125859
-0.000932314	-0.00413102	-0.00612453	-0.00730636	-0.00636616	0.12599
-0.000937643	-0.00412257	-0.00614408	-0.00728416	-0.00633106	0.12612
-0.000970852	-0.00406284	-0.00611721	-0.00726768	-0.00633981	0.126251
-0.00098956	-0.00406968	-0.00610452	-0.00728113	-0.0063166	0.126381
-0.000974792	-0.00402649	-0.006045	-0.007242	-0.00627029	0.126512
-0.000963564	-0.00406539	-0.00600145	-0.00723483	-0.00630704	0.126642
-0.000956607	-0.0040974	-0.00597648	-0.00727272	-0.00628654	0.126773
-0.00100436	-0.00408088	-0.00599379	-0.00724697	-0.00625189	0.126903
-0.00103161	-0.00410328	-0.00597301	-0.00721987	-0.0062559	0.127034
-0.00105	-0.00408879	-0.00590922	-0.00718975	-0.00627136	0.127164
-0.00101727	-0.00412133	-0.00588027	-0.00716016	-0.00628996	0.127295
-0.000999683	-0.00414497	-0.00588893	-0.00717125	-0.00622944	0.127425
-0.000951203	-0.00410771	-0.00587716	-0.00717571	-0.00617952	0.127556
-0.000920495	-0.00406145	-0.00584538	-0.00716902	-0.00617044	0.127686
-0.00093423	-0.00400494	-0.00581108	-0.00716639	-0.00613672	0.127817
-0.000938024	-0.00399355	-0.00578959	-0.00720632	-0.00606879	0.127947
-0.000967861	-0.00396065	-0.00577195	-0.00717107	-0.00607234	0.128078
-0.00102652	-0.00395417	-0.00577005	-0.00715246	-0.00606286	0.128208
-0.00101741	-0.00395692	-0.00578647	-0.00711947	-0.00604605	0.128339
-0.000988864	-0.00393224	-0.00575316	-0.00707631	-0.00602558	0.128469
-0.000952448	-0.0039021	-0.00576062	-0.00704649	-0.00596968	0.1286
-0.000969187	-0.00386239	-0.00573743	-0.00700568	-0.00593817	0.12873
-0.00100026	-0.00385423	-0.00575503	-0.0069509	-0.00590142	0.128861
-0.000975712	-0.0038377	-0.00576179	-0.00694702	-0.00586996	0.128991
-0.00100654	-0.00379748	-0.00574149	-0.00693265	-0.00583059	0.129122
-0.00100455	-0.00375448	-0.00572455	-0.00693015	-0.00581518	0.129252
-0.000990812	-0.00371816	-0.0056678	-0.00691536	-0.00578638	0.129383
-0.000935244	-0.0037214	-0.00559707	-0.00686709	-0.00577769	0.129513
-0.000880207	-0.00368593	-0.00555188	-0.00686696	-0.00577959	0.129644
-0.000865359	-0.00366552	-0.00551611	-0.00685245	-0.00573667	0.129774
-0.000854739	-0.00365497	-0.00551865	-0.00681492	-0.0057298	0.129905
-0.000883102	-0.00365733	-0.00546704	-0.00679739	-0.00570652	0.130035
-0.000879648	-0.00362734	-0.00542165	-0.00674793	-0.00565482	0.130166
-0.000867537	-0.00358524	-0.00540774	-0.00671138	-0.00563725	0.130296
-0.000844551	-0.00356264	-0.0053859	-0.00665658	-0.00564759	0.130427
-0.000824357	-0.00353629	-0.00535906	-0.0066678	-0.0056307	0.130557
-0.000850714	-0.00351628	-0.00532385	-0.00663561	-0.00557557	0.130688
-0.000830301	-0.00345984	-0.00525044	-0.00659899	-0.00556526	0.130818
-0.000851648	-0.00346264	-0.00524992	-0.00656375	-0.0055574	0.130949
-0.000832087	-0.00348046	-0.00522561	-0.00652716	-0.00549369	0.131079
-0.00081279	-0.00347645	-0.005215	-0.00650818	-0.00544377	0.13121
-0.000821806	-0.00343792	-0.00517021	-0.00647742	-0.00541333	0.13134
-0.000825558	-0.00340552	-0.00517984	-0.00641788	-0.00536027	0.131471
-0.000840836	-0.00344394	-0.00517217	-0.00640621	-0.0053254	0.131601
-0.000853373	-0.00346026	-0.00514971	-0.00633867	-0.00531398	0.131732
-0.000836316	-0.00345362	-0.00511715	-0.00632464	-0.00527965	0.131862
-0.000846156	-0.00342682	-0.00509284	-0.00627765	-0.00527169	0.131993
-0.000851302	-0.00343849	-0.00505544	-0.00620002	-0.00525534	0.132123
-0.000831317	-0.00345144	-0.00507466	-0.00616823	-0.00525929	0.132254
-0.000784244	-0.00343237	-0.00503147	-0.00614586	-0.00524922	0.132384
-0.00077628	-0.00343816	-0.0050058	-0.00613218	-0.00517937	0.132515
-0.00074069	-0.00338942	-0.0049756	-0.00612996	-0.00515537	0.132645
-0.000700599	-0.00336337	-0.00497607	-0.00610831	-0.00516299	0.132776
-0.000711118	-0.00332129	-0.00497429	-0.00610498	-0.00509547	0.132906
-0.000695242	-0.00330837	-0.00498726	-0.00610577	-0.00504602	0.133037
-0.000710958	-0.00332214	-0.00496859	-0.00609072	-0.00501047	0.133167
-0.000686201	-0.00334749	-0.00496863	-0.00607331	-0.00500196	0.133298
-0.000683612	-0.00335121	-0.00498199	-0.00606843	-0.00499	0.133428
-0.000664015	-0.00332643	-0.00493119	-0.00603053	-0.00500878	0.133559
-0.000644259	-0.00332219	-0.00491245	-0.00600673	-0.00501848	0.133689
-0.00066618	-0.00332619	-0.00490498	-0.0059303	-0.00504573	0.13382
-0.000683658	-0.00331926	-0.00491661	-0.00590353	-0.00504277	0.13395
-0.000662636	-0.00330759	-0.0049301	-0.00587615	-0.00508444	0.134081
-0.000676433	-0.00326592	-0.00494321	-0.00584369	-0.00511559	0.134211
-0.00065611	-0.00324464	-0.00493182	-0.00577212	-0.0051012	0.134342
-0.000680073	-0.00324415	-0.00489542	-0.00573765	-0.00510575	0.134472
-0.000666045	-0.00323458	-0.00487551	-0.005742	-0.00510508	0.134602
-0.000657581	-0.0032116	-0.00487092	-0.00574283	-0.005043	0.134733
-0.00065941	-0.00320621	-0.0048816	-0.00574421	-0.00498923	0.134863
-0.000670487	-0.00314971	-0.00487362	-0.00575823	-0.00498249	0.134994
-0.000646426	-0.00312445	-0.00483156	-0.00575628	-0.00500238	0.135124
-0.000669023	-0.00310633	-0.00483012	-0.00575645	-0.00493833	0.135255
-0.000665212	-0.00311077	-0.00480264	-0.00573769	-0.00491149	0.135385
-0.000687386	-0.00311546	-0.00478174	-0.00572606	-0.00493289	0.135516
-0.000665753	-0.00307672	-0.00474586	-0.00573382	-0.00494815	0.135646
-0.000673038	-0.00304017	-0.00470107	-0.00568042	-0.00491621	0.135777
-0.000669403	-0.00302903	-0.00468137	-0.00566666	-0.0048689	0.135907
-0.000713229	-0.00301306	-0.00465991	-0.00560463	-0.00481852	0.136038
-0.0006506	-0.00296795	-0.00467381	-0.00556086	-0.00477861	0.136168
-0.00066777	-0.00297976	-0.00462534	-0.0055649	-0.00479481	0.136299
-0.000669001	-0.0029557	-0.00459413	-0.00552171	-0.00477855	0.136429
-0.000681825	-0.00296939	-0.00456712	-0.00550816	-0.00474369	0.13656
-0.000655851	-0.00296629	-0.0045451	-0.00552359	-0.00475084	0.13669
-0.000615913	-0.00295974	-0.00453304	-0.00549473	-0.00473675	0.136821
-0.000590456	-0.00296312	-0.00456243	-0.00550699	-0.00471276	0.136951
-0.000564695	-0.00297673	-0.00455539	-0.00550643	-0.00470657	0.137082
-0.00055552	-0.00291821	-0.00452997	-0.00545428	-0.00470077	0.137212
-0.00054205	-0.00284816	-0.00451664	-0.00541398	-0.00470555	0.137343
-0.000512325	-0.00280576	-0.00450859	-0.00539551	-0.00469736	0.137473
-0.000498375	-0.00277371	-0.00449502	-0.00538017	-0.00466338	0.137604
-0.000485683	-0.00276657	-0.00450065	-0.00536632	-0.00460293	0.137734
-0.000482262	-0.0027282	-0.00453726	-0.0053008	-0.00459707	0.137865
-0.00045547	-0.00267056	-0.00446833	-0.00525797	-0.00460252	0.137995
-0.000420466	-0.00263433	-0.00444786	-0.00521614	-0.00456137	0.138126
-0.000442208	-0.00263289	-0.00444751	-0.00517942	-0.00455942	0.138256
-0.000438508	-0.0025897	-0.00446352	-0.00515661	-0.00455878	0.138387
-0.00041058	-0.00262327	-0.00445807	-0.00513978	-0.00447894	0.138517
-0.000417288	-0.00261473	-0.00441011	-0.00511672	-0.00444348	0.138648
-0.000418457	-0.00258145	-0.00440948	-0.00507957	-0.00440233	0.138778
-0.000417374	-0.00259	-0.00438435	-0.00505353	-0.00435241	0.138909
-0.000408982	-0.00257927	-0.00435613	-0.00498724	-0.00434956	0.139039
-0.000393309	-0.00257286	-0.00437548	-0.00491714	-0.00431511	0.13917
-0.00038079	-0.00258028	-0.00435911	-0.00488066	-0.00428723	0.1393
-0.000368762	-0.00257632	-0.00433541	-0.00487394	-0.00427201	0.139431
-0.000359249	-0.00258609	-0.00431613	-0.00485725	-0.00424839	0.139561
-0.000331434	-0.00259821	-0.0042919	-0.00481727	-0.00420951	0.139692
-0.000310849	-0.00259195	-0.00428725	-0.0048218	-0.00414766	0.139822
-0.00029575	-0.00260416	-0.00430841	-0.00479144	-0.00418247	0.139953
-0.000258998	-0.00260833	-0.00431802	-0.00475678	-0.0041685	0.140083
-0.000237737	-0.0025784	-0.00428589	-0.00471376	-0.00414273	0.140214
-0.000183332	-0.00256138	-0.00425297	-0.00468808	-0.00411303	0.140344
-0.000175519	-0.0025131	-0.00424705	-0.00465998	-0.00408352	0.140475
-0.000188778	-0.00251834	-0.00423722	-0.00464606	-0.0040443	0.140605
-0.000153877	-0.00248994	-0.0042219	-0.00465088	-0.0040119	0.140736
-0.000169289	-0.00250656	-0.00417101	-0.00460363	-0.00404275	0.140866
-0.000153963	-0.00251814	-0.00416455	-0.00456544	-0.00409104	0.140997
-0.000116004	-0.00250825	-0.00414858	-0.00453482	-0.00410506	0.141127
-9.42458e-05	-0.00245191	-0.00412923	-0.00451511	-0.00409179	0.141258
-8.46642e-05	-0.00244094	-0.0041358	-0.00446843	-0.00405623	0.141388
-0.000111681	-0.00240141	-0.00410487	-0.00445215	-0.00406299	0.141519
-0.000138069	-0.00240316	-0.00410485	-0.00440167	-0.00409486	0.141649
-0.00014432	-0.00240832	-0.00406442	-0.00437401	-0.00408752	0.14178
-0.000131276	-0.00241303	-0.00402745	-0.00435584	-0.00404651	0.14191
-0.00010737	-0.00239418	-0.00401627	-0.00432055	-0.00404073	0.142041
-0.000110469	-0.00238056	-0.00403353	-0.00435729	-0.00401399	0.142171
-9.96037e-05	-0.00236377	-0.00402782	-0.0043124	-0.00400208	0.142302
-8.4354e-05	-0.00238992	-0.00400643	-0.00426216	-0.00401243	0.142432
-8.09715e-05	-0.00235511	-0.00396676	-0.00424047	-0.00399593	0.142563
-5.41041e-05	-0.00234704	-0.0039231	-0.00423951	-0.0039395	0.142693
-5.71388e-05	-0.00232397	-0.00391901	-0.00420389	-0.00386218	0.142824
-6.21448e-05	-0.00228501	-0.00389322	-0.0041819	-0.00382868	0.142954
-1.24209e-05	-0.00228806	-0.00386665	-0.00415923	-0.00384599	0.143085
-2.46271e-05	-0.00229065	-0.0038465	-0.00413982	-0.00380425	0.143215
-9.79507e-06	-0.00228842	-0.00383182	-0.00412087	-0.00380804	0.143346
-1.88363e-05	-0.0022974	-0.00382275	-0.00408754	-0.0037862	0.143476
-1.97571e-05	-0.00227838	-0.00383208	-0.00404272	-0.00377474	0.143607
9.13113e-06	-0.00226789	-0.0037935	-0.00402923	-0.00376049	0.143737
2.81457e-05	-0.00224046	-0.00379832	-0.00401317	-0.00375224	0.143868
1.97492e-05	-0.00223814	-0.00374482	-0.0039762	-0.00371205	0.143998
1.15673e-05	-0.00220937	-0.00370806	-0.00397447	-0.00369104	0.144129
-2.34861e-05	-0.00216776	-0.00367417	-0.00393857	-0.00371004	0.144259
-2.4837e-05	-0.00217806	-0.00367376	-0.00389914	-0.00373479	0.14439
-2.02474e-05	-0.00217131	-0.00368485	-0.00389923	-0.00373838	0.14452
-2.36571e-05	-0.00215696	-0.00364992	-0.00388395	-0.00375483	0.144651
4.26123e-06	-0.00216788	-0.00359736	-0.00385614	-0.00374418	0.144781
1.44723e-05	-0.00215717	-0.00359091	-0.00384007	-0.00371775	0.144912
2.04501e-05	-0.00211891	-0.00359124	-0.00379772	-0.0036917	0.145042
-8.08397e-06	-0.00211145	-0.00358603	-0.00379324	-0.00365342	0.145173
-3.9861e-05	-0.0021139	-0.00356565	-0.00375471	-0.0036143	0.145303
-4.03022e-05	-0.00212335	-0.00356599	-0.00372142	-0.00363611	0.145433
-4.04366e-05	-0.00213447	-0.00353872	-0.00368524	-0.00362913	0.145564
-1.56937e-05	-0.00209099	-0.00354692	-0.00368522	-0.00361794	0.145694
-9.95643e-06	-0.00208905	-0.00349713	-0.0036872	-0.00361419	0.145825
-2.4664e-05	-0.00206397	-0.00347943	-0.00365627	-0.00359772	0.145955
-4.94298e-05	-0.00204407	-0.00345803	-0.00363787	-0.00355181	0.146086
-4.42875e-05	-0.00203627	-0.00345744	-0.00363916	-0.00354801	0.146216
-2.05136e-05	-0.00204919	-0.00345919	-0.00362467	-0.0035395	0.146347
-6.91848e-06	-0.00209117	-0.00347747	-0.00365708	-0.0034995	0.146477
-5.3249e-06	-0.00209734	-0.00347611	-0.00366775	-0.00348234	0.146608
-1.23432e-06	-0.00208485	-0.00346608	-0.00364893	-0.00347506	0.146738
1.88618e-05	-0.00208468	-0.00343869	-0.00363854	-0.00347586	0.146869
2.66445e-05	-0.00207888	-0.00343424	-0.00362665	-0.00348244	0.146999
4.69262e-05	-0.00206012	-0.00342058	-0.00360483	-0.00347993	0.14713
3.17694e-05	-0.00201459	-0.00341874	-0.00360422	-0.00348246	0.14726
-7.54083e-07	-0.00196339	-0.00338222	-0.00359039	-0.00343788	0.147391
-1.9998e-05	-0.00196748	-0.00334487	-0.00355328	-0.00342419	0.147521
-1.56636e-06	-0.00194855	-0.00335179	-0.00352463	-0.00343116	0.147652
-6.22872e-06	-0.00194038	-0.00338448	-0.00351677	-0.00338939	0.147782
1.63388e-05	-0.00191195	-0.00337935	-0.00352385	-0.00335342	0.147913
1.80168e-05	-0.00188909	-0.00337045	-0.00349958	-0.00331469	0.148043
2.24835e-05	-0.00188406	-0.00335657	-0.00347095	-0.00334453	0.148174
1.7365e-05	-0.00188419	-0.00332077	-0.00342403	-0.00332951	0.148304
-3.4011e-06	-0.00186866	-0.00330314	-0.00342297	-0.00330315	0.148435
-1.39086e-05	-0.0018704	-0.00328998	-0.00339441	-0.00327991	0.148565
-8.35882e-06	-0.00187434	-0.0032372	-0.0033696	-0.00328802	0.148696
-3.87172e-06	-0.00182537	-0.00318913	-0.00335372	-0.00328068	0.148826
-1.37321e-05	-0.00178024	-0.00316583	-0.00332555	-0.00326221	0.148957
-8.57057e-06	-0.00177708	-0.00312752	-0.0033125	-0.00323494	0.149087
-1.10372e-05	-0.0017618	-0.00312175	-0.00330406	-0.00318671	0.149218
3.80678e-06	-0.00174803	-0.00310497	-0.00327816	-0.00314395	0.149348
1.65647e-05	-0.00171638	-0.00308972	-0.00326563	-0.00312445	0.149479
4.74354e-05	-0.0017016	-0.00306816	-0.00324787	-0.00309239	0.149609
1.7226e-05	-0.001712	-0.00303004	-0.00321567	-0.00306054	0.14974
2.70377e-05	-0.00169643	-0.00299634	-0.00318587	-0.00299132	0.14987
1.57592e-05	-0.00168107	-0.00295859	-0.00319025	-0.00293792	0.150001
4.22009e-05	-0.00167237	-0.00295098	-0.00316585	-0.00293595	0.150131
1.297e-05	-0.00165989	-0.00293602	-0.00312196	-0.00292498	0.150262
-7.27259e-06	-0.00163503	-0.00289537	-0.00306117	-0.00290038	0.150392
2.65295e-05	-0.00159486	-0.0028755	-0.00304495	-0.00292588	0.150523
2.78244e-05	-0.00160224	-0.00281748	-0.00301942	-0.00290031	0.150653
5.0345e-05	-0.00158663	-0.00283606	-0.00301624	-0.00287151	0.150784
7.74071e-05	-0.00156224	-0.00281761	-0.00299349	-0.00288099	0.150914
8.35401e-05	-0.0015387	-0.00283037	-0.00297572	-0.00285177	0.151045
8.98894e-05	-0.00153507	-0.00279163	-0.00294192	-0.00282378	0.151175
0.000103321	-0.00152836	-0.00276909	-0.00287171	-0.00277459	0.151306
0.000120364	-0.00150578	-0.00274817	-0.00287724	-0.00274104	0.151436
0.000109299	-0.00149769	-0.0027241	-0.00284572	-0.00271046	0.151567
0.000108771	-0.00149305	-0.00269835	-0.00287097	-0.00273161	0.151697
8.80524e-05	-0.00151132	-0.00265175	-0.00286747	-0.00273913	0.151828
8.63203e-05	-0.00149594	-0.00263808	-0.0028595	-0.00269498	0.151958
5.35936e-05	-0.0014738	-0.00261256	-0.00281516	-0.00266211	0.152089
8.2161e-05	-0.00146836	-0.00259713	-0.00278362	-0.00261505	0.152219
8.27347e-05	-0.00144019	-0.00255913	-0.0027225	-0.00260159	0.15235
4.05998e-05	-0.00141559	-0.00252842	-0.00269861	-0.00258863	0.15248
3.18759e-05	-0.00139826	-0.00249945	-0.00265041	-0.00257769	0.152611
2.39152e-05	-0.00135641	-0.00246732	-0.00262958	-0.00253265	0.152741
1.74979e-05	-0.00136313	-0.00245395	-0.00261936	-0.00251561	0.152872
1.81554e-05	-0.00135562	-0.00247338	-0.00261123	-0.00251451	0.153002
3.75966e-05	-0.00135118	-0.00241988	-0.00259438	-0.00254753	0.153133
2.37789e-05	-0.00137641	-0.00239237	-0.00258313	-0.00254707	0.153263
-2.24936e-06	-0.00134749	-0.00240291	-0.00259508	-0.00252709	0.153394
-2.34232e-06	-0.00135402	-0.00234037	-0.00258889	-0.00252426	0.153524
4.79623e-06	-0.00134359	-0.00236765	-0.00259161	-0.00247636	0.153655
-2.16508e-05	-0.00135516	-0.00237145	-0.00258903	-0.00246221	0.153785
3.08153e-06	-0.00130842	-0.00237945	-0.00258335	-0.00244045	0.153916
3.60844e-05	-0.00133868	-0.00234017	-0.00256061	-0.00239419	0.154046
4.90991e-05	-0.00131966	-0.00230378	-0.00253	-0.00241636	0.154177
2.71516e-05	-0.0013122	-0.00229445	-0.00250356	-0.00240502	0.154307
2.72118e-05	-0.00129883	-0.00229111	-0.00249063	-0.00238578	0.154438
3.82065e-05	-0.00130571	-0.00226956	-0.00247184	-0.00238645	0.154568
3.33029e-05	-0.00128176	-0.00227864	-0.00243929	-0.00236592	0.154699
4.40341e-05	-0.00125908	-0.00227461	-0.002436	-0.00237198	0.154829
5.11606e-05	-0.00124636	-0.00227737	-0.00243326	-0.00236221	0.15496
5.46627e-05	-0.00121861	-0.00227157	-0.00244153	-0.00238933	0.15509
4.37053e-05	-0.00119206	-0.0022861	-0.0024148	-0.00237988	0.155221
4.4794e-05	-0.00118252	-0.00229206	-0.00239951	-0.00237258	0.155351
3.66008e-05	-0.00114233	-0.00228678	-0.00234497	-0.00237605	0.155482
3.58638e-05	-0.00110906	-0.00224861	-0.00235058	-0.00232657	0.155612
2.33073e-05	-0.00107063	-0.00223108	-0.00234636	-0.00231352	0.155743
3.70073e-05	-0.00108451	-0.00221963	-0.00233641	-0.00232012	0.155873
7.18265e-06	-0.00105877	-0.00222283	-0.00231087	-0.00227487	0.156003
4.51234e-06	-0.0010516	-0.00219585	-0.00230421	-0.00228064	0.156134
1.99721e-05	-0.00104344	-0.00220997	-0.00227292	-0.00229015	0.156264
-8.87592e-07	-0.0010049	-0.00219432	-0.00222167	-0.00227343	0.156395
1.46062e-06	-0.0010188	-0.00217658	-0.00220846	-0.00223692	0.156525
1.86845e-05	-0.00101461	-0.00216134	-0.00218742	-0.00222687	0.156656
7.71396e-06	-0.00099637	-0.00215762	-0.00217171	-0.00219479	0.156786
8.19358e-06	-0.00102747	-0.00215485	-0.00211891	-0.00215157	0.156917
9.0315e-06	-0.00102404	-0.0021177	-0.00209683	-0.0021396	0.157047
3.99489e-05	-0.00102044	-0.00208711	-0.00208971	-0.0020908	0.157178
8.53848e-05	-0.00100238	-0.00208342	-0.00208418	-0.00203909	0.157308
0.00010378	-0.000969463	-0.00206079	-0.00207751	-0.0019844	0.157439
0.000111218	-0.000974443	-0.00205672	-0.00208605	-0.00197681	0.157569
0.000102012	-0.000943473	-0.00204495	-0.00206842	-0.0019367	0.1577
9.65861e-05	-0.000944654	-0.00204641	-0.00203753	-0.00193853	0.15783
0.000106344	-0.000930471	-0.00202333	-0.00204773	-0.00193775	0.157961
9.32408e-05	-0.000875783	-0.00199041	-0.00203839	-0.00186357	0.158091
0.000102696	-0.000880397	-0.00196828	-0.00203254	-0.00186017	0.158222
0.00010758	-0.000845527	-0.00195995	-0.00200088	-0.00191893	0.158352
0.000114031	-0.000835574	-0.00191307	-0.00200671	-0.00191141	0.158483
0.000102236	-0.000823306	-0.0018935	-0.00199889	-0.00189807	0.158613
8.28713e-05	-0.000802472	-0.00186895	-0.00199869	-0.00190767	0.158744
0.00010008	-0.000799823	-0.00183839	-0.00195513	-0.00194074	0.158874
8.50035e-05	-0.000791973	-0.00183466	-0.00191861	-0.00194397	0.159005
9.03969e-05	-0.000773615	-0.00179688	-0.00190668	-0.00194387	0.159135
0.000110834	-0.000754897	-0.00176447	-0.00189268	-0.00192005	0.159266
0.00010293	-0.000751034	-0.00176338	-0.00189049	-0.00190015	0.159396
0.000104875	-0.000727543	-0.00174737	-0.00187206	-0.00187124	0.159527
0.000123907	-0.000716065	-0.00175598	-0.00188583	-0.00186593	0.159657
0.000134291	-0.000743536	-0.0017674	-0.00183821	-0.00183642	0.159788
0.000132268	-0.000760386	-0.00174604	-0.00184666	-0.00178285	0.159918
0.000148049	-0.000766397	-0.00172435	-0.0018548	-0.00172131	0.160049
0.000157708	-0.000733429	-0.00167934	-0.00182417	-0.00168149	0.160179
0.000166293	-0.000733236	-0.00168246	-0.00180961	-0.00164076	0.16031
0.000160098	-0.000743812	-0.00168983	-0.00180059	-0.00161208	0.16044
0.00017824	-0.000727478	-0.00168524	-0.00176244	-0.00158973	0.160571
0.000182672	-0.000730795	-0.00167455	-0.00176767	-0.00160066	0.160701
0.000189128	-0.000715094	-0.00164523	-0.00175376	-0.00160445	0.160832
0.000205703	-0.000709817	-0.00164312	-0.0017413	-0.00155721	0.160962
0.000221404	-0.000692111	-0.00161697	-0.00174264	-0.00151321	0.161093
0.00023368	-0.000688325	-0.00161673	-0.00174809	-0.00146612	0.161223
0.00021505	-0.000700883	-0.00159682	-0.00171404	-0.00143939	0.161354
0.000209724	-0.000707034	-0.0016232	-0.00170263	-0.00142768	0.161484
0.000254602	-0.000718192	-0.00161176	-0.0016963	-0.00141805	0.161615
0.000287109	-0.000681171	-0.00159963	-0.00171636	-0.0014196	0.161745
0.000289301	-0.000661821	-0.00157657	-0.00168445	-0.00139959	0.161876
0.000269043	-0.000642264	-0.00154071	-0.00168807	-0.0013921	0.162006
0.00026317	-0.000655014	-0.0015086	-0.0016586	-0.00137416	0.162137
0.000275194	-0.000621896	-0.00148813	-0.00165572	-0.00137708	0.162267
0.000257047	-0.000602435	-0.00147873	-0.0016339	-0.00137212	0.162398
0.000260116	-0.000577025	-0.00147326	-0.00160128	-0.00135289	0.162528
0.000281352	-0.000559203	-0.00144697	-0.00160331	-0.00135389	0.162659
0.000283532	-0.000534716	-0.00142954	-0.00158962	-0.00131253	0.162789
0.000277471	-0.000540988	-0.00140162	-0.00156914	-0.0012735	0.16292
0.000293013	-0.000555312	-0.00142382	-0.00155313	-0.00125066	0.16305
0.000311385	-0.000540684	-0.00141495	-0.00154038	-0.0012465	0.163181
0.00032385	-0.000551959	-0.00138472	-0.00153776	-0.00119346	0.163311
0.000338271	-0.000538619	-0.00134257	-0.0015123	-0.00119557	0.163442
0.000320206	-0.000537713	-0.00129095	-0.00150561	-0.00118052	0.163572
0.000318135	-0.00054787	-0.00127711	-0.00151038	-0.00116303	0.163703
0.000313713	-0.000550264	-0.00127242	-0.00149346	-0.00110877	0.163833
0.000319218	-0.000562865	-0.00127148	-0.00145448	-0.00110257	0.163964
0.000317739	-0.000576132	-0.00124631	-0.00141629	-0.00109815	0.164094
0.000332167	-0.000565899	-0.00122562	-0.00141602	-0.00110567	0.164225
0.000337988	-0.000531882	-0.00122201	-0.00139626	-0.0010762	0.164355
0.000345872	-0.00054198	-0.00123048	-0.0013526	-0.00109334	0.164486
0.000353935	-0.000536012	-0.00120478	-0.0013271	-0.00105669	0.164616
0.000344557	-0.000524239	-0.00117468	-0.00129688	-0.00103205	0.164747
0.000351682	-0.000543854	-0.00113621	-0.00128193	-0.00102515	0.164877
0.000352907	-0.000530985	-0.00111375	-0.00126514	-0.00100303	0.165008
0.000349843	-0.000533987	-0.00108966	-0.0012668	-0.000989019	0.165138
0.000338972	-0.000526812	-0.00108152	-0.00124521	-0.000956266	0.165269
0.000346012	-0.00051762	-0.00104832	-0.00123078	-0.000923793	0.165399
0.000373262	-0.000507692	-0.001056	-0.00120664	-0.000922462	0.16553
0.000358885	-0.000479795	-0.00107822	-0.00119726	-0.000932966	0.16566
0.000350411	-0.00047364	-0.0010532	-0.00118021	-0.0009106	0.165791
0.000385345	-0.000478488	-0.0010629	-0.00118922	-0.000896055	0.165921
0.000393499	-0.000469922	-0.00103308	-0.00120401	-0.000890823	0.166052
0.000385419	-0.000477343	-0.00104918	-0.00118478	-0.000861031	0.166182
0.000382287	-0.000468434	-0.00107457	-0.00117481	-0.000821089	0.166313
0.000375593	-0.000474674	-0.00106035	-0.00113952	-0.000794278	0.166443
0.000360376	-0.000467483	-0.00103373	-0.00112705	-0.000763375	0.166574
0.000357593	-0.000471543	-0.00102144	-0.00109056	-0.000752095	0.166704
0.000363978	-0.000467693	-0.00101133	-0.00108924	-0.00071513	0.166834
0.000369871	-0.000461791	-0.00100967	-0.00110059	-0.000677954	0.166965
0.000360314	-0.000483671	-0.000991817	-0.00109046	-0.000666087	0.167095
0.000370423	-0.000464441	-0.000992498	-0.00107889	-0.000665161	0.167226
0.000382791	-0.000445725	-0.000972989	-0.00106857	-0.000647907	0.167356
0.000389572	-0.000432625	-0.000982377	-0.00106343	-0.000630379	0.167487
0.000387129	-0.000422024	-0.000971852	-0.00104054	-0.000625534	0.167617
0.000408405	-0.000439548	-0.000969388	-0.00105019	-0.000615637	0.167748
0.000384451	-0.000439405	-0.00096105	-0.00105554	-0.000620762	0.167878
0.00036107	-0.000439507	-0.000943267	-0.00106586	-0.000613349	0.168009
0.000413186	-0.000449936	-0.00091879	-0.00106522	-0.000603802	0.168139
0.000416155	-0.00042649	-0.000884679	-0.00107267	-0.000555406	0.16827
0.000412587	-0.000439041	-0.000873457	-0.00105017	-0.000591039	0.1684
0.000435983	-0.000430959	-0.000880663	-0.00105604	-0.000577414	0.168531
0.000436211	-0.000431296	-0.00084429	-0.00105921	-0.000553706	0.168661
0.000427819	-0.000427861	-0.000847709	-0.00105299	-0.000497296	0.168792
0.000429414	-0.000403658	-0.00083053	-0.00105404	-0.000495004	0.168922
0.000454786	-0.000389382	-0.000812209	-0.00101462	-0.000500513	0.169053
0.000470618	-0.000385291	-0.000798157	-0.000998751	-0.000481371	0.169183
0.000448028	-0.000367874	-0.000763514	-0.000965357	-0.000463638	0.169314
0.000453778	-0.000346991	-0.000764892	-0.000962696	-0.000447393	0.169444
0.000456647	-0.000372499	-0.000736837	-0.000954714	-0.000424886	0.169575
0.000441436	-0.000358623	-0.000724768	-0.000979908	-0.000449687	0.169705
0.000426784	-0.000346431	-0.000729504	-0.000971848	-0.000443263	0.169836
0.000454556	-0.000341472	-0.000724938	-0.000942718	-0.000425853	0.169966
0.000465377	-0.000332383	-0.000677133	-0.000938831	-0.000435364	0.170097
0.00046606	-0.000329494	-0.000682571	-0.000941229	-0.000430322	0.170227
0.000473873	-0.000334486	-0.000667241	-0.000975333	-0.000440996	0.170358
0.000471483	-0.000337011	-0.000626362	-0.000965065	-0.000418379	0.170488
0.000480943	-0.000323	-0.000614825	-0.000953234	-0.000383671	0.170619
0.000464723	-0.000337861	-0.00057853	-0.000923231	-0.000336361	0.170749
0.000488241	-0.00034394	-0.000537547	-0.000909159	-0.000320231	0.17088
0.000492292	-0.000346344	-0.000501249	-0.000917461	-0.000292429	0.17101
0.000473723	-0.000376637	-0.000487905	-0.000926125	-0.000289912	0.171141
0.000455671	-0.000388246	-0.000480242	-0.000903724	-0.00027293	0.171271
0.000443046	-0.000383867	-0.00047631	-0.000868355	-0.00027564	0.171402
0.000434615	-0.000360147	-0.000472134	-0.000870039	-0.000266835	0.171532
0.000434963	-0.000372597	-0.000455613	-0.000878013	-0.000271835	0.171663
0.000440768	-0.000357489	-0.000457596	-0.000845248	-0.000252196	0.171793
0.000454423	-0.000356641	-0.00042607	-0.000831102	-0.000222775	0.171924
0.000472885	-0.000368318	-0.000403762	-0.000813837	-0.000239922	0.172054
0.000460424	-0.000331859	-0.00038479	-0.000783112	-0.000245055	0.172185
0.000443408	-0.000333619	-0.000356793	-0.000792653	-0.000205528	0.172315
0.000428628	-0.000329123	-0.000363053	-0.000767162	-0.000192173	0.172446
0.000429205	-0.000322496	-0.000328068	-0.000776581	-0.000175641	0.172576
0.000434638	-0.000317667	-0.000343734	-0.000783192	-0.000182537	0.172707
0.000431686	-0.000318402	-0.000333001	-0.000773831	-0.000172433	0.172837
0.000391392	-0.000304807	-0.000308856	-0.00075122	-0.000173487	0.172968
0.000394026	-0.000308503	-0.00032232	-0.000743183	-0.000186786	0.173098
0.000390496	-0.000285245	-0.000314066	-0.000714477	-0.000177112	0.173229
0.000427101	-0.000289013	-0.000287275	-0.000709514	-0.000192169	0.173359
0.000437744	-0.000285239	-0.000249346	-0.00068707	-0.00018626	0.17349
0.000425716	-0.000292454	-0.000233264	-0.000642927	-0.000157438	0.17362
0.000452579	-0.000324693	-0.000250248	-0.000626338	-0.00014525	0.173751
0.000459696	-0.000337242	-0.00025359	-0.000604989	-0.000108259	0.173881
0.000444532	-0.000357191	-0.000231813	-0.000610392	-8.02668e-05	0.174012
0.000475663	-0.000363292	-0.000248711	-0.000603645	-5.86473e-05	0.174142
0.000502514	-0.000376517	-0.000269581	-0.000574127	-4.32687e-05	0.174273
0.000499386	-0.000359352	-0.000271611	-0.000536132	-6.35833e-08	0.174403
0.000492328	-0.000339155	-0.000246905	-0.000516613	1.28591e-05	0.174534
0.000522068	-0.0003274	-0.000212488	-0.000525503	5.09614e-05	0.174664
0.000531107	-0.000318925	-0.000201972	-0.000517938	3.74992e-05	0.174795
0.00052477	-0.000311113	-0.000204333	-0.000509763	1.53417e-06	0.174925
0.000516967	-0.000292749	-0.00019769	-0.000492169	1.43241e-05	0.175056
0.000531597	-0.000301784	-0.000182918	-0.000468856	3.71795e-05	0.175186
0.000512836	-0.000307619	-0.000165726	-0.000439329	5.5351e-05	0.175317
0.000526474	-0.000303058	-0.000155261	-0.000449483	5.13031e-05	0.175447
0.00052541	-0.000297193	-0.000148459	-0.000456819	2.02843e-05	0.175578
0.000552482	-0.00029351	-0.000103887	-0.000420995	1.13921e-05	0.175708
0.00055624	-0.000295335	-0.000101988	-0.000414841	-2.367e-06	0.175839
0.00056449	-0.000293753	-7.90569e-05	-0.000414239	2.24133e-06	0.175969
0.000568943	-0.000260852	-5.08204e-05	-0.000416319	-2.01085e-05	0.1761
0.00057525	-0.000257263	-3.23156e-05	-0.000435851	-2.56706e-05	0.17623
0.000583413	-0.000275034	-2.84163e-05	-0.000417078	-3.54024e-05	0.176361
0.000600797	-0.000268093	-3.96179e-05	-0.000410366	-1.42224e-05	0.176491
0.000596689	-0.000253358	-2.92555e-05	-0.000381664	-1.1602e-05	0.176622
0.000619498	-0.000249838	-2.66946e-05	-0.000344377	-4.74694e-05	0.176752
0.000617839	-0.000250529	-2.74715e-05	-0.00031887	-2.25693e-05	0.176883
0.000628986	-0.000248161	-1.97116e-05	-0.000314088	-3.66843e-05	0.177013
0.00063687	-0.00023274	-3.73268e-06	-0.000299508	-3.00678e-05	0.177144
0.000622576	-0.000248586	2.02057e-05	-0.000266991	-2.93229e-05	0.177274
0.000620165	-0.000250881	2.45042e-05	-0.000232283	-2.36739e-05	0.177405
0.000617065	-0.000242037	2.64074e-05	-0.000225619	-3.71383e-06	0.177535
0.000618542	-0.000231665	2.53125e-05	-0.000187324	1.24308e-05	0.177666
0.000628098	-0.00019573	4.81562e-05	-0.000146301	2.33916e-05	0.177796
0.000624689	-0.000202463	6.85896e-05	-0.000118256	6.35083e-05	0.177926
0.00062695	-0.000200689	9.7269e-05	-0.000146168	7.89236e-05	0.178057
0.00063933	-0.00019327	0.0001053	-0.00015321	0.000108173	0.178187
0.000609066	-0.000207654	9.3662e-05	-0.000139914	0.000177728	0.178318
0.000599453	-0.000233893	9.96457e-05	-0.000137775	0.000157044	0.178448
0.000620723	-0.000203912	0.000101421	-0.000113654	0.000104155	0.178579
0.000646246	-0.000185542	0.000133841	-0.000102442	0.000105627	0.178709
0.00064333	-0.000191421	0.000143704	-9.91615e-05	0.000150528	0.17884
0.000639828	-0.000180623	0.000182848	-0.000100679	0.000155639	0.17897
0.000632724	-0.000177182	0.000181174	-0.000110191	0.000170887	0.179101
0.000657559	-0.000183942	0.000175444	-8.91928e-05	0.000197569	0.179231
0.00063544	-0.000152771	0.000183279	-7.96442e-05	0.000164099	0.179362
0.000644894	-0.000141173	0.000217259	-7.49699e-05	0.00016225	0.179492
0.000654131	-0.000126922	0.000218853	-9.7247e-05	0.000165493	0.179623
0.000681476	-0.000103567	0.000222562	-8.12427e-05	0.000169687	0.179753
0.000682357	-0.000112949	0.000206485	-7.7738e-05	0.000204884	0.179884
0.000673188	-9.30011e-05	0.000213232	-9.02052e-05	0.000206172	0.180014
0.000676845	-6.63999e-05	0.000211267	-0.000109782	0.000219031	0.180145
0.000670194	-5.52181e-05	0.000197442	-0.000113126	0.000194603	0.180275
0.000694759	-4.02817e-05	0.000210797	-0.000112227	0.000178189	0.180406
0.00070259	-1.82861e-05	0.000216163	-0.000110096	0.000169298	0.180536
0.000703921	-1.97109e-05	0.000208551	-0.000104533	0.000156758	0.180667
0.000720985	-9.38675e-06	0.000215496	-8.15538e-05	0.000196366	0.180797
0.000741263	-3.14378e-06	0.000202684	-7.34585e-05	0.000197177	0.180928
0.000751174	2.01924e-05	0.000178315	-7.8696e-05	0.000191121	0.181058
0.000725535	2.70897e-05	0.000179705	-8.72587e-05	0.000195883	0.181189
0.000744889	-1.03845e-05	0.000206382	-7.79507e-05	0.000200608	0.181319
0.000742372	8.79241e-06	0.000212782	-5.35483e-05	0.000196494	0.18145
0.000730489	2.08246e-05	0.000255923	-4.78622e-05	0.000223341	0.18158
0.000721433	2.07173e-05	0.000254728	-2.43035e-05	0.000260738	0.181711
0.000717502	1.08675e-05	0.000277781	-2.5623e-05	0.000284034	0.181841
0.000714327	5.18846e-06	0.000289104	-3.0315e-05	0.000249369	0.181972
0.000718772	9.20738e-06	0.000327204	-1.68373e-05	0.000225809	0.182102
0.000723187	5.75684e-06	0.000313553	-2.20349e-05	0.000252955	0.182233
0.000721838	6.98242e-06	0.000333697	-3.76119e-05	0.000240557	0.182363
0.000708001	2.06496e-05	0.000338989	-3.77069e-05	0.000235687	0.182494
0.000706693	1.40182e-05	0.000350356	-3.27592e-05	0.000227914	0.182624
0.000690353	3.85932e-05	0.000362345	-2.07201e-05	0.000217825	0.182755
0.000688917	3.52036e-05	0.000374067	-2.29353e-05	0.000221724	0.182885
0.000687726	3.84148e-05	0.000361705	1.52259e-05	0.000238517	0.183016
0.000668753	3.74547e-05	0.000384768	4.28204e-05	0.000226275	0.183146
0.000687701	2.90023e-05	0.000381898	4.79296e-05	0.000255973	0.183277
0.000683864	4.06651e-05	0.000378967	4.18425e-05	0.000232117	0.183407
0.00070224	3.74194e-05	0.000370286	6.08147e-05	0.000217446	0.183538
0.000719168	1.0807e-05	0.000341931	6.18807e-05	0.000199396	0.183668
0.000718063	1.06176e-05	0.000313939	7.27154e-05	0.000227102	0.183799
0.000727303	5.54662e-06	0.000326555	6.70021e-05	0.000164358	0.183929
0.000739876	2.00226e-05	0.000324548	4.11154e-05	0.000199206	0.18406
0.000733581	2.51097e-05	0.00033109	5.80213e-05	0.000208241	0.18419
0.000741249	1.76321e-05	0.000330672	8.57791e-05	0.000212115	0.184321
0.000740724	3.70534e-05	0.000347558	8.72001e-05	0.000206182	0.184451
0.000753173	3.47901e-05	0.000323556	0.000103066	0.000221518	0.184582
0.000737042	2.50966e-05	0.000348084	9.54183e-05	0.000257401	0.184712
0.000709617	3.06057e-05	0.000350708	9.94336e-05	0.000284948	0.184843
0.000714491	1.93664e-05	0.000352785	0.00010491	0.000283338	0.184973
0.000712852	2.20194e-05	0.000366395	0.000119419	0.000261835	0.185104
0.000703396	3.34014e-05	0.000372761	0.000145475	0.000233713	0.185234
0.000718877	4.16081e-05	0.00037204	0.000184197	0.000234701	0.185365
0.000726106	3.70389e-05	0.000367041	0.000182098	0.000256486	0.185495
0.000727505	5.59312e-05	0.000369099	0.000169157	0.000246068	0.185626
0.000753868	6.96982e-05	0.000344249	0.000170553	0.000236794	0.185756
0.000751063	9.70345e-05	0.000362867	0.000187383	0.000224168	0.185887
0.000736682	9.92965e-05	0.000373511	0.000206532	0.000259179	0.186017
0.00072306	9.53487e-05	0.000368327	0.000201712	0.000277099	0.186148
0.000718078	0.000101503	0.000380533	0.000199573	0.000261067	0.186278
0.000713768	0.000135387	0.000395153	0.000211668	0.000247002	0.186409
0.000710959	0.000164037	0.00038277	0.000214349	0.000240969	0.186539
0.000703643	0.000171393	0.000363167	0.000225983	0.000220147	0.18667
0.000717274	0.000163488	0.00036722	0.000252052	0.000218408	0.1868
0.000722917	0.000171872	0.00037025	0.0002611	0.000244069	0.186931
0.000741031	0.000162088	0.000371678	0.000259828	0.00027569	0.187061
0.000726844	0.000180178	0.000367387	0.000283232	0.000291188	0.187192
0.000741802	0.000193828	0.000357558	0.000299828	0.000287057	0.187322
0.000736338	0.000187918	0.000356432	0.000307523	0.000279771	0.187453
0.000742058	0.000212872	0.000356572	0.000289276	0.000260069	0.187583
0.00074325	0.000220502	0.000347187	0.000267803	0.000274001	0.187714
0.000756286	0.000203899	0.000321594	0.000263727	0.00026999	0.187844
0.000775917	0.000206262	0.000303836	0.000308415	0.000279434	0.187975
0.000797302	0.000202052	0.000328093	0.000307662	0.000264766	0.188105
0.000809487	0.000219438	0.000315208	0.000334216	0.00027581	0.188236
0.000789508	0.000238747	0.000366837	0.0003317	0.000305451	0.188366
0.000779557	0.000240068	0.00036632	0.000348418	0.000301108	0.188497
0.000798892	0.000242092	0.000360362	0.000341741	0.000308003	0.188627
0.000801038	0.000250683	0.000371186	0.000346227	0.000311072	0.188757
0.000806839	0.000248745	0.000378499	0.000350434	0.000336435	0.188888
0.000781475	0.000259276	0.000384256	0.00037979	0.000340674	0.189018
0.000781045	0.000272944	0.000390439	0.000363738	0.000361349	0.189149
0.000782362	0.000267038	0.000395885	0.000356467	0.000364159	0.189279
0.000765912	0.000299616	0.000401321	0.000346211	0.000352342	0.18941
0.000763601	0.000321566	0.000400472	0.000338409	0.000328318	0.18954
0.000764879	0.000326484	0.000373972	0.000364924	0.000349751	0.189671
0.000763428	0.000348548	0.000374089	0.000379383	0.00033704	0.189801
0.000770712	0.000362336	0.000390028	0.000376871	0.000311953	0.189932
0.000784881	0.000362968	0.000405803	0.000385625	0.000298599	0.190062
0.000804881	0.000382854	0.000387645	0.000375819	0.000267155	0.190193
0.000791435	0.000387626	0.000372197	0.00036581	0.000271995	0.190323
0.000791567	0.000395022	0.000356824	0.000391219	0.00030624	0.190454
0.00076888	0.000385139	0.000376167	0.00039994	0.000331993	0.190584
0.000778938	0.000372707	0.000409073	0.000409243	0.000362266	0.190715
0.000777797	0.000380898	0.000413987	0.00040311	0.000353907	0.190845
0.000798575	0.000394551	0.000427962	0.000388877	0.000327223	0.190976
0.000807147	0.000403778	0.000445499	0.000404077	0.000333634	0.191106
0.000820634	0.000406175	0.000448972	0.000433633	0.000349434	0.191237
0.000796379	0.000425442	0.000432947	0.000432352	0.000353474	0.191367
0.000818398	0.000424168	0.000430827	0.000438973	0.000371216	0.191498
0.000804037	0.000414491	0.00042753	0.000466845	0.000379155	0.191628
0.000799728	0.000398354	0.000423914	0.000497856	0.000405483	0.191759
0.000795409	0.000400571	0.000417127	0.000539055	0.000422783	0.191889
0.000794411	0.000414329	0.000429342	0.000541867	0.000457198	0.19202
0.000805404	0.000432465	0.000431842	0.000552501	0.000439079	0.19215
0.000823591	0.000425956	0.000433827	0.000551738	0.000401874	0.192281
0.000805513	0.000416078	0.000453727	0.000561704	0.000423627	0.192411
0.000808409	0.000412358	0.000478513	0.000579992	0.000407932	0.192542
0.000824182	0.000424214	0.000493368	0.000591122	0.000430923	0.192672
0.00082782	0.00042529	0.000497631	0.000603276	0.000426055	0.192803
0.000806869	0.000436938	0.000480287	0.000600214	0.000438961	0.192933
0.000809041	0.000429196	0.000499036	0.000592473	0.000436062	0.193064
0.000787699	0.000407193	0.000530455	0.000585312	0.000445155	0.193194
0.000811818	0.000374282	0.000524832	0.000572714	0.000442212	0.193325
0.000798789	0.000387863	0.000510715	0.000550294	0.000445328	0.193455
0.000808948	0.000377519	0.000508688	0.000546144	0.00040929	0.193586
0.000821758	0.000377826	0.000486968	0.000571872	0.000393952	0.193716
0.000815575	0.000380545	0.000505837	0.000584019	0.000373371	0.193847
0.000830182	0.000393619	0.000503703	0.000599998	0.000336423	0.193977
0.000823432	0.000402529	0.0005194	0.00060287	0.00037221	0.194108
0.000829243	0.000379876	0.000519408	0.000608958	0.000396703	0.194238
0.000821995	0.000370241	0.000513583	0.000592292	0.000400132	0.194369
0.000811354	0.000381829	0.000504476	0.000596855	0.000372344	0.194499
0.000814107	0.000388717	0.000480569	0.00059892	0.000365899	0.19463
0.000833003	0.000398386	0.000463917	0.000607704	0.000368108	0.19476
0.000819158	0.000406167	0.000439989	0.000629197	0.000382598	0.194891
0.000844344	0.000408202	0.000433718	0.000653685	0.000411898	0.195021
0.000833482	0.00041072	0.000415289	0.000663125	0.000419554	0.195152
0.00081229	0.000421176	0.000420998	0.000681863	0.000433002	0.195282
0.000793459	0.000414937	0.000424997	0.000679316	0.000421917	0.195413
0.000781698	0.00043024	0.00043988	0.000678593	0.000396355	0.195543
0.000806833	0.000411869	0.000450466	0.000704152	0.000415994	0.195674
0.000806865	0.000398417	0.000470546	0.000728812	0.00044892	0.195804
0.000819199	0.00040041	0.000491458	0.000730497	0.000471436	0.195935
0.000800441	0.000389741	0.000465691	0.000721045	0.000483912	0.196065
0.00079463	0.000387138	0.000447105	0.000733057	0.000494296	0.196196
0.000802028	0.000389695	0.000443993	0.000744617	0.000517644	0.196326
0.000781374	0.000390898	0.000450852	0.000733357	0.000496469	0.196457
0.000791985	0.000407649	0.000478818	0.000721722	0.000497466	0.196587
0.000790347	0.000373559	0.000475833	0.000719907	0.000481824	0.196718
0.000802856	0.00035604	0.000511057	0.000735572	0.000477787	0.196848
0.00079272	0.000370166	0.000516599	0.000743276	0.000471659	0.196979
0.000784975	0.000368104	0.000507751	0.000732548	0.000491318	0.197109
0.000780172	0.000366499	0.000487967	0.000747362	0.000469509	0.19724
0.00080266	0.000382207	0.000478882	0.000739423	0.000458509	0.19737
0.000807216	0.000394983	0.000481031	0.000745608	0.000454622	0.197501
0.000806103	0.00039746	0.000481379	0.000761551	0.000481648	0.197631
0.00080253	0.000391377	0.000444964	0.000761426	0.000494171	0.197762
0.000814482	0.000403889	0.000460017	0.000778492	0.00046833	0.197892
0.000848089	0.000425439	0.000463298	0.00078545	0.000491926	0.198023
0.000868557	0.000419005	0.000466201	0.000803367	0.0004955	0.198153
0.000872293	0.000441635	0.000467899	0.000793663	0.000491786	0.198284
0.000893872	0.00044261	0.000451877	0.000792623	0.00051356	0.198414
0.000898481	0.000442469	0.000450505	0.00080957	0.000523912	0.198545
0.000900564	0.000428448	0.000463141	0.000784585	0.000523879	0.198675
0.000893316	0.000428203	0.000438455	0.000764635	0.000514948	0.198806
0.000870455	0.000437631	0.000430776	0.000795051	0.000509314	0.198936
0.000870661	0.000450641	0.00042549	0.000781757	0.000551067	0.199067
0.000865258	0.000466435	0.000420567	0.000786982	0.000572146	0.199197
0.00087018	0.000493149	0.000452324	0.000808517	0.000611289	0.199327
0.000868281	0.000499927	0.000483446	0.000837094	0.000569843	0.199458
0.000850402	0.000485873	0.000470281	0.000867502	0.00060414	0.199588
0.000847706	0.000494517	0.000464021	0.000866156	0.000610163	0.199719
0.000843196	0.000501877	0.000471653	0.000864253	0.000634596	0.199849
0.000837086	0.000508258	0.00047659	0.000869689	0.000629249	0.19998
0.000839113	0.000490787	0.000463232	0.000887961	0.000618611	0.20011
0.000848125	0.000478889	0.000486392	0.000904713	0.000612342	0.200241
0.000837908	0.000501808	0.00048211	0.000879597	0.000585608	0.200371
0.00084502	0.000492135	0.000481526	0.000876198	0.000577743	0.200502
0.000871957	0.000491864	0.000478861	0.000873368	0.0005695	0.200632

## Sheet: ExtendFig9c
SAXS_abs	q_SAXS	XFEL_abs_scaled	XFEL_abs	q
0.191249	0.0300768	0.068667	0.00221502	0.0919572
0.190511	0.0302073	0.0575667	0.00185695	0.100317
0.189749	0.0303378	0.0475471	0.00153374	0.108677
0.189036	0.0304683	0.0385561	0.00124372	0.117036
0.188269	0.0305988	0.030821	0.000994205	0.125396
0.18757	0.0307293	0.024001	0.000774207	0.133756
0.186711	0.0308598	0.018603	0.000600083	0.142116
0.185979	0.0309903	0.0141504	0.000456456	0.150475
0.185271	0.0311208	0.0106452	0.000343385	0.158835
0.184575	0.0312513	0.0079222	0.000255549	0.167195
0.183783	0.0313818	0.00580946	0.000187398	0.175555
0.183014	0.0315123	0.00420155	0.000135531	0.183914
0.182337	0.0316427	0.00304994	9.8383e-05	0.192274
0.181596	0.0317732	0.00226422	7.30377e-05	0.200634
0.180795	0.0319037	0.00174509	5.62919e-05	0.208994
0.180048	0.0320342	0.00142201	4.58702e-05	0.217353
0.179314	0.0321647	0.00127471	4.11189e-05	0.225713
0.178551	0.0322952	0.0012233	3.94604e-05	0.234073
0.177757	0.0324257
0.177062	0.0325562
0.176405	0.0326867
0.175737	0.0328172
0.17498	0.0329477
0.174353	0.0330782
0.173715	0.0332087
0.173064	0.0333392
0.17246	0.0334697
0.171915	0.0336002
0.171331	0.0337307
0.170767	0.0338611
0.170144	0.0339916
0.169487	0.0341221
0.16889	0.0342526
0.168305	0.0343831
0.167708	0.0345136
0.167104	0.0346441
0.166574	0.0347746
0.166021	0.0349051
0.165423	0.0350356
0.164878	0.0351661
0.164287	0.0352966
0.163726	0.0354271
0.163192	0.0355576
0.162685	0.0356881
0.162244	0.0358186
0.16177	0.035949
0.161178	0.0360795
0.160611	0.03621
0.160062	0.0363405
0.159543	0.036471
0.159084	0.0366015
0.158532	0.036732
0.158042	0.0368625
0.157524	0.036993
0.157014	0.0371235
0.156569	0.037254
0.156051	0.0373845
0.15555	0.037515
0.155109	0.0376455
0.154623	0.037776
0.154068	0.0379065
0.153561	0.038037
0.15308	0.0381674
0.152667	0.0382979
0.15221	0.0384284
0.151737	0.0385589
0.151323	0.0386894
0.150878	0.0388199
0.150401	0.0389504
0.149976	0.0390809
0.149534	0.0392114
0.1491	0.0393419
0.148631	0.0394724
0.148221	0.0396029
0.147844	0.0397334
0.147392	0.0398639
0.146988	0.0399944
0.146573	0.0401249
0.146161	0.0402553
0.145772	0.0403858
0.145312	0.0405163
0.144922	0.0406468
0.14452	0.0407773
0.144159	0.0409078
0.143789	0.0410383
0.143329	0.0411688
0.142973	0.0412993
0.142582	0.0414298
0.14219	0.0415603
0.141799	0.0416908
0.14146	0.0418213
0.141112	0.0419518
0.140716	0.0420823
0.140375	0.0422128
0.140038	0.0423433
0.139648	0.0424737
0.139296	0.0426042
0.138943	0.0427347
0.138671	0.0428652
0.138337	0.0429957
0.137987	0.0431262
0.137707	0.0432567
0.137378	0.0433872
0.137007	0.0435177
0.136668	0.0436482
0.136305	0.0437787
0.136002	0.0439092
0.135644	0.0440397
0.135289	0.0441702
0.135008	0.0443007
0.134697	0.0444312
0.134374	0.0445616
0.134012	0.0446921
0.133754	0.0448226
0.133527	0.0449531
0.133185	0.0450836
0.132873	0.0452141
0.132555	0.0453446
0.132238	0.0454751
0.131957	0.0456056
0.131647	0.0457361
0.131379	0.0458666
0.13108	0.0459971
0.130813	0.0461276
0.130558	0.0462581
0.130295	0.0463886
0.13002	0.0465191
0.129754	0.0466496
0.129552	0.04678
0.129322	0.0469105
0.129054	0.047041
0.128773	0.0471715
0.128468	0.047302
0.128111	0.0474325
0.127865	0.047563
0.127596	0.0476935
0.127306	0.047824
0.127077	0.0479545
0.126842	0.048085
0.12661	0.0482155
0.126367	0.048346
0.126079	0.0484765
0.12583	0.048607
0.125574	0.0487375
0.125319	0.048868
0.125028	0.0489984
0.124788	0.0491289
0.124459	0.0492594
0.12416	0.0493899
0.123845	0.0495204
0.123532	0.0496509
0.123323	0.0497814
0.123069	0.0499119
0.122813	0.0500424
0.122619	0.0501729
0.122361	0.0503034
0.122125	0.0504339
0.121834	0.0505644
0.12163	0.0506949
0.12132	0.0508254
0.121108	0.0509559
0.120938	0.0510863
0.120667	0.0512168
0.120393	0.0513473
0.120076	0.0514778
0.119814	0.0516083
0.119605	0.0517388
0.119414	0.0518693
0.119202	0.0519998
0.119025	0.0521303
0.11877	0.0522608
0.118573	0.0523913
0.118335	0.0525218
0.118149	0.0526523
0.117905	0.0527828
0.11761	0.0529133
0.117369	0.0530438
0.117177	0.0531743
0.116955	0.0533047
0.116736	0.0534352
0.116506	0.0535657
0.116264	0.0536962
0.116055	0.0538267
0.115808	0.0539572
0.11563	0.0540877
0.115423	0.0542182
0.115235	0.0543487
0.114997	0.0544792
0.11477	0.0546097
0.114517	0.0547402
0.11429	0.0548707
0.11407	0.0550012
0.113873	0.0551317
0.113599	0.0552622
0.113341	0.0553926
0.113157	0.0555231
0.112895	0.0556536
0.112695	0.0557841
0.11245	0.0559146
0.112268	0.0560451
0.112105	0.0561756
0.111871	0.0563061
0.111652	0.0564366
0.111435	0.0565671
0.111199	0.0566976
0.111053	0.0568281
0.110784	0.0569586
0.110538	0.0570891
0.110322	0.0572196
0.110119	0.0573501
0.109889	0.0574806
0.109634	0.057611
0.109472	0.0577415
0.109215	0.057872
0.109038	0.0580025
0.108807	0.058133
0.108643	0.0582635
0.108451	0.058394
0.108182	0.0585245
0.107951	0.058655
0.107753	0.0587855
0.10751	0.058916
0.107292	0.0590465
0.107138	0.059177
0.106892	0.0593075
0.10668	0.059438
0.106449	0.0595685
0.106283	0.059699
0.106148	0.0598294
0.105971	0.0599599
0.105801	0.0600904
0.105582	0.0602209
0.105417	0.0603514
0.105131	0.0604819
0.104906	0.0606124
0.104784	0.0607429
0.104557	0.0608734
0.104378	0.0610039
0.104139	0.0611344
0.103944	0.0612649
0.103782	0.0613954
0.103534	0.0615259
0.103345	0.0616564
0.103117	0.0617869
0.10293	0.0619173
0.102717	0.0620478
0.102569	0.0621783
0.102375	0.0623088
0.102148	0.0624393
0.101898	0.0625698
0.101698	0.0627003
0.101491	0.0628308
0.101269	0.0629613
0.101168	0.0630918
0.100967	0.0632223
0.10076	0.0633528
0.100569	0.0634833
0.100328	0.0636138
0.100149	0.0637443
0.0999704	0.0638748
0.0997554	0.0640053
0.0996048	0.0641357
0.0994049	0.0642662
0.0992143	0.0643967
0.0990198	0.0645272
0.098818	0.0646577
0.098622	0.0647882
0.0984229	0.0649187
0.0982399	0.0650492
0.0980507	0.0651797
0.0978952	0.0653102
0.0977034	0.0654407
0.0974948	0.0655712
0.0973557	0.0657017
0.0971525	0.0658322
0.096986	0.0659627
0.0968206	0.0660932
0.0966615	0.0662236
0.0964236	0.0663541
0.0962707	0.0664846
0.0960709	0.0666151
0.0958346	0.0667456
0.0956554	0.0668761
0.0954828	0.0670066
0.0953487	0.0671371
0.0951496	0.0672676
0.0949521	0.0673981
0.0947283	0.0675286
0.0945744	0.0676591
0.0943666	0.0677896
0.0941571	0.0679201
0.094001	0.0680506
0.0937952	0.0681811
0.0935933	0.0683116
0.0933814	0.068442
0.0932056	0.0685725
0.0930045	0.068703
0.0928226	0.0688335
0.0926031	0.068964
0.0924248	0.0690945
0.0922607	0.069225
0.0921327	0.0693555
0.0919162	0.069486
0.0917231	0.0696165
0.0914557	0.069747
0.0912368	0.0698775
0.0910495	0.070008
0.0909225	0.0701385
0.090694	0.070269
0.0905398	0.0703995
0.0903528	0.0705299
0.0901992	0.0706604
0.0900499	0.0707909
0.0898717	0.0709214
0.0896889	0.0710519
0.0895032	0.0711824
0.0893235	0.0713129
0.0891354	0.0714434
0.0889426	0.0715739
0.0887397	0.0717044
0.0885382	0.0718349
0.0883555	0.0719654
0.0881882	0.0720959
0.0880052	0.0722264
0.087819	0.0723569
0.0876124	0.0724874
0.0874637	0.0726179
0.0873121	0.0727483
0.0871743	0.0728788
0.0870015	0.0730093
0.086848	0.0731398
0.0867049	0.0732703
0.0864679	0.0734008
0.0863478	0.0735313
0.0861389	0.0736618
0.0860024	0.0737923
0.0857567	0.0739228
0.0855572	0.0740533
0.0854333	0.0741838
0.0853318	0.0743143
0.0851607	0.0744448
0.0850082	0.0745753
0.0848391	0.0747058
0.084641	0.0748363
0.0844811	0.0749667
0.0843322	0.0750972
0.0841938	0.0752277
0.0839979	0.0753582
0.083806	0.0754887
0.0835915	0.0756192
0.0834196	0.0757497
0.0832398	0.0758802
0.0830556	0.0760107
0.0829129	0.0761412
0.0827521	0.0762717
0.0825975	0.0764022
0.0824654	0.0765327
0.0822896	0.0766632
0.0821375	0.0767937
0.0819495	0.0769242
0.0817625	0.0770546
0.0816158	0.0771851
0.0814553	0.0773156
0.0813124	0.0774461
0.0811412	0.0775766
0.0810014	0.0777071
0.0808582	0.0778376
0.08069	0.0779681
0.0805477	0.0780986
0.080396	0.0782291
0.0802253	0.0783596
0.0801144	0.0784901
0.0799581	0.0786206
0.0797617	0.0787511
0.0796147	0.0788816
0.0794479	0.0790121
0.0793168	0.0791426
0.0791675	0.079273
0.0789962	0.0794035
0.0787812	0.079534
0.0786017	0.0796645
0.0784845	0.079795
0.0783622	0.0799255
0.0782091	0.080056
0.0780167	0.0801865
0.0778539	0.080317
0.077692	0.0804475
0.0775405	0.080578
0.0773988	0.0807085
0.077233	0.080839
0.0770965	0.0809695
0.0769377	0.0811
0.076806	0.0812305
0.0765731	0.0813609
0.0763716	0.0814914
0.0762039	0.0816219
0.0760174	0.0817524
0.075812	0.0818829
0.0756531	0.0820134
0.075496	0.0821439
0.0753283	0.0822744
0.0751385	0.0824049
0.0749813	0.0825354
0.0748029	0.0826659
0.0746086	0.0827964
0.0744812	0.0829269
0.0743072	0.0830574
0.0741694	0.0831879
0.0740073	0.0833184
0.0738327	0.0834489
0.0737096	0.0835793
0.073466	0.0837098
0.0733079	0.0838403
0.0731236	0.0839708
0.0729872	0.0841013
0.0728218	0.0842318
0.0726965	0.0843623
0.0725089	0.0844928
0.0723315	0.0846233
0.0721835	0.0847538
0.0720173	0.0848843
0.0718397	0.0850148
0.0717099	0.0851453
0.0715463	0.0852758
0.0713873	0.0854063
0.0712696	0.0855368
0.0710903	0.0856673
0.0708976	0.0857977
0.0708035	0.0859282
0.0706503	0.0860587
0.0704651	0.0861892
0.0703176	0.0863197
0.0701148	0.0864502
0.0699909	0.0865807
0.0698503	0.0867112
0.0696775	0.0868417
0.0695151	0.0869722
0.0693646	0.0871027
0.0692491	0.0872332
0.0690883	0.0873637
0.0689073	0.0874942
0.0687578	0.0876247
0.068599	0.0877552
0.0684428	0.0878856
0.0683097	0.0880161
0.0681603	0.0881466
0.0680045	0.0882771
0.0678542	0.0884076
0.0676469	0.0885381
0.0674864	0.0886686
0.0672854	0.0887991
0.0671343	0.0889296
0.0670389	0.0890601
0.0668623	0.0891906
0.0667148	0.0893211
0.0665627	0.0894516
0.066405	0.0895821
0.0662631	0.0897126
0.0660581	0.0898431
0.0658467	0.0899736
0.0657116	0.090104
0.0655073	0.0902345
0.0653433	0.090365
0.0652258	0.0904955
0.065066	0.090626
0.0649277	0.0907565
0.0647677	0.090887
0.0646305	0.0910175
0.0644655	0.091148
0.0643116	0.0912785
0.0641544	0.091409
0.0640043	0.0915395
0.063848	0.09167
0.0636818	0.0918005
0.0635283	0.091931
0.0633635	0.0920615
0.0631718	0.0921919
0.0629818	0.0923224
0.0628398	0.0924529
0.0626905	0.0925834
0.0625595	0.0927139
0.0623997	0.0928444
0.0622369	0.0929749
0.0621157	0.0931054
0.0619427	0.0932359
0.0617811	0.0933664
0.0616097	0.0934969
0.0614439	0.0936274
0.0612814	0.0937579
0.0610941	0.0938884
0.0609317	0.0940189
0.0607301	0.0941494
0.0605944	0.0942799
0.0604336	0.0944103
0.0602623	0.0945408
0.060124	0.0946713
0.0599486	0.0948018
0.0597854	0.0949323
0.0595979	0.0950628
0.0594547	0.0951933
0.0593029	0.0953238
0.0591184	0.0954543
0.0589301	0.0955848
0.0587584	0.0957153
0.0586412	0.0958458
0.0585334	0.0959763
0.0584115	0.0961068
0.0582724	0.0962373
0.05815	0.0963678
0.0579934	0.0964982
0.0578284	0.0966287
0.0576428	0.0967592
0.0575365	0.0968897
0.0574025	0.0970202
0.0572834	0.0971507
0.0571242	0.0972812
0.0569794	0.0974117
0.0568495	0.0975422
0.0567094	0.0976727
0.0565686	0.0978032
0.0564155	0.0979337
0.0562618	0.0980642
0.0561114	0.0981947
0.0559716	0.0983252
0.0558156	0.0984557
0.0556324	0.0985862
0.0554953	0.0987166
0.0553756	0.0988471
0.0552487	0.0989776
0.0551029	0.0991081
0.0549514	0.0992386
0.0548414	0.0993691
0.0547026	0.0994996
0.0546018	0.0996301
0.0544451	0.0997606
0.0543213	0.0998911
0.0541676	0.100022
0.0540463	0.100152
0.0539282	0.100283
0.0537672	0.100413
0.0536298	0.100544
0.0535237	0.100674
0.0533781	0.100805
0.0532454	0.100935
0.0530989	0.101066
0.0529505	0.101196
0.0528016	0.101327
0.0526608	0.101457
0.0524864	0.101588
0.0523233	0.101718
0.0522069	0.101848
0.0520611	0.101979
0.0519785	0.102109
0.0518599	0.10224
0.051694	0.10237
0.0515791	0.102501
0.0514758	0.102631
0.0513526	0.102762
0.0511826	0.102892
0.0510645	0.103023
0.0509376	0.103153
0.0507666	0.103284
0.0506659	0.103414
0.0505623	0.103545
0.0504149	0.103675
0.0503006	0.103806
0.05015	0.103936
0.0500081	0.104067
0.0499126	0.104197
0.0497447	0.104328
0.0496445	0.104458
0.0494835	0.104589
0.049335	0.104719
0.0492083	0.10485
0.0490923	0.10498
0.0489429	0.105111
0.0487948	0.105241
0.0486498	0.105372
0.0485503	0.105502
0.0484253	0.105633
0.0482687	0.105763
0.0481623	0.105894
0.0480049	0.106024
0.0478534	0.106155
0.047771	0.106285
0.047647	0.106416
0.0475319	0.106546
0.0473986	0.106677
0.0472748	0.106807
0.0471547	0.106938
0.0470332	0.107068
0.0469219	0.107199
0.0468363	0.107329
0.0467268	0.10746
0.0466059	0.10759
0.0464755	0.107721
0.0463592	0.107851
0.0462578	0.107982
0.0460814	0.108112
0.0459475	0.108243
0.045787	0.108373
0.0456564	0.108504
0.0455074	0.108634
0.0453625	0.108765
0.0452552	0.108895
0.0451249	0.109026
0.0450111	0.109156
0.0449116	0.109287
0.0447863	0.109417
0.0446729	0.109548
0.0445571	0.109678
0.0444474	0.109809
0.044295	0.109939
0.0441778	0.11007
0.0440231	0.1102
0.0438969	0.110331
0.0437838	0.110461
0.043665	0.110592
0.0435648	0.110722
0.0434404	0.110853
0.0433322	0.110983
0.0432329	0.111114
0.0431458	0.111244
0.0430366	0.111375
0.0429116	0.111505
0.0427504	0.111636
0.0425987	0.111766
0.0425065	0.111897
0.0423494	0.112027
0.0422355	0.112158
0.0421128	0.112288
0.0420089	0.112419
0.0418536	0.112549
0.0417362	0.11268
0.0416333	0.11281
0.0415166	0.11294
0.041365	0.113071
0.0412265	0.113201
0.0411086	0.113332
0.0409774	0.113462
0.0408648	0.113593
0.0407826	0.113723
0.0406455	0.113854
0.0405264	0.113984
0.040407	0.114115
0.0403075	0.114245
0.040209	0.114376
0.0400894	0.114506
0.0399447	0.114637
0.0398005	0.114767
0.0396967	0.114898
0.0395661	0.115028
0.0394635	0.115159
0.0393174	0.115289
0.039227	0.11542
0.0390993	0.11555
0.0389925	0.115681
0.0388423	0.115811
0.0387683	0.115942
0.03867	0.116072
0.0385473	0.116203
0.0384282	0.116333
0.0383008	0.116464
0.0381847	0.116594
0.0380778	0.116725
0.0379625	0.116855
0.0378234	0.116986
0.0376988	0.117116
0.0376028	0.117247
0.0375107	0.117377
0.037423	0.117508
0.0373012	0.117638
0.0371696	0.117769
0.0370415	0.117899
0.0369222	0.11803
0.0367774	0.11816
0.0366366	0.118291
0.0365235	0.118421
0.0364321	0.118552
0.0363059	0.118682
0.0362107	0.118813
0.0361409	0.118943
0.0360208	0.119074
0.0358953	0.119204
0.0358011	0.119335
0.0356891	0.119465
0.0355958	0.119596
0.0354848	0.119726
0.0353598	0.119857
0.035288	0.119987
0.0351438	0.120118
0.0350542	0.120248
0.0349817	0.120379
0.0348712	0.120509
0.0347489	0.12064
0.0346394	0.12077
0.0345337	0.120901
0.0344088	0.121031
0.0343035	0.121162
0.034182	0.121292
0.0340758	0.121423
0.0339803	0.121553
0.0338912	0.121684
0.0337638	0.121814
0.0336407	0.121945
0.0335232	0.122075
0.0334222	0.122206
0.0333246	0.122336
0.0332337	0.122467
0.033119	0.122597
0.0329955	0.122728
0.032887	0.122858
0.0327355	0.122989
0.0326325	0.123119
0.0325234	0.12325
0.0324256	0.12338
0.0323475	0.12351
0.0322679	0.123641
0.0321912	0.123771
0.0320927	0.123902
0.0319912	0.124032
0.0318948	0.124163
0.0317975	0.124293
0.0316933	0.124424
0.0315915	0.124554
0.0314946	0.124685
0.031387	0.124815
0.0312743	0.124946
0.0311581	0.125076
0.0310535	0.125207
0.030982	0.125337
0.0308799	0.125468
0.0307746	0.125598
0.0306897	0.125729
0.0306511	0.125859
0.0305641	0.12599
0.0304405	0.12612
0.0303234	0.126251
0.0302159	0.126381
0.0301333	0.126512
0.0300155	0.126642
0.0298878	0.126773
0.0297795	0.126903
0.0296682	0.127034
0.0295518	0.127164
0.0294865	0.127295
0.0293556	0.127425
0.0292387	0.127556
0.029152	0.127686
0.0290496	0.127817
0.0289376	0.127947
0.0288314	0.128078
0.02872	0.128208
0.0286543	0.128339
0.0285169	0.128469
0.02843	0.1286
0.028358	0.12873
0.028271	0.128861
0.0281559	0.128991
0.0280632	0.129122
0.0279703	0.129252
0.0278685	0.129383
0.0277876	0.129513
0.0277102	0.129644
0.0276068	0.129774
0.0275062	0.129905
0.0274059	0.130035
0.0273196	0.130166
0.0272182	0.130296
0.0271482	0.130427
0.0270543	0.130557
0.0269714	0.130688
0.0268596	0.130818
0.0267622	0.130949
0.0266624	0.131079
0.0265584	0.13121
0.0264512	0.13134
0.0263756	0.131471
0.0262348	0.131601
0.0261518	0.131732
0.026067	0.131862
0.0259707	0.131993
0.0258925	0.132123
0.025802	0.132254
0.0257274	0.132384
0.0256532	0.132515
0.0255901	0.132645
0.025511	0.132776
0.0254091	0.132906
0.025315	0.133037
0.0252133	0.133167
0.0251234	0.133298
0.0250574	0.133428
0.0249566	0.133559
0.0248692	0.133689
0.0247921	0.13382
0.0247111	0.13395
0.0246032	0.134081
0.0245169	0.134211
0.0244293	0.134342
0.0243289	0.134472
0.0242459	0.134602
0.0241424	0.134733
0.0240353	0.134863
0.0239418	0.134994
0.0238344	0.135124
0.0237671	0.135255
0.0236855	0.135385
0.0235962	0.135516
0.0235352	0.135646
0.0234744	0.135777
0.0233996	0.135907
0.0232901	0.136038
0.0232051	0.136168
0.0231349	0.136299
0.0230706	0.136429
0.0229858	0.13656
0.0228975	0.13669
0.0228235	0.136821
0.0227531	0.136951
0.0226652	0.137082
0.0225564	0.137212
0.0224734	0.137343
0.0223762	0.137473
0.0222774	0.137604
0.0222087	0.137734
0.0221292	0.137865
0.0220313	0.137995
0.0219444	0.138126
0.021864	0.138256
0.02178	0.138387
0.0216747	0.138517
0.0216129	0.138648
0.0214899	0.138778
0.0214083	0.138909
0.0213267	0.139039
0.021247	0.13917
0.021166	0.1393
0.0210829	0.139431
0.0209996	0.139561
0.0209292	0.139692
0.0208478	0.139822
0.0207552	0.139953
0.0206807	0.140083
0.0206101	0.140214
0.0205428	0.140344
0.0204363	0.140475
0.0203666	0.140605
0.0202937	0.140736
0.0202302	0.140866
0.0201381	0.140997
0.0200769	0.141127
0.0200013	0.141258
0.0199092	0.141388
0.0198143	0.141519
0.0197305	0.141649
0.0196627	0.14178
0.0195821	0.14191
0.0195013	0.142041
0.0194262	0.142171
0.0193583	0.142302
0.0192918	0.142432
0.019203	0.142563
0.0191387	0.142693
0.019059	0.142824
0.0189666	0.142954
0.0189324	0.143085
0.0188695	0.143215
0.0188092	0.143346
0.0187474	0.143476
0.0186816	0.143607
0.0186019	0.143737
0.0185485	0.143868
0.0184208	0.143998
0.0183596	0.144129
0.0182876	0.144259
0.0182151	0.14439
0.0181463	0.14452
0.0180793	0.144651
0.0179683	0.144781
0.0179007	0.144912
0.0178385	0.145042
0.0177577	0.145173
0.0176864	0.145303
0.0176494	0.145433
0.0175698	0.145564
0.0175073	0.145694
0.0174305	0.145825
0.0173526	0.145955
0.0172886	0.146086
0.0172215	0.146216
0.0171689	0.146347
0.0171353	0.146477
0.0170655	0.146608
0.0169946	0.146738
0.0169509	0.146869
0.0169005	0.146999
0.0168492	0.14713
0.0168082	0.14726
0.0166992	0.147391
0.0166209	0.147521
0.0165285	0.147652
0.0164427	0.147782
0.0163522	0.147913
0.0162904	0.148043
0.0162149	0.148174
0.0161488	0.148304
0.0160819	0.148435
0.0160252	0.148565
0.0159362	0.148696
0.0158595	0.148826
0.015784	0.148957
0.0156853	0.149087
0.0155949	0.149218
0.0155472	0.149348
0.015494	0.149479
0.0154449	0.149609
0.0153905	0.14974
0.0153143	0.14987
0.0152464	0.150001
0.0151818	0.150131
0.0151083	0.150262
0.0150621	0.150392
0.0150155	0.150523
0.0149666	0.150653
0.0148975	0.150784
0.0147937	0.150914
0.0147325	0.151045
0.0146677	0.151175
0.0145848	0.151306
0.014518	0.151436
0.0144644	0.151567
0.0144251	0.151697
0.0143472	0.151828
0.0142655	0.151958
0.0141635	0.152089
0.0141182	0.152219
0.014097	0.15235
0.0140196	0.15248
0.0139827	0.152611
0.0139385	0.152741
0.0138881	0.152872
0.0138228	0.153002
0.0137774	0.153133
0.0137155	0.153263
0.0136394	0.153394
0.0135507	0.153524
0.0134804	0.153655
0.0134145	0.153785
0.0133377	0.153916
0.0132776	0.154046
0.0132376	0.154177
0.0131857	0.154307
0.0131454	0.154438
0.0130858	0.154568
0.0130354	0.154699
0.0129816	0.154829
0.0129255	0.15496
0.0128796	0.15509
0.0128259	0.155221
0.0127713	0.155351
0.0127174	0.155482
0.0126824	0.155612
0.012631	0.155743
0.0125789	0.155873
0.0125243	0.156003
0.0124762	0.156134
0.0124026	0.156264
0.0123368	0.156395
0.0122859	0.156525
0.0122422	0.156656
0.0121779	0.156786
0.0121393	0.156917
0.0120871	0.157047
0.012022	0.157178
0.011969	0.157308
0.0119022	0.157439
0.0118639	0.157569
0.0118153	0.1577
0.0117606	0.15783
0.0116815	0.157961
0.0115964	0.158091
0.0115681	0.158222
0.0115158	0.158352
0.011478	0.158483
0.0114408	0.158613
0.0113788	0.158744
0.0113046	0.158874
0.011269	0.159005
0.0112278	0.159135
0.0112001	0.159266
0.011158	0.159396
0.0110917	0.159527
0.0110766	0.159657
0.011033	0.159788
0.0109583	0.159918
0.0108889	0.160049
0.0108448	0.160179
0.0108079	0.16031
0.0107829	0.16044
0.0107188	0.160571
0.0106618	0.160701
0.0106225	0.160832
0.010573	0.160962
0.010502	0.161093
0.0104668	0.161223
0.0104144	0.161354
0.0103534	0.161484
0.0103156	0.161615
0.0102705	0.161745
0.0102072	0.161876
0.0101564	0.162006
0.0101116	0.162137
0.0100601	0.162267
0.0100123	0.162398
0.00996939	0.162528
0.00992251	0.162659
0.00985469	0.162789
0.00980693	0.16292
0.00977544	0.16305
0.00975362	0.163181
0.00970149	0.163311
0.009644	0.163442
0.00962019	0.163572
0.00956166	0.163703
0.00950323	0.163833
0.00945778	0.163964
0.00940035	0.164094
0.00936024	0.164225
0.00931872	0.164355
0.00927914	0.164486
0.00924889	0.164616
0.00919257	0.164747
0.00916915	0.164877
0.00912483	0.165008
0.00907271	0.165138
0.00902489	0.165269
0.00898399	0.165399
0.00894091	0.16553
0.00890026	0.16566
0.00885052	0.165791
0.00881197	0.165921
0.00876728	0.166052
0.00869864	0.166182
0.00864744	0.166313
0.00860943	0.166443
0.00858573	0.166574
0.00852452	0.166704
0.00848412	0.166834
0.00846147	0.166965
0.00841873	0.167095
0.00836283	0.167226
0.00829661	0.167356
0.00826781	0.167487
0.00820814	0.167617
0.00821085	0.167748
0.00819388	0.167878
0.00813041	0.168009
0.0081022	0.168139
0.00802821	0.16827
0.00798584	0.1684
0.00794007	0.168531
0.00791844	0.168661
0.00788399	0.168792
0.00783728	0.168922
0.00779159	0.169053
0.00774567	0.169183
0.0076908	0.169314
0.0076531	0.169444
0.00762161	0.169575
0.00760225	0.169705
0.00755955	0.169836
0.00751043	0.169966
0.00747357	0.170097
0.00743805	0.170227
0.00739893	0.170358
0.00735387	0.170488
0.00732503	0.170619
0.00729537	0.170749
0.00724101	0.17088
0.00718729	0.17101
0.00715402	0.171141
0.00711839	0.171271
0.00709692	0.171402
0.00706255	0.171532
0.0070155	0.171663
0.00697675	0.171793
0.00697197	0.171924
0.00695045	0.172054
0.00691472	0.172185
0.00687827	0.172315
0.00683814	0.172446
0.00681322	0.172576
0.00678561	0.172707
0.00674211	0.172837
0.00669922	0.172968
0.00670423	0.173098
0.00666729	0.173229
0.00663789	0.173359
0.00662201	0.17349
0.00659674	0.17362
0.00661003	0.173751
0.00655439	0.173881
0.00648211	0.174012
0.00644188	0.174142
0.00638957	0.174273
0.00635837	0.174403
0.00634578	0.174534
0.00627907	0.174664
0.00623315	0.174795
0.00618774	0.174925
0.00615491	0.175056
0.00614096	0.175186
0.00609122	0.175317
0.00606668	0.175447
0.00604833	0.175578
0.00601588	0.175708
0.00597317	0.175839
0.00593704	0.175969
0.00590509	0.1761
0.00587169	0.17623
0.00583853	0.176361
0.00581019	0.176491
0.00579973	0.176622
0.0057529	0.176752
0.00569185	0.176883
0.00566165	0.177013
0.00561357	0.177144
0.00556585	0.177274
0.00553144	0.177405
0.00553224	0.177535
0.00548235	0.177666
0.00543623	0.177796
0.00539341	0.177926
0.00535436	0.178057
0.00530669	0.178187
0.00528214	0.178318
0.0052648	0.178448
0.00523112	0.178579
0.00520396	0.178709
0.00516709	0.17884
0.0051565	0.17897
0.00515261	0.179101
0.00512937	0.179231
0.00510779	0.179362
0.00509237	0.179492
0.00505055	0.179623
0.00503415	0.179753
0.00501669	0.179884
0.00499747	0.180014
0.00496686	0.180145
0.00494128	0.180275
0.00492335	0.180406
0.00487246	0.180536
0.00482331	0.180667
0.00478658	0.180797
0.00475556	0.180928
0.00473299	0.181058
0.00469954	0.181189
0.00467886	0.181319
0.0046601	0.18145
0.004628	0.18158
0.00461329	0.181711
0.00462669	0.181841
0.00460883	0.181972
0.0045896	0.182102
0.00455603	0.182233
0.00453506	0.182363
0.00448841	0.182494
0.00444311	0.182624
0.00441209	0.182755
0.00439178	0.182885
0.00437674	0.183016
0.00436142	0.183146
0.00435058	0.183277
0.0043041	0.183407
0.00426642	0.183538
0.00424312	0.183668
0.00420563	0.183799
0.00418632	0.183929
0.00416379	0.18406
0.0041459	0.18419
0.00410379	0.184321
0.00407868	0.184451
0.00405692	0.184582
0.00405931	0.184712
0.00405402	0.184843
0.00405482	0.184973
0.00401705	0.185104
0.00399945	0.185234
0.00396865	0.185365
0.0039507	0.185495
0.00391361	0.185626
0.00389409	0.185756
0.0038479	0.185887
0.0038083	0.186017
0.00376544	0.186148
0.00373156	0.186278
0.00370409	0.186409
0.00367975	0.186539
0.0036529	0.18667
0.00362436	0.1868
0.00359205	0.186931
0.00355649	0.187061
0.00352859	0.187192
0.00352118	0.187322
0.00348786	0.187453
0.00344613	0.187583
0.00340841	0.187714
0.00337512	0.187844
0.00334616	0.187975
0.00333072	0.188105
0.00329091	0.188236
0.00327058	0.188366
0.00326491	0.188497
0.00324286	0.188627
0.00320529	0.188757
0.00319119	0.188888
0.00314714	0.189018
0.00311309	0.189149
0.00310451	0.189279
0.00305721	0.18941
0.0030455	0.18954
0.00305552	0.189671
0.00304256	0.189801
0.00304026	0.189932
0.00302722	0.190062
0.00299457	0.190193
0.00297194	0.190323
0.00294101	0.190454
0.0029099	0.190584
0.00289584	0.190715
0.00285599	0.190845
0.00285072	0.190976
0.00282217	0.191106
0.00279563	0.191237
0.00279174	0.191367
0.00278926	0.191498
0.00278743	0.191628
0.00276522	0.191759
0.00276104	0.191889
0.00273401	0.19202
0.00271304	0.19215
0.00267052	0.192281
0.00268847	0.192411
0.00270152	0.192542
0.00267706	0.192672
0.00268899	0.192803
0.00268535	0.192933
0.00269197	0.193064
0.0026483	0.193194
0.00263851	0.193325
0.00262544	0.193455
0.00260214	0.193586
0.00259875	0.193716
0.00258854	0.193847
0.00255623	0.193977
0.00254504	0.194108
0.00250981	0.194238
0.00248914	0.194369
0.00246838	0.194499
0.00243865	0.19463
0.00242002	0.19476
0.0023922	0.194891
0.00238508	0.195021
0.00236313	0.195152
0.00235587	0.195282
0.00232382	0.195413
0.00230272	0.195543
0.00229276	0.195674
0.00228304	0.195804
0.00225076	0.195935
0.00223287	0.196065
0.0022384	0.196196
0.00222806	0.196326
0.00221321	0.196457
0.00220944	0.196587
0.00220878	0.196718
0.00221143	0.196848
0.00219568	0.196979
0.00216534	0.197109
0.00214858	0.19724
0.00213354	0.19737
0.0020984	0.197501
0.00208225	0.197631
0.00206914	0.197762
0.00205365	0.197892
0.00204626	0.198023
0.0020628	0.198153
0.00206134	0.198284
0.00204906	0.198414
0.00202764	0.198545
0.00200291	0.198675
0.00197056	0.198806
0.00196147	0.198936
0.00195078	0.199067
0.00193713	0.199197
0.00193073	0.199327
0.00192768	0.199458
0.00191501	0.199588
0.00189969	0.199719
0.00190025	0.199849
0.0018987	0.19998
0.00189809	0.20011
0.0018759	0.200241
0.00185541	0.200371
0.00183709	0.200502
0.00181158	0.200632
0.00183179	0.200763
0.00181943	0.200893
0.0018076	0.201024
0.0018014	0.201154
0.00180516	0.201285
0.00179572	0.201415
0.00179342	0.201546
0.00179677	0.201676
0.00182035	0.201807
0.00178963	0.201937
0.0017751	0.202068
0.00178614	0.202198
0.00177673	0.202329
0.00175814	0.202459
0.00175421	0.20259
0.00174169	0.20272
0.00173593	0.202851
0.0017118	0.202981
0.00172083	0.203112
0.00171214	0.203242
0.00170482	0.203373
0.00168643	0.203503

## Sheet: ExtendFig9d
DeltaSAXS_abs	q_SAXS	DeltaXFEL_scaled	DeltaXFEL_scaled_to_DeltaSAXS	q
0.0423955	0.0045	-0.0019437	-0.0127736	0.0919572
0.0432483	0.00463049	-0.00159863	-0.0105058	0.100317
0.044101	0.00476099	-0.00124264	-0.00816637	0.108677
0.0449538	0.00489148	-0.000933181	-0.00613265	0.117036
0.0458065	0.00502198	-0.000654489	-0.00430116	0.125396
0.0466593	0.00515247	-0.00041435	-0.00272302	0.133756
0.0475121	0.00528296	-0.000223146	-0.00146647	0.142116
0.0483648	0.00541346	-8.27493e-05	-0.00054381	0.150475
0.0492176	0.00554395	2.75705e-05	0.000181187	0.158835
0.0500704	0.00567445	0.000101168	0.000664854	0.167195
0.0509231	0.00580494	0.000147525	0.0009695	0.175555
0.0517759	0.00593543	0.000174819	0.00114887	0.183914
0.0526286	0.00606593	0.000186532	0.00122585	0.192274
0.0534814	0.00619642	0.000183466	0.0012057	0.200634
0.0543342	0.00632692	0.000171925	0.00112986	0.208994
0.0551869	0.00645741	0.000156974	0.0010316	0.217353
0.0560397	0.0065879	0.000143852	0.000945361	0.225713
0.0568924	0.0067184	0.000122908	0.000807724	0.234073
0.0577452	0.00684889	0.000107474	0.000706297	0.242433
0.058598	0.00697939	9.23654e-05	0.000607005	0.250792
0.0594507	0.00710988	8.18532e-05	0.000537921	0.259152
0.0603035	0.00724037	7.148e-05	0.00046975	0.267512
0.0611562	0.00737087	5.81784e-05	0.000382336	0.275872
0.062009	0.00750136	5.453e-05	0.000358359	0.284231
0.0628618	0.00763186	4.59785e-05	0.000302161	0.292591
0.0753617	0.00776235	4.43983e-05	0.000291776	0.300951
0.0813048	0.00789284	4.14233e-05	0.000272225	0.309311
0.0870497	0.00802334	3.81835e-05	0.000250934	0.31767
0.0867576	0.00815383	3.37845e-05	0.000222024	0.32603
0.0815864	0.00828433
0.0809562	0.00841482
0.0761399	0.00854531
0.0745872	0.00867581
0.0714153	0.0088063
0.0733373	0.0089368
0.0697562	0.00906729
0.0701804	0.00919778
0.07034	0.00932828
0.0709594	0.00945877
0.0675785	0.00958926
0.0643397	0.00971976
0.0666449	0.00985025
0.0646092	0.00998075
0.0633663	0.0101112
0.0633552	0.0102417
0.0618607	0.0103722
0.0619608	0.0105027
0.0640939	0.0106332
0.06461	0.0107637
0.0639918	0.0108942
0.0635508	0.0110247
0.0642234	0.0111552
0.0641796	0.0112857
0.0641868	0.0114162
0.0631497	0.0115467
0.0622828	0.0116772
0.062361	0.0118077
0.0610918	0.0119382
0.0621882	0.0120687
0.0619439	0.0121991
0.0621311	0.0123296
0.0624607	0.0124601
0.0631043	0.0125906
0.0624581	0.0127211
0.0621505	0.0128516
0.0626283	0.0129821
0.0623572	0.0131126
0.0624173	0.0132431
0.0624645	0.0133736
0.0622709	0.0135041
0.0629802	0.0136346
0.0622756	0.0137651
0.0621235	0.0138956
0.061284	0.0140261
0.0607575	0.0141566
0.0603374	0.014287
0.0598998	0.0144175
0.0592975	0.014548
0.0590621	0.0146785
0.0592815	0.014809
0.0600088	0.0149395
0.0600326	0.01507
0.0588145	0.0152005
0.0587442	0.015331
0.0586813	0.0154615
0.0585064	0.015592
0.0581899	0.0157225
0.057062	0.015853
0.0565712	0.0159835
0.0563994	0.016114
0.0560836	0.0162445
0.0558229	0.016375
0.0551366	0.0165054
0.0545133	0.0166359
0.0544089	0.0167664
0.0539486	0.0168969
0.0540612	0.0170274
0.0538593	0.0171579
0.0533927	0.0172884
0.053133	0.0174189
0.0528565	0.0175494
0.0526387	0.0176799
0.0521677	0.0178104
0.0513454	0.0179409
0.0510684	0.0180714
0.0508046	0.0182019
0.0507352	0.0183324
0.0503657	0.0184629
0.0505796	0.0185933
0.0508124	0.0187238
0.0505138	0.0188543
0.0503675	0.0189848
0.0498086	0.0191153
0.0497669	0.0192458
0.0490644	0.0193763
0.048857	0.0195068
0.0485109	0.0196373
0.0479305	0.0197678
0.0476423	0.0198983
0.0475997	0.0200288
0.0475117	0.0201593
0.0476019	0.0202898
0.0471218	0.0204203
0.0471614	0.0205508
0.0469111	0.0206813
0.0469329	0.0208117
0.0465569	0.0209422
0.0466145	0.0210727
0.046615	0.0212032
0.0460783	0.0213337
0.045161	0.0214642
0.0447529	0.0215947
0.0445685	0.0217252
0.0442058	0.0218557
0.0438716	0.0219862
0.0436161	0.0221167
0.0433861	0.0222472
0.0434587	0.0223777
0.0431722	0.0225082
0.0426976	0.0226387
0.0424191	0.0227692
0.0422054	0.0228997
0.041951	0.0230301
0.0420372	0.0231606
0.0420441	0.0232911
0.0417826	0.0234216
0.041436	0.0235521
0.0410544	0.0236826
0.0407412	0.0238131
0.040422	0.0239436
0.040346	0.0240741
0.0396764	0.0242046
0.0398997	0.0243351
0.0396398	0.0244656
0.03932	0.0245961
0.0390934	0.0247266
0.0387034	0.0248571
0.0388011	0.0249876
0.0382762	0.025118
0.0381201	0.0252485
0.0377591	0.025379
0.0374513	0.0255095
0.0373035	0.02564
0.0371533	0.0257705
0.0371201	0.025901
0.0370296	0.0260315
0.0368003	0.026162
0.0366916	0.0262925
0.0362639	0.026423
0.0358266	0.0265535
0.0355912	0.026684
0.0350677	0.0268145
0.0351643	0.026945
0.0353738	0.0270755
0.0352592	0.027206
0.0350976	0.0273364
0.0351629	0.0274669
0.0348791	0.0275974
0.0343231	0.0277279
0.0342798	0.0278584
0.0343362	0.0279889
0.0344574	0.0281194
0.0344644	0.0282499
0.0342078	0.0283804
0.0340625	0.0285109
0.0340894	0.0286414
0.0335576	0.0287719
0.0332294	0.0289024
0.0331969	0.0290329
0.0331328	0.0291634
0.0330536	0.0292939
0.0325922	0.0294243
0.0326684	0.0295548
0.0322502	0.0296853
0.0318057	0.0298158
0.0318553	0.0299463
0.031636	0.0300768
0.031337	0.0302073
0.0314227	0.0303378
0.0311848	0.0304683
0.0312098	0.0305988
0.0310178	0.0307293
0.0305669	0.0308598
0.0302332	0.0309903
0.0300276	0.0311208
0.0298381	0.0312513
0.0292887	0.0313818
0.0289652	0.0315123
0.0290364	0.0316427
0.0286462	0.0317732
0.0283013	0.0319037
0.0281447	0.0320342
0.0280614	0.0321647
0.0280382	0.0322952
0.0283245	0.0324257
0.027968	0.0325562
0.0276977	0.0326867
0.0277228	0.0328172
0.0276034	0.0329477
0.0273511	0.0330782
0.0270767	0.0332087
0.0269212	0.0333392
0.0266434	0.0334697
0.026076	0.0336002
0.0260693	0.0337307
0.0258362	0.0338611
0.0256006	0.0339916
0.0253626	0.0341221
0.0253816	0.0342526
0.025196	0.0343831
0.0248523	0.0345136
0.0245014	0.0346441
0.0241047	0.0347746
0.0239014	0.0349051
0.0237996	0.0350356
0.0236353	0.0351661
0.0234473	0.0352966
0.0232137	0.0354271
0.0228006	0.0355576
0.0225142	0.0356881
0.0221877	0.0358186
0.0221468	0.035949
0.0218805	0.0360795
0.0217445	0.03621
0.0217123	0.0363405
0.0212754	0.036471
0.0213877	0.0366015
0.0213081	0.036732
0.0210256	0.0368625
0.0208575	0.036993
0.0207427	0.0371235
0.020666	0.037254
0.0204755	0.0373845
0.0206378	0.037515
0.0204662	0.0376455
0.0202231	0.037776
0.0201265	0.0379065
0.0199304	0.038037
0.0197495	0.0381674
0.0196576	0.0382979
0.0196907	0.0384284
0.0197077	0.0385589
0.0194732	0.0386894
0.0192857	0.0388199
0.0189132	0.0389504
0.0189537	0.0390809
0.0189475	0.0392114
0.0186534	0.0393419
0.0181765	0.0394724
0.0179196	0.0396029
0.0177403	0.0397334
0.0176326	0.0398639
0.0175015	0.0399944
0.0175173	0.0401249
0.0172237	0.0402553
0.0170836	0.0403858
0.0167924	0.0405163
0.0167917	0.0406468
0.0166762	0.0407773
0.0166123	0.0409078
0.0166555	0.0410383
0.0164738	0.0411688
0.0163672	0.0412993
0.0160576	0.0414298
0.0157353	0.0415603
0.0153963	0.0416908
0.0155576	0.0418213
0.0155881	0.0419518
0.015646	0.0420823
0.0155674	0.0422128
0.0153919	0.0423433
0.0152187	0.0424737
0.0152701	0.0426042
0.0152162	0.0427347
0.0149731	0.0428652
0.0148244	0.0429957
0.0144435	0.0431262
0.0143937	0.0432567
0.0140379	0.0433872
0.0138058	0.0435177
0.0136019	0.0436482
0.013334	0.0437787
0.0131664	0.0439092
0.0130038	0.0440397
0.0127353	0.0441702
0.0125419	0.0443007
0.0124515	0.0444312
0.012278	0.0445616
0.0120564	0.0446921
0.0119553	0.0448226
0.0117369	0.0449531
0.0115762	0.0450836
0.0114206	0.0452141
0.0113331	0.0453446
0.0111022	0.0454751
0.0107654	0.0456056
0.0104984	0.0457361
0.0102285	0.0458666
0.0106039	0.0459971
0.0104643	0.0461276
0.0103173	0.0462581
0.0102349	0.0463886
0.010287	0.0465191
0.0101498	0.0466496
0.010025	0.04678
0.00992418	0.0469105
0.0100079	0.047041
0.00978024	0.0471715
0.00952738	0.047302
0.00947914	0.0474325
0.00923956	0.047563
0.00894302	0.0476935
0.00890224	0.047824
0.0088235	0.0479545
0.00877988	0.048085
0.0087502	0.0482155
0.00855928	0.048346
0.0084398	0.0484765
0.00818338	0.048607
0.00802014	0.0487375
0.00825784	0.048868
0.0082008	0.0489984
0.00781406	0.0491289
0.00771188	0.0492594
0.0076682	0.0493899
0.00757288	0.0495204
0.0075195	0.0496509
0.00717462	0.0497814
0.00708264	0.0499119
0.00707076	0.0500424
0.00695452	0.0501729
0.00689126	0.0503034
0.00664582	0.0504339
0.00638662	0.0505644
0.00641128	0.0506949
0.00646624	0.0508254
0.0062585	0.0509559
0.00601138	0.0510863
0.00590108	0.0512168
0.00557428	0.0513473
0.00544642	0.0514778
0.00531696	0.0516083
0.00532874	0.0517388
0.00524716	0.0518693
0.00525714	0.0519998
0.00504964	0.0521303
0.00484558	0.0522608
0.00480036	0.0523913
0.00434024	0.0525218
0.00403554	0.0526523
0.00402788	0.0527828
0.00392816	0.0529133
0.00360988	0.0530438
0.00346582	0.0531743
0.00350234	0.0533047
0.00326626	0.0534352
0.00312268	0.0535657
0.003125	0.0536962
0.00303118	0.0538267
0.0028905	0.0539572
0.0028203	0.0540877
0.00306268	0.0542182
0.00293542	0.0543487
0.0028157	0.0544792
0.00279866	0.0546097
0.00260198	0.0547402
0.00236208	0.0548707
0.0020341	0.0550012
0.0019152	0.0551317
0.0018751	0.0552622
0.0014687	0.0553926
0.0013665	0.0555231
0.00144082	0.0556536
0.0013114	0.0557841
0.0010873	0.0559146
0.00113766	0.0560451
0.00097504	0.0561756
0.00112442	0.0563061
0.0010607	0.0564366
0.00087534	0.0565671
0.0005232	0.0566976
0.00040764	0.0568281
0.00035284	0.0569586
0.00020584	0.0570891
-6.96e-05	0.0572196
-0.00030254	0.0573501
-0.000411	0.0574806
-0.00040948	0.057611
-0.00053234	0.0577415
-0.0004191	0.057872
-0.00058112	0.0580025
-0.00085342	0.058133
-0.000964924	0.0582635
-0.00120366	0.058394
-0.00140248	0.0585245
-0.00134118	0.058655
-0.00121262	0.0587855
-0.00129158	0.058916
-0.00132596	0.0590465
-0.00126792	0.059177
-0.00128214	0.0593075
-0.00150662	0.059438
-0.00159072	0.0595685
-0.00164694	0.059699
-0.00183959	0.0598294
-0.00192089	0.0599599
-0.00206909	0.0600904
-0.00211502	0.0602209
-0.00224602	0.0603514
-0.00238934	0.0604819
-0.00245007	0.0606124
-0.00281178	0.0607429
-0.00290415	0.0608734
-0.00297048	0.0610039
-0.00310696	0.0611344
-0.00318696	0.0612649
-0.00324021	0.0613954
-0.00317321	0.0615259
-0.00323201	0.0616564
-0.00333904	0.0617869
-0.00338436	0.0619173
-0.00345793	0.0620478
-0.00367457	0.0621783
-0.00382618	0.0623088
-0.00369822	0.0624393
-0.00400347	0.0625698
-0.00400353	0.0627003
-0.00424335	0.0628308
-0.0042246	0.0629613
-0.00412548	0.0630918
-0.00392487	0.0632223
-0.00397556	0.0633528
-0.00391918	0.0634833
-0.00390935	0.0636138
-0.00392666	0.0637443
-0.00406543	0.0638748
-0.00415331	0.0640053
-0.00409272	0.0641357
-0.00416697	0.0642662
-0.00437034	0.0643967
-0.00428837	0.0645272
-0.00438605	0.0646577
-0.00448719	0.0647882
-0.00449485	0.0649187
-0.00445359	0.0650492
-0.00456896	0.0651797
-0.00474933	0.0653102
-0.0047206	0.0654407
-0.00466642	0.0655712
-0.00469215	0.0657017
-0.0047866	0.0658322
-0.00480756	0.0659627
-0.00474217	0.0660932
-0.00490034	0.0662236
-0.00505221	0.0663541
-0.00503591	0.0664846
-0.00504709	0.0666151
-0.00514814	0.0667456
-0.00509595	0.0668761
-0.00509865	0.0670066
-0.0050389	0.0671371
-0.00497081	0.0672676
-0.00496284	0.0673981
-0.00489443	0.0675286
-0.00491668	0.0676591
-0.00484804	0.0677896
-0.00490671	0.0679201
-0.00499149	0.0680506
-0.00503277	0.0681811
-0.00514384	0.0683116
-0.00521886	0.068442
-0.00541476	0.0685725
-0.00533451	0.068703
-0.00542673	0.0688335
-0.00556441	0.068964
-0.00542452	0.0690945
-0.00549799	0.069225
-0.00546132	0.0693555
-0.00543941	0.069486
-0.00556597	0.0696165
-0.0056322	0.069747
-0.00563472	0.0698775
-0.00588471	0.070008
-0.00592288	0.0701385
-0.00596695	0.070269
-0.00589539	0.0703995
-0.00584382	0.0705299
-0.00583775	0.0706604
-0.00593093	0.0707909
-0.00596832	0.0709214
-0.00610943	0.0710519
-0.00608628	0.0711824
-0.00632403	0.0713129
-0.00637965	0.0714434
-0.0064889	0.0715739
-0.0065021	0.0717044
-0.0064395	0.0718349
-0.00663942	0.0719654
-0.00687217	0.0720959
-0.00696493	0.0722264
-0.00715169	0.0723569
-0.00738974	0.0724874
-0.00749111	0.0726179
-0.00746917	0.0727483
-0.00744403	0.0728788
-0.00752141	0.0730093
-0.00744646	0.0731398
-0.0074325	0.0732703
-0.00748039	0.0734008
-0.00754877	0.0735313
-0.00768805	0.0736618
-0.00754766	0.0737923
-0.00753982	0.0739228
-0.00765631	0.0740533
-0.00787323	0.0741838
-0.00801565	0.0743143
-0.00807008	0.0744448
-0.0082515	0.0745753
-0.00823168	0.0747058
-0.00818277	0.0748363
-0.00817612	0.0749667
-0.00823114	0.0750972
-0.00827397	0.0752277
-0.00831526	0.0753582
-0.00830461	0.0754887
-0.00830574	0.0756192
-0.00831504	0.0757497
-0.00857456	0.0758802
-0.00862399	0.0760107
-0.00874411	0.0761412
-0.0088036	0.0762717
-0.00882741	0.0764022
-0.00888565	0.0765327
-0.00895251	0.0766632
-0.00889451	0.0767937
-0.00882807	0.0769242
-0.00894051	0.0770546
-0.00895993	0.0771851
-0.00883601	0.0773156
-0.00892429	0.0774461
-0.00893121	0.0775766
-0.00901611	0.0777071
-0.00890832	0.0778376
-0.00890118	0.0779681
-0.00903935	0.0780986
-0.00913483	0.0782291
-0.00921476	0.0783596
-0.00909753	0.0784901
-0.00903354	0.0786206
-0.00909892	0.0787511
-0.00907957	0.0788816
-0.00909128	0.0790121
-0.00930927	0.0791426
-0.0094346	0.079273
-0.00942329	0.0794035
-0.00933758	0.079534
-0.0094564	0.0796645
-0.00959293	0.079795
-0.00965037	0.0799255
-0.0098171	0.080056
-0.00990803	0.0801865
-0.0100879	0.080317
-0.0102309	0.0804475
-0.0101084	0.080578
-0.0101671	0.0807085
-0.0102163	0.080839
-0.0101899	0.0809695
-0.0101713	0.0811
-0.0102528	0.0812305
-0.0104125	0.0813609
-0.010418	0.0814914
-0.0101807	0.0816219
-0.0102644	0.0817524
-0.0102374	0.0818829
-0.0102763	0.0820134
-0.0103218	0.0821439
-0.0103207	0.0822744
-0.0102784	0.0824049
-0.0103792	0.0825354
-0.0103463	0.0826659
-0.0103565	0.0827964
-0.0104377	0.0829269
-0.0104452	0.0830574
-0.0103935	0.0831879
-0.0104755	0.0833184
-0.0105722	0.0834489
-0.0104662	0.0835793
-0.0107598	0.0837098
-0.0109563	0.0838403
-0.0107989	0.0839708
-0.0108653	0.0841013
-0.0109086	0.0842318
-0.0109449	0.0843623
-0.0110301	0.0844928
-0.010789	0.0846233
-0.0108197	0.0847538
-0.0108352	0.0848843
-0.0107992	0.0850148
-0.0108508	0.0851453
-0.0107891	0.0852758
-0.01066	0.0854063
-0.0105796	0.0855368
-0.0104605	0.0856673
-0.0103612	0.0857977
-0.0103686	0.0859282
-0.0104038	0.0860587
-0.010563	0.0861892
-0.0106368	0.0863197
-0.0106566	0.0864502
-0.0104882	0.0865807
-0.0104535	0.0867112
-0.0104867	0.0868417
-0.0103917	0.0869722
-0.0104824	0.0871027
-0.0102833	0.0872332
-0.0101697	0.0873637
-0.0101753	0.0874942
-0.0100085	0.0876247
-0.010001	0.0877552
-0.00979557	0.0878856
-0.00969045	0.0880161
-0.0100072	0.0881466
-0.00999854	0.0882771
-0.010024	0.0884076
-0.00993302	0.0885381
-0.0100037	0.0886686
-0.0101262	0.0887991
-0.0100762	0.0889296
-0.00999245	0.0890601
-0.00997541	0.0891906
-0.00996708	0.0893211
-0.0100294	0.0894516
-0.0100087	0.0895821
-0.0102136	0.0897126
-0.0101699	0.0898431
-0.010176	0.0899736
-0.0102858	0.090104
-0.0100673	0.0902345
-0.00999542	0.090365
-0.0100993	0.0904955
-0.0100288	0.090626
-0.00998684	0.0907565
-0.00998193	0.090887
-0.00992487	0.0910175
-0.0100479	0.091148
-0.00995563	0.0912785
-0.010062	0.091409
-0.0103327	0.0915395
-0.0103233	0.09167
-0.0102053	0.0918005
-0.0103402	0.091931
-0.0102942	0.0920615
-0.0102149	0.0921919
-0.0102609	0.0923224
-0.0102655	0.0924529
-0.0103203	0.0925834
-0.0102454	0.0927139
-0.010135	0.0928444
-0.010088	0.0929749
-0.0101887	0.0931054
-0.0102687	0.0932359
-0.0102278	0.0933664
-0.0103048	0.0934969
-0.0103319	0.0936274
-0.0104455	0.0937579
-0.0104232	0.0938884
-0.0104267	0.0940189
-0.0105304	0.0941494
-0.0104706	0.0942799
-0.010534	0.0944103
-0.0107287	0.0945408
-0.0106566	0.0946713
-0.0107235	0.0948018
-0.0108529	0.0949323
-0.0110045	0.0950628
-0.0109749	0.0951933
-0.0109052	0.0953238
-0.0109383	0.0954543
-0.0110306	0.0955848
-0.0110409	0.0957153
-0.0112	0.0958458
-0.0111157	0.0959763
-0.0111368	0.0961068
-0.0110237	0.0962373
-0.0110192	0.0963678
-0.0109539	0.0964982
-0.0109529	0.0966287
-0.0110222	0.0967592
-0.0109886	0.0968897
-0.0110555	0.0970202
-0.0111261	0.0971507
-0.0112224	0.0972812
-0.0111602	0.0974117
-0.0112852	0.0975422
-0.0112857	0.0976727
-0.0113252	0.0978032
-0.0112398	0.0979337
-0.0109917	0.0980642
-0.0109339	0.0981947
-0.0110393	0.0983252
-0.0110364	0.0984557
-0.011059	0.0985862
-0.0110665	0.0987166
-0.0110615	0.0988471
-0.0111741	0.0989776
-0.0111349	0.0991081
-0.0111426	0.0992386
-0.0111709	0.0993691
-0.0111695	0.0994996
-0.0112775	0.0996301
-0.0111911	0.0997606
-0.0111246	0.0998911
-0.0110734	0.100022
-0.0111497	0.100152
-0.0111329	0.100283
-0.0112701	0.100413
-0.0113346	0.100544
-0.0112838	0.100674
-0.0112668	0.100805
-0.0111943	0.100935
-0.011146	0.101066
-0.0109914	0.101196
-0.0108093	0.101327
-0.0106343	0.101457
-0.0105043	0.101588
-0.0104758	0.101718
-0.0105567	0.101848
-0.010505	0.101979
-0.0104824	0.102109
-0.0105157	0.10224
-0.0103477	0.10237
-0.0103507	0.102501
-0.0101808	0.102631
-0.0101609	0.102762
-0.0102172	0.102892
-0.0102797	0.103023
-0.010213	0.103153
-0.0101162	0.103284
-0.0100876	0.103414
-0.010017	0.103545
-0.00999907	0.103675
-0.00985975	0.103806
-0.00990314	0.103936
-0.00977284	0.104067
-0.00978881	0.104197
-0.00983936	0.104328
-0.0098245	0.104458
-0.00995734	0.104589
-0.00996034	0.104719
-0.00989964	0.10485
-0.00990583	0.10498
-0.00974116	0.105111
-0.00972346	0.105241
-0.00976539	0.105372
-0.00968372	0.105502
-0.00962831	0.105633
-0.00955993	0.105763
-0.00945276	0.105894
-0.00939459	0.106024
-0.00923826	0.106155
-0.00910599	0.106285
-0.00908778	0.106416
-0.00915403	0.106546
-0.00910537	0.106677
-0.00899793	0.106807
-0.00900773	0.106938
-0.0088718	0.107068
-0.00888302	0.107199
-0.00904276	0.107329
-0.00921508	0.10746
-0.00920128	0.10759
-0.00928306	0.107721
-0.00940081	0.107851
-0.00935599	0.107982
-0.00933119	0.108112
-0.00933372	0.108243
-0.00933036	0.108373
-0.00925426	0.108504
-0.00923822	0.108634
-0.00919514	0.108765
-0.00926238	0.108895
-0.00919628	0.109026
-0.00927073	0.109156
-0.00922296	0.109287
-0.00923093	0.109417
-0.00902674	0.109548
-0.00893167	0.109678
-0.0089667	0.109809
-0.00893327	0.109939
-0.0089355	0.11007
-0.00890576	0.1102
-0.00887753	0.110331
-0.00895803	0.110461
-0.00889367	0.110592
-0.0088656	0.110722
-0.00880691	0.110853
-0.00877499	0.110983
-0.00870594	0.111114
-0.00864523	0.111244
-0.00862422	0.111375
-0.00854859	0.111505
-0.00859755	0.111636
-0.00863773	0.111766
-0.00860902	0.111897
-0.00857	0.112027
-0.00867321	0.112158
-0.00864985	0.112288
-0.00865486	0.112419
-0.00872592	0.112549
-0.00867684	0.11268
-0.00875937	0.11281
-0.00888314	0.11294
-0.00884521	0.113071
-0.00876599	0.113201
-0.00881477	0.113332
-0.00865693	0.113462
-0.00868313	0.113593
-0.00865503	0.113723
-0.00845603	0.113854
-0.00830129	0.113984
-0.00829694	0.114115
-0.00825996	0.114245
-0.00809709	0.114376
-0.00812794	0.114506
-0.00813572	0.114637
-0.00814832	0.114767
-0.00818142	0.114898
-0.00822916	0.115028
-0.00814545	0.115159
-0.00811048	0.115289
-0.00808864	0.11542
-0.00795713	0.11555
-0.00793413	0.115681
-0.00793778	0.115811
-0.00779762	0.115942
-0.00795173	0.116072
-0.00800059	0.116203
-0.00797586	0.116333
-0.00798462	0.116464
-0.00782813	0.116594
-0.00780483	0.116725
-0.0078945	0.116855
-0.00776344	0.116986
-0.00774405	0.117116
-0.00770847	0.117247
-0.00766853	0.117377
-0.00768314	0.117508
-0.0076699	0.117638
-0.00768769	0.117769
-0.00766881	0.117899
-0.00770218	0.11803
-0.00768169	0.11816
-0.00760829	0.118291
-0.00752329	0.118421
-0.00753015	0.118552
-0.007432	0.118682
-0.00741148	0.118813
-0.0074694	0.118943
-0.00751435	0.119074
-0.00755715	0.119204
-0.00745189	0.119335
-0.00733427	0.119465
-0.00729353	0.119596
-0.00728156	0.119726
-0.007186	0.119857
-0.00725469	0.119987
-0.00729897	0.120118
-0.00725601	0.120248
-0.00736998	0.120379
-0.00738997	0.120509
-0.00739808	0.12064
-0.00736784	0.12077
-0.00741379	0.120901
-0.00743583	0.121031
-0.00749031	0.121162
-0.00743001	0.121292
-0.00736675	0.121423
-0.00729561	0.121553
-0.00724421	0.121684
-0.0073557	0.121814
-0.00731832	0.121945
-0.00743041	0.122075
-0.00735513	0.122206
-0.00734964	0.122336
-0.00729807	0.122467
-0.00723786	0.122597
-0.00717284	0.122728
-0.00720475	0.122858
-0.00706996	0.122989
-0.00711735	0.123119
-0.00710489	0.12325
-0.00688548	0.12338
-0.00684508	0.12351
-0.00696874	0.123641
-0.00694287	0.123771
-0.0069292	0.123902
-0.00680241	0.124032
-0.00684704	0.124163
-0.00685052	0.124293
-0.00682981	0.124424
-0.00675185	0.124554
-0.0067797	0.124685
-0.00685642	0.124815
-0.00683611	0.124946
-0.00677665	0.125076
-0.00676265	0.125207
-0.00674866	0.125337
-0.00675427	0.125468
-0.00661995	0.125598
-0.00658221	0.125729
-0.00661744	0.125859
-0.0065977	0.12599
-0.00652948	0.12612
-0.00641867	0.126251
-0.00636486	0.126381
-0.00629787	0.126512
-0.00631664	0.126642
-0.00628334	0.126773
-0.00618567	0.126903
-0.00622608	0.127034
-0.00612246	0.127164
-0.00602039	0.127295
-0.00608005	0.127425
-0.00609793	0.127556
-0.00606204	0.127686
-0.00602643	0.127817
-0.00592818	0.127947
-0.00589834	0.128078
-0.00598986	0.128208
-0.00581082	0.128339
-0.00577056	0.128469
-0.00573382	0.1286
-0.00580515	0.12873
-0.0057341	0.128861
-0.0057795	0.128991
-0.00574544	0.129122
-0.00583294	0.129252
-0.00576663	0.129383
-0.00586103	0.129513
-0.00585496	0.129644
-0.00574815	0.129774
-0.00570044	0.129905
-0.00566632	0.130035
-0.00558445	0.130166
-0.00560782	0.130296
-0.00556499	0.130427
-0.00560495	0.130557
-0.0055041	0.130688
-0.00548894	0.130818
-0.00547244	0.130949
-0.00545938	0.131079
-0.0054101	0.13121
-0.00534919	0.13134
-0.00530232	0.131471
-0.00530941	0.131601
-0.00541318	0.131732
-0.00543546	0.131862
-0.00527987	0.131993
-0.00527075	0.132123
-0.00520394	0.132254
-0.00512833	0.132384
-0.00511912	0.132515
-0.00515153	0.132645
-0.00519925	0.132776
-0.00524294	0.132906
-0.00522679	0.133037
-0.00506947	0.133167
-0.00507546	0.133298
-0.00501367	0.133428
-0.00488981	0.133559
-0.00492621	0.133689
-0.00495395	0.13382
-0.0048465	0.13395
-0.00479953	0.134081
-0.00483463	0.134211
-0.0047593	0.134342
-0.00476846	0.134472
-0.00475964	0.134602
-0.00465914	0.134733
-0.0046937	0.134863
-0.00468931	0.134994
-0.00467621	0.135124
-0.00454438	0.135255
-0.00459971	0.135385
-0.00459376	0.135516
-0.00453816	0.135646
-0.00447174	0.135777
-0.00441538	0.135907
-0.00439232	0.136038
-0.00433034	0.136168
-0.00444111	0.136299
-0.00453591	0.136429
-0.00455282	0.13656
-0.00450086	0.13669
-0.00454321	0.136821
-0.00456176	0.136951
-0.00451846	0.137082
-0.00447394	0.137212
-0.00441984	0.137343
-0.00442499	0.137473
-0.00438009	0.137604
-0.00431864	0.137734
-0.00427214	0.137865
-0.0043211	0.137995
-0.00430497	0.138126
-0.00423095	0.138256
-0.00418668	0.138387
-0.00435676	0.138517
-0.00444176	0.138648
-0.00458573	0.138778
-0.00461964	0.138909
-0.00457417	0.139039
-0.00452367	0.13917
-0.00452107	0.1393
-0.00440651	0.139431
-0.00442579	0.139561
-0.00448089	0.139692
-0.00444742	0.139822
-0.00447468	0.139953
-0.00458084	0.140083
-0.00463397	0.140214
-0.00462217	0.140344
-0.00465447	0.140475
-0.00453411	0.140605
-0.00437429	0.140736
-0.00450219	0.140866
-0.00446565	0.140997
-0.00444347	0.141127
-0.0044504	0.141258
-0.004421	0.141388
-0.00437385	0.141519
-0.00437978	0.141649
-0.00442997	0.14178
-0.00435536	0.14191
-0.00430076	0.142041
-0.00430512	0.142171
-0.00429863	0.142302
-0.00432433	0.142432
-0.00436706	0.142563
-0.0043924	0.142693
-0.00431152	0.142824
-0.0042903	0.142954
-0.00417743	0.143085
-0.00414947	0.143215
-0.00400534	0.143346
-0.00387408	0.143476
-0.00393662	0.143607
-0.00388171	0.143737
-0.00388804	0.143868
-0.00383453	0.143998
-0.00385625	0.144129
-0.00381152	0.144259
-0.00375482	0.14439
-0.00379602	0.14452
-0.00376284	0.144651
-0.00364366	0.144781
-0.00359445	0.144912
-0.00346442	0.145042
-0.00336471	0.145173
-0.00320609	0.145303
-0.00320789	0.145433
-0.00326515	0.145564
-0.00326625	0.145694
-0.00330154	0.145825
-0.00336862	0.145955
-0.00335818	0.146086
-0.00342689	0.146216
-0.00346218	0.146347
-0.00341299	0.146477
-0.00333125	0.146608
-0.00321739	0.146738
-0.00321621	0.146869
-0.00329368	0.146999
-0.00332812	0.14713
-0.00329553	0.14726
-0.00317485	0.147391
-0.00315579	0.147521
-0.00312539	0.147652
-0.00299895	0.147782
-0.00297503	0.147913
-0.00290459	0.148043
-0.00288275	0.148174
-0.00289485	0.148304
-0.00291129	0.148435
-0.00287819	0.148565
-0.00289317	0.148696
-0.00292653	0.148826
-0.00300599	0.148957
-0.00293972	0.149087
-0.00295412	0.149218
-0.00296962	0.149348
-0.00293548	0.149479
-0.00295713	0.149609
-0.00290339	0.14974
-0.00294337	0.14987
-0.00304018	0.150001
-0.00303942	0.150131
-0.00308643	0.150262
-0.00304384	0.150392
-0.00307538	0.150523
-0.00301751	0.150653
-0.00308861	0.150784
-0.00308479	0.150914
-0.00296059	0.151045
-0.00294698	0.151175
-0.00293575	0.151306
-0.00294254	0.151436
-0.00297279	0.151567
-0.00303784	0.151697
-0.00305971	0.151828
-0.00298942	0.151958
-0.00293547	0.152089
-0.00293548	0.152219
-0.00281509	0.15235
-0.00285645	0.15248
-0.00276585	0.152611
-0.00271767	0.152741
-0.0026547	0.152872
-0.00263578	0.153002
-0.00259902	0.153133
-0.00263777	0.153263
-0.00258727	0.153394
-0.00247161	0.153524
-0.00249472	0.153655
-0.00249827	0.153785
-0.0025072	0.153916
-0.00249652	0.154046
-0.00254812	0.154177
-0.00265685	0.154307
-0.00262561	0.154438
-0.00258375	0.154568
-0.00256106	0.154699
-0.00251845	0.154829
-0.0024766	0.15496
-0.00251969	0.15509
-0.00252803	0.155221
-0.00246842	0.155351
-0.00239829	0.155482
-0.00234683	0.155612
-0.00234631	0.155743
-0.00230697	0.155873
-0.00227807	0.156003
-0.0022995	0.156134
-0.00232176	0.156264
-0.00227389	0.156395
-0.0022435	0.156525
-0.00214481	0.156656
-0.00203654	0.156786
-0.00202017	0.156917
-0.00199919	0.157047
-0.00203595	0.157178
-0.00194294	0.157308
-0.00197264	0.157439
-0.00199138	0.157569
-0.0020572	0.1577
-0.00207794	0.15783
-0.00202159	0.157961
-0.0020247	0.158091
-0.00195849	0.158222
-0.00194379	0.158352
-0.00191767	0.158483
-0.00181831	0.158613
-0.00174189	0.158744
-0.001787	0.158874
-0.00168301	0.159005
-0.0016463	0.159135
-0.00158796	0.159266
-0.00158366	0.159396
-0.00162978	0.159527
-0.00169715	0.159657
-0.00167672	0.159788
-0.00163208	0.159918
-0.00162803	0.160049
-0.00161593	0.160179
-0.00166718	0.16031
-0.00166647	0.16044
-0.00155546	0.160571
-0.00151622	0.160701
-0.00151576	0.160832
-0.00148315	0.160962
-0.00152549	0.161093
-0.00156336	0.161223
-0.00151379	0.161354
-0.00150442	0.161484
-0.00148156	0.161615
-0.00141536	0.161745
-0.0014291	0.161876
-0.00131038	0.162006
-0.00131307	0.162137
-0.00120228	0.162267
-0.00121084	0.162398
-0.00128831	0.162528
-0.00126115	0.162659
-0.00123667	0.162789
-0.00132704	0.16292
-0.00129427	0.16305
-0.00132208	0.163181
-0.00142767	0.163311
-0.00141289	0.163442
-0.00142785	0.163572
-0.00138344	0.163703
-0.00141251	0.163833
-0.00141776	0.163964
-0.00136745	0.164094
-0.00124236	0.164225
-0.00118761	0.164355
-0.00114035	0.164486
-0.0010789	0.164616
-0.00103203	0.164747
-0.000982643	0.164877
-0.000981549	0.165008
-0.00100477	0.165138
-0.000999465	0.165269
-0.000982001	0.165399
-0.000954804	0.16553
-0.000944411	0.16566
-0.000879911	0.165791
-0.000848216	0.165921
-0.000800964	0.166052
-0.000744313	0.166182
-0.000712838	0.166313
-0.000753442	0.166443
-0.000723302	0.166574
-0.000674813	0.166704
-0.00069952	0.166834
-0.000660561	0.166965
-0.000729782	0.167095
-0.000748596	0.167226
-0.000691569	0.167356
-0.000659871	0.167487
-0.000622411	0.167617
-0.000582589	0.167748
-0.000532282	0.167878
-0.000520671	0.168009
-0.000554657	0.168139
-0.000539224	0.16827
-0.00048489	0.1684
-0.000538311	0.168531
-0.000526995	0.168661
-0.000604539	0.168792
-0.00056818	0.168922
-0.000560674	0.169053
-0.000535101	0.169183
-0.000507227	0.169314
-0.000353201	0.169444
-0.000327095	0.169575
-0.000314803	0.169705
-0.000264742	0.169836
-0.000216187	0.169966
-0.000173988	0.170097
-0.000157583	0.170227
-0.00013837	0.170358
-0.000108623	0.170488
-0.0001236	0.170619
-0.000107933	0.170749
-9.12412e-05	0.17088
-9.58448e-05	0.17101
-9.924e-05	0.171141
-0.000116287	0.171271
-0.000124792	0.171402
-6.5059e-05	0.171532
-6.13268e-05	0.171663
-5.42982e-05	0.171793
-2.60612e-05	0.171924
-4.94926e-05	0.172054
-0.000113071	0.172185
-0.000103651	0.172315
-7.1831e-05	0.172446
-6.57812e-05	0.172576
-4.49918e-05	0.172707
3.81186e-05	0.172837
-2.4076e-06	0.172968
-1.73946e-05	0.173098
-2.22912e-05	0.173229
5.4268e-05	0.173359
2.71476e-05	0.17349
2.411e-05	0.17362
6.93418e-05	0.173751
7.88604e-05	0.173881
3.88576e-05	0.174012
6.41912e-05	0.174142
9.4047e-05	0.174273
5.85818e-05	0.174403
6.0309e-05	0.174534
0.000105356	0.174664
0.000112209	0.174795
1.4702e-05	0.174925
5.84114e-05	0.175056
8.49628e-05	0.175186
0.000149196	0.175317
0.00013761	0.175447
0.000290104	0.175578
0.000212247	0.175708
0.000205959	0.175839
0.00013164	0.175969
0.000100405	0.1761
0.00016578	0.17623
0.000173542	0.176361
0.000166686	0.176491
0.000154945	0.176622
0.000125502	0.176752
0.000128811	0.176883
0.000175531	0.177013
0.00021202	0.177144
0.000146827	0.177274
0.000141419	0.177405
6.07986e-05	0.177535
7.34312e-05	0.177666
6.68862e-05	0.177796
5.28308e-05	0.177926
-3.07762e-05	0.178057
-6.7557e-05	0.178187
-1.3366e-05	0.178318
5.84902e-05	0.178448
-6.7746e-06	0.178579
6.62538e-05	0.178709
5.15996e-05	0.17884
6.2002e-05	0.17897
9.00094e-05	0.179101
0.000143587	0.179231
3.9537e-05	0.179362
9.663e-06	0.179492
2.415e-06	0.179623
5.06746e-05	0.179753
8.39958e-05	0.179884
0.000123526	0.180014
0.000109566	0.180145
0.000103729	0.180275
7.5022e-05	0.180406
9.64802e-05	0.180536
-1.0083e-05	0.180667
1.2864e-05	0.180797
-2.05986e-05	0.180928
5.9134e-06	0.181058
6.2224e-05	0.181189
-2.55648e-05	0.181319
0.000124313	0.18145
6.78504e-05	0.18158
4.76834e-05	0.181711
-7.4208e-06	0.181841
-1.101e-06	0.181972
-6.05268e-05	0.182102
2.3216e-06	0.182233
3.636e-05	0.182363
0.000114436	0.182494
0.000169259	0.182624
0.000182235	0.182755
0.000283222	0.182885
0.000219995	0.183016
0.000165913	0.183146
0.000219225	0.183277
0.000271947	0.183407
0.000302465	0.183538
0.000310995	0.183668
0.000357597	0.183799
0.000268452	0.183929
0.00032088	0.18406
0.00030716	0.18419
0.000305322	0.184321
0.000348387	0.184451
0.000373656	0.184582
0.000342852	0.184712
0.000280545	0.184843
0.00018025	0.184973
0.000245755	0.185104
0.000189878	0.185234
0.00026032	0.185365
0.000208634	0.185495
0.000211643	0.185626
0.000173825	0.185756
0.000233878	0.185887
0.000329533	0.186017
0.000393018	0.186148
0.000412941	0.186278
0.000440906	0.186409
0.000384118	0.186539
0.000397415	0.18667
0.00048051	0.1868
0.000466731	0.186931
0.000435478	0.187061
0.000530194	0.187192
0.000523064	0.187322
0.000562806	0.187453
0.000580513	0.187583
0.000521413	0.187714
0.000615191	0.187844
0.000507596	0.187975
0.000538083	0.188105
0.000484933	0.188236
0.000570427	0.188366
0.000489394	0.188497
0.0004846	0.188627
0.000452549	0.188757
0.000430645	0.188888
0.000396684	0.189018
0.000369375	0.189149
0.000382258	0.189279
0.000326671	0.18941
0.000381967	0.18954
0.00041729	0.189671
0.000371599	0.189801
0.000296062	0.189932
0.000300614	0.190062
0.000240744	0.190193
0.000199495	0.190323
0.000256377	0.190454
0.000247332	0.190584
0.000326265	0.190715
0.000304275	0.190845
0.00025028	0.190976
0.000221123	0.191106
0.000292783	0.191237
0.000269378	0.191367
0.00036407	0.191498
0.000386979	0.191628
0.000423037	0.191759
0.000383438	0.191889
0.000371768	0.19202
0.000332159	0.19215
0.000342428	0.192281
0.000292019	0.192411
0.000327868	0.192542
0.000274949	0.192672
0.000248194	0.192803
0.000198229	0.192933
0.000265593	0.193064
0.000258063	0.193194
0.000212913	0.193325
0.000296993	0.193455
0.000304799	0.193586
0.000289467	0.193716
0.000283644	0.193847
0.000300117	0.193977
0.000274014	0.194108
0.000289567	0.194238
0.000260814	0.194369
0.000243205	0.194499
0.000256769	0.19463
0.000252631	0.19476
0.000251332	0.194891
0.000380054	0.195021
0.000328352	0.195152
0.000372077	0.195282
0.000390975	0.195413
0.000374496	0.195543
0.000392603	0.195674
0.000330446	0.195804
0.000268192	0.195935
0.000285929	0.196065
0.000378049	0.196196
0.000402164	0.196326
0.00046426	0.196457
0.00046111	0.196587
0.000469139	0.196718
0.000458417	0.196848
0.000453136	0.196979
0.00048132	0.197109
0.000437029	0.19724
0.000443654	0.19737
0.00045328	0.197501
0.000467122	0.197631
0.000479492	0.197762
0.000539453	0.197892
0.000519381	0.198023
0.000435076	0.198153
0.000415894	0.198284
0.000389391	0.198414
0.000419188	0.198545
0.000489133	0.198675
0.000460396	0.198806
0.000531565	0.198936
0.000494932	0.199067
0.000545184	0.199197
0.000532508	0.199327
0.000542749	0.199458
0.000534348	0.199588
0.000588603	0.199719
0.000599793	0.199849
0.000510478	0.19998
0.000482021	0.20011
0.000504806	0.200241
0.000546278	0.200371
0.000566371	0.200502
0.000553675	0.200632
0.000592664	0.200763
0.000623329	0.200893
0.000703158	0.201024
0.000685915	0.201154
0.000726848	0.201285
0.000667723	0.201415
0.000630885	0.201546
0.000711913	0.201676
0.0006504	0.201807
0.000663987	0.201937
0.000746663	0.202068
0.000739352	0.202198
0.000744784	0.202329
0.000756164	0.202459
0.000756435	0.20259
0.000714707	0.20272
0.000737322	0.202851
0.000740928	0.202981
0.000722919	0.203112
0.000784033	0.203242
0.000792791	0.203373
0.00082084	0.203503
0.00085112	0.203634
0.000877017	0.203764
0.000929495	0.203895
0.000884544	0.204025
0.000892782	0.204156
0.000880618	0.204286
0.000914269	0.204417
0.000872056	0.204547
0.000899056	0.204678
0.000893511	0.204808
0.000891626	0.204939
0.000905839	0.205069
0.000855462	0.2052
0.000905255	0.20533
0.000895356	0.205461
0.000887834	0.205591
0.000841795	0.205722
0.000845446	0.205852
0.000837279	0.205983
0.000827341	0.206113
0.000824509	0.206244
0.000832526	0.206374
0.000898646	0.206505
0.000974529	0.206635
0.0009456	0.206766
0.000900752	0.206896
0.000897759	0.207027
0.000923956	0.207157
0.000975376	0.207288
0.000970787	0.207418
0.000941896	0.207549
0.000946871	0.207679
0.00102532	0.20781
0.00103617	0.20794
0.00105963	0.208071
0.0010875	0.208201
0.00117249	0.208332
0.00118285	0.208462
0.00114843	0.208593
0.00107185	0.208723
0.00107259	0.208854
0.00104125	0.208984
0.00106639	0.209115
0.00108777	0.209245
0.00102712	0.209376
0.000946519	0.209506
0.000931866	0.209637
0.000935265	0.209767
0.000986598	0.209898
0.00100981	0.210028
0.000958605	0.210158
0.000889475	0.210289
0.000844382	0.210419
0.000899364	0.21055
0.000918187	0.21068
0.000942766	0.210811
0.000921712	0.210941
0.000984572	0.211072
0.00104959	0.211202
0.00105195	0.211333
0.00101788	0.211463
0.00104544	0.211594
0.00109666	0.211724
0.001108	0.211855
0.00109728	0.211985
0.00112262	0.212116
0.00115947	0.212246
0.00112615	0.212377
0.0010981	0.212507
0.00107217	0.212638
0.00102099	0.212768
0.00105017	0.212899
0.00100913	0.213029
0.000956456	0.21316
0.000953113	0.21329
0.000996591	0.213421
0.000969112	0.213551
0.000909945	0.213682
0.000805307	0.213812
0.00080109	0.213943
0.000805318	0.214073
0.000818978	0.214204
0.000837466	0.214334
0.000858336	0.214465
0.000895496	0.214595
0.000867156	0.214726
0.000781354	0.214856
0.000727678	0.214987
0.000687716	0.215117
0.000748069	0.215248
0.000756855	0.215378
0.000839661	0.215509
0.000832419	0.215639
0.000831041	0.21577
0.000841468	0.2159
0.000898034	0.216031
0.000939443	0.216161
0.000873601	0.216292
0.000867402	0.216422
0.000821962	0.216553
0.000837378	0.216683
0.000871073	0.216814
0.000916194	0.216944
0.000941689	0.217075
0.000928218	0.217205
0.000950473	0.217336
0.000995768	0.217466
0.000973598	0.217597
0.000947562	0.217727
0.000958414	0.217858
0.000960355	0.217988
0.000935022	0.218119
0.000935971	0.218249
0.000892517	0.21838
0.00087776	0.21851
0.000933257	0.218641
0.00095724	0.218771
0.000972236	0.218902
0.000937431	0.219032
0.000939751	0.219163
0.00101952	0.219293
0.000982366	0.219424
0.000981276	0.219554
0.00101219	0.219685
0.000999425	0.219815
0.000911855	0.219946
0.000893935	0.220076
0.000946426	0.220207
0.000961884	0.220337
0.000897217	0.220468
0.000883434	0.220598
0.000894077	0.220729
0.000833483	0.220859
0.000802567	0.22099
0.000715037	0.22112
0.000697741	0.22125
0.000787512	0.221381
0.000771833	0.221511
0.000856546	0.221642
0.000848998	0.221772
0.000857859	0.221903
0.000843511	0.222033
0.000813867	0.222164
0.00079735	0.222294
0.000864433	0.222425
0.000829772	0.222555
0.000803367	0.222686
0.000868945	0.222816
0.000934673	0.222947
0.000979644	0.223077
0.000928951	0.223208
0.00086199	0.223338
0.000817717	0.223469
0.000805819	0.223599
0.000818176	0.22373
0.000723647	0.22386
0.000676968	0.223991
0.000629008	0.224121
0.000642478	0.224252
0.000565809	0.224382
0.000617041	0.224513
0.000618781	0.224643
0.000627729	0.224774
0.000689252	0.224904
0.000692852	0.225035
0.000633791	0.225165
0.000624437	0.225296
0.000638723	0.225426
0.000704614	0.225557
0.000794821	0.225687
0.000759478	0.225818
0.000766176	0.225948
0.000813047	0.226079
0.000783226	0.226209
0.000801084	0.22634
0.000868829	0.22647
0.00090048	0.226601
0.00087525	0.226731
0.000891137	0.226862
0.000943543	0.226992
0.000990427	0.227123
0.00102609	0.227253
0.00103138	0.227384
0.00105442	0.227514
0.0010836	0.227645
0.00106722	0.227775
0.000993192	0.227906
0.00103125	0.228036
0.00096733	0.228167
0.000946738	0.228297
0.000870199	0.228428
0.000854344	0.228558
0.000853289	0.228689
0.000830285	0.228819
0.000820765	0.22895
0.000812525	0.22908
0.000740579	0.229211
0.000695208	0.229341
0.000618033	0.229472
0.000612228	0.229602
0.000634436	0.229733
0.000665598	0.229863
0.000686952	0.229994
0.000648284	0.230124
0.000674954	0.230255
0.00070477	0.230385
0.000707978	0.230516
0.000738515	0.230646
0.000706425	0.230777
0.000801212	0.230907
0.000742477	0.231038
0.000671667	0.231168
0.000611498	0.231299
0.000587257	0.231429
0.000621149	0.23156
0.000614426	0.23169
0.000616405	0.231821
0.000596988	0.231951
0.000628805	0.232081
0.00060645	0.232212
0.000585178	0.232342
0.000559427	0.232473
0.000521781	0.232603
0.000530979	0.232734
0.000507116	0.232864
0.00050986	0.232995
0.000517899	0.233125
0.000491294	0.233256
0.000464608	0.233386
0.000434757	0.233517
0.00043087	0.233647
0.000384515	0.233778
0.000439304	0.233908
0.000478429	0.234039
0.000500616	0.234169
0.000490536	0.2343
0.000507561	0.23443
0.000462081	0.234561
0.00040071	0.234691
0.000457036	0.234822
0.000538344	0.234952
0.0005	0.235083
0.000476164	0.235213
0.000478335	0.235344
0.00043963	0.235474
0.000505916	0.235605
0.000578363	0.235735
0.000631243	0.235866
0.000655689	0.235996
0.000634129	0.236127
0.000709277	0.236257
0.000756136	0.236388
0.000713017	0.236518
0.000744687	0.236649
0.000744411	0.236779
0.000744273	0.23691
0.000730398	0.23704
0.000761143	0.237171
0.000751209	0.237301
0.000774944	0.237432
0.000825685	0.237562
0.000952322	0.237693
0.000997159	0.237823
0.000954704	0.237954
0.000876433	0.238084
0.000951624	0.238215
0.000887091	0.238345
0.00092444	0.238476
0.000861087	0.238606
0.000769158	0.238737
0.000758067	0.238867
0.0007798	0.238998
0.000775477	0.239128
0.000751484	0.239259
0.000756242	0.239389
0.00079463	0.23952
0.000811899	0.23965
0.000892433	0.239781
0.000893983	0.239911
0.000912843	0.240042
0.000914421	0.240172
0.000932407	0.240303
0.000882549	0.240433
0.000861821	0.240564
0.00085326	0.240694
0.000837349	0.240825
0.000833015	0.240955
0.000901244	0.241086
0.000877093	0.241216
0.000887694	0.241347
0.00092592	0.241477
0.00100042	0.241608
0.0010128	0.241738
0.00100458	0.241869
0.000985776	0.241999
0.000938779	0.24213
0.000956993	0.24226
0.000948168	0.242391
0.000974026	0.242521
0.000948682	0.242651
0.00087143	0.242782
0.000820065	0.242912
0.000843417	0.243043
0.000871774	0.243173
0.000860168	0.243304
0.000876133	0.243434
0.000853969	0.243565
0.000807287	0.243695
0.000880116	0.243826
0.000889656	0.243956
0.000937323	0.244087
0.00085343	0.244217
0.000828894	0.244348
0.000888302	0.244478
0.000981971	0.244609
0.000898115	0.244739
0.000862604	0.24487
0.000821778	0.245
0.000822404	0.245131
0.000857965	0.245261
0.000881088	0.245392
0.000897999	0.245522
0.00091396	0.245653
0.00091193	0.245783
0.000934041	0.245914
0.000905339	0.246044
0.000867522	0.246175
0.000832172	0.246305
0.000836855	0.246436
0.000872785	0.246566
0.000871561	0.246697
0.000875857	0.246827
0.000830209	0.246958
0.000887851	0.247088
0.000926383	0.247219
0.000922952	0.247349
0.000893607	0.24748
0.000877591	0.24761
0.00092845	0.247741
0.00090141	0.247871
0.000819763	0.248002
0.000793972	0.248132
0.000812405	0.248263
0.000832338	0.248393
0.000858792	0.248524
0.000876164	0.248654
0.000753903	0.248785
0.000719562	0.248915
0.000662057	0.249046
0.000682564	0.249176
0.000679068	0.249307
0.0007275	0.249437
0.000701711	0.249568
0.000680139	0.249698
0.000663481	0.249829
0.000615936	0.249959
0.000640171	0.25009
0.00063149	0.25022
0.000536383	0.250351
0.000513391	0.250481
0.000416734	0.250612
0.000400812	0.250742
0.000410886	0.250873
0.000300812	0.251003
0.000255176	0.251134
0.000218459	0.251264
0.000285018	0.251395
0.000256307	0.251525
0.000236554	0.251656
0.000260937	0.251786
0.000220677	0.251917
0.000159841	0.252047
0.000224182	0.252178
0.000283359	0.252308
0.000259368	0.252439
0.000254035	0.252569
0.000171159	0.2527
0.000156784	0.25283
0.000209418	0.252961
0.00013305	0.253091
8.81605e-05	0.253222
5.33999e-05	0.253352
7.92605e-05	0.253482
2.92735e-05	0.253613
-9.76372e-05	0.253743
-9.97547e-05	0.253874
-8.33848e-05	0.254004
-5.61326e-05	0.254135
-8.10779e-05	0.254265
-0.000146644	0.254396
-0.00019157	0.254526
-0.00023336	0.254657
-0.000263919	0.254787
-0.000262063	0.254918
-0.000247624	0.255048
-0.000248773	0.255179
-0.000223562	0.255309
-0.000179522	0.25544
-0.000152538	0.25557
-0.000132273	0.255701
-0.000164591	0.255831
-0.000139768	0.255962
-4.02623e-05	0.256092
-9.67908e-05	0.256223
-9.92252e-05	0.256353
-0.000111996	0.256484
-2.27472e-05	0.256614
9.08114e-05	0.256745
0.000140738	0.256875
0.000106998	0.257006
0.000109227	0.257136
0.000225579	0.257267
0.000227432	0.257397
0.000315933	0.257528
0.000314531	0.257658
0.000372878	0.257789
0.000379997	0.257919
0.000508307	0.25805
0.00058944	0.25818
0.000637007	0.258311
0.000699531	0.258441
0.000742016	0.258572
0.000665085	0.258702
0.00061441	0.258833
0.00065473	0.258963
0.000713633	0.259094
0.000834308	0.259224
0.000849369	0.259355
0.000902303	0.259485
0.000944388	0.259616
0.00096724	0.259746
0.000956161	0.259877
0.000902569	0.260007
0.000811774	0.260138
0.000810375	0.260268
0.000858289	0.260399
0.000877722	0.260529
0.000834274	0.26066
0.000911114	0.26079
0.000925691	0.260921
0.000980836	0.261051
0.000962732	0.261182
0.000944989	0.261312
0.000927078	0.261443
0.000804147	0.261573
0.000805153	0.261704
0.00088465	0.261834
0.000922502	0.261965
0.000988126	0.262095
0.000934858	0.262226
0.000920157	0.262356
0.000889142	0.262487
0.000799223	0.262617
0.00070818	0.262748
0.00076649	0.262878
0.000838519	0.263009
0.000756205	0.263139
0.000637327	0.26327
0.000642264	0.2634
0.000563667	0.263531
0.000517354	0.263661
0.000348616	0.263792
0.000231041	0.263922
0.000219785	0.264053
0.000182654	0.264183
0.000217778	0.264313
0.000155503	0.264444
-5.53102e-06	0.264574
-2.08042e-05	0.264705
-0.00012553	0.264835
-0.000163704	0.264966
-0.000197868	0.265096
-0.0001821	0.265227
[truncated: 573 more rows]
